# Supplementary material for: Exploring the roles of fecundity-related long non-coding RNAs and mRNAs in the adrenal glands of small-tailed Han Sheep
Source: BMC Genet. 2020 Apr 6;21:39. doi: 10.1186/s12863-020-00850-6 (PMC7137433; doi:10.1186/s12863-020-00850-6)
Supplement: Supplementary file 1 — Additional file 1: Table S1. Differentially expressed mRNAs and lncRNAs between follicular phase and luteal phase in MM sheep. [file 12863_2020_850_MOESM1_ESM.xlsx]

## Sheet: mRNA
Table S1 Differentially expressed mRNAs between follicular phase and luteal phase in MM sheep
transcript_id	gene_id	MM_F_1	MM_F_2	MM_F_3	MM_F_FPKM	MM_L_1	MM_L_2	MM_L_3	MM_L_FPKM	log2(foldchange)	pvalue	qvalue	down/up	significant	gene name
XM_012172156.2	101109082	9.63639	11.0142	11.2659	0	5.80253	2.31141	0.725863	10.4813	#NAME?	3.42918e-06	0.0350657	down	yes	SOCS5
XM_015095948.1	101111279	0.005302	0.0065	0.002214	47.6043	37.0903	44.4713	31.6227	0	Inf	4.39661e-06	0.0350657	down	yes	SNX2
XM_012184830.2	101104159	0.758053	0.504788	0.514228	0	0.624762	0.665315	0.520658	3.37997	#NAME?	6.22026e-06	0.0350657	down	yes	RBM26
XM_012096740.1	101111393	0.261426	6.21223	1.8247	0.00192033	0.04422	0.754391	5.38989	2.27493	-10.2102	8.83131e-06	0.0373388	down	yes	FAM169A
XM_012187727.2	101108504	29.2253	22.6381	23.0665	0	1.68212	16.5823	11.2967	2.35884	#NAME?	1.80778e-05	0.059698	down	yes	TRMT1L
XM_015098947.1	101107370	0	0	0	12.0029	0	0	0	0	Inf	2.11795e-05	0.059698	down	yes	TEN1
XM_004014533.2	101118375	4.60824	4.31134	4.51288	0.00377067	0.018592	1.29136	0.251065	4.39418	-10.1866	3.52727e-05	0.0798289	down	yes	RBM39
XM_004006760.2	101110491	0.746786	1.0005	0.972751	0.90668	15.2048	17.21	18.3292	16.9147	-4.22154	3.7762e-05	0.0798289	down	yes	PPFIBP1
XM_015095947.1	101111279	0.005302	0.0065	0.002214	0.004672	37.0903	44.4713	31.6227	37.7281	-12.9793	5.911e-05	0.111074	up	yes	SNX2
XM_004002133.3	101108785	0.590441	0	0.335056	0	0.00218	0.001641	0.004326	4.86489	#NAME?	0.00015775	0.244956	down	yes	PRKACB
XM_012147748.2	101118932	0.009116	1.22118	3.52603	0.0222047	8.00678	4.75566	3.47963	1.73447	-6.28749	0.000159325	0.244956	down	yes	SPHKAP
XM_012107497.2	101107418	2.45682	42.4909	12.3412	0.251067	16.4863	12.0718	5.00286	5.2737	-4.39267	0.000176426	0.248643	down	yes	PLS3
XM_015098946.1	101107370	0	0	0	0	0	0	0	12.8045	#NAME?	0.000273143	0.355338	up	yes	TEN1
XM_012182367.2	101110012	7.42506	6.0262	9.3767	0.0479513	3.83431	3.96024	7.2057	3.28038	-6.09615	0.000317425	0.38345	down	yes	UBAP2L
XM_015096552.1	101123123	1.51272	0	0.73319	0	0.01677	0.614922	0.380631	2.52433	#NAME?	0.000376687	0.392648	down	yes	MOB1B
XM_012131226.1	101111691	2.5003	3.58857	0	10.3827	7.05062	9.37791	0	0	Inf	0.000394646	0.392648	up	yes	PMS1
XM_015092627.1	101105870	0.059396	0	0.007502	5.02209	0.021726	0.01662	0.063538	1.97065	1.34961	0.000428754	0.392648	up	yes	TFDP2
XM_012178267.2	101119468	0.78726	0	0	4.92822	0	0	0	0	Inf	0.000441126	0.392648	up	yes	UIMC1
XM_012180560.2	101105117	0	0	0	6.04237	0	0	0	0.0172567	8.45182	0.000556773	0.462091	up	yes	TARS2
XM_015103254.1	100101234	60.5835	59.0757	63.9397	61.1996	33.314	56.5654	49.8236	46.5677	0.394194	0.000601112	0.462091	up	yes	CHID1
XM_012096176.2	101122625	3.12458	4.3099	6.8742	0.139091	6.23017	2.05713	2.98069	5.959	-5.42097	0.000638082	0.469184	down	yes	QSER1
XM_004010091.2	101103724	0.126397	0.153217	0.028145	0.102586	2.96894	0.01597	0.174072	1.05299	-3.35959	0.000669045	0.471454	down	yes	EREG
XM_012100805.2	101122731	11.4405	22.7568	17.6971	11.1877	37.0746	26.5057	18.9399	9.42083	0.247981	0.000765914	0.501302	up	yes	MUT
XM_012179755.2	101113972	0.023387	0.056056	0.03293	9.21026	1.75565	0.374536	0.040902	6.60926	0.478754	0.000812666	0.50903	down	yes	CHD1L
XM_004014534.2	101118375	4.60824	4.31134	4.51288	28.0261	0.018592	1.29136	0.251065	10.0606	1.47806	0.000847794	0.512068	up	yes	RBM39
XM_015098432.1	101118709	0	0	0.218213	0.188635	1.92863	1.06865	0	6.63231	-5.13584	0.000940708	0.534026	down	yes	STXBP4
XM_012178948.1	101107863	0	0.022767	0.05691	0.00067	0.017366	0.013323	0.033725	1.44641	-11.076	0.000970036	0.534026	down	yes	KIAA0825
XM_012174662.2	101119125	1.25771	0.602782	1.05949	9.88317	0.631859	0.85108	1.61702	6.6608	0.569277	0.000978879	0.534026	up	yes	PIP4K2C
XM_012095424.1	101106623	0.229949	1.88501	2.58848	0	1.65534	1.72124	0.815216	1.57198	#NAME?	0.00105253	0.55544	down	yes	ARHGAP20
XM_004009096.3	101112815	0.003626	0.771618	5.34732	0.075547	0.732096	7.34079	0.009347	3.15335	-5.38337	0.00117368	0.578426	down	yes	PAM
XM_015098039.1	101104506	2.08925	1.51462	0.188955	2.20019	0.214822	0.275893	0.17738	0.161217	3.77055	0.00122657	0.578426	up	yes	TDRD3
XM_004004973.3	101122926	0	0	0	22.8043	0	0	0	11.9802	0.928661	0.00126573	0.578541	up	yes	LOC101122926
XM_012184941.2	101116239	0.002333	0.826594	0	0.00366033	1.82806	0	0.005248	2.93297	-9.64617	0.00131178	0.58381	down	yes	LIG4
XM_012131121.2	101113042	0.440478	1.54916	0	0.368968	0.128197	0.96448	1.60932	3.54764	-3.26529	0.00143118	0.620618	down	yes	OSGEPL1
XM_012101313.2	101106805	0.08386	0.020774	0.106489	4.9811	0.049544	0.53672	0.138379	9.01759	-0.856279	0.00147988	0.624038	down	yes	SLC35B3
XM_012166844.1	101119194	14.8972	15.2424	14.4174	5.33731	10.9213	17.1515	10.9363	1.16577	2.19483	0.00151484	0.624038	up	yes	ZNF512
XR_001436359.1	101116686	0	0.038274	0	0.012758	0.228718	2.88399	2.88032	1.99768	-7.29078	0.00154976	0.624038	down	yes	ANKS1A
XM_012103086.2	101115335	11.4113	17.9446	10.8632	4.02342	7.06579	9.88019	8.4397	2.42895	0.728086	0.00164624	0.647471	up	yes	ANAPC13
XM_015098932.1	101102320	0.998376	0.639942	0.61585	3.36292	1.40327	0.113376	5.57949	7.85621	-1.22412	0.00179179	0.688697	down	yes	SEC14L1
XM_015097298.1	101118793	3.95106	0.539182	8.0184	0.172914	16.1265	12.0873	7.96463	9.54586	-5.78675	0.00191932	0.706379	down	yes	SENP6
XM_012101812.2	101105613	17.7096	127.925	112.369	0.0526303	112.672	130.19	164.738	3.45982	-6.03866	0.00192295	0.706379	down	yes	VWA5A
XM_004009829.2	101105753	12.7465	11.8679	12.0307	12.215	20.7001	14.714	15.2835	16.8992	-0.4683	0.00201396	0.706379	down	yes	CHIC2
XM_004013870.3	101108504	29.2253	22.6381	23.0665	24.9767	1.68212	16.5823	11.2967	9.85373	1.34184	0.00201862	0.706379	up	yes	TRMT1L
XM_004004598.2	101115433	0.807311	3.68436	1.93746	32.5087	1.80304	1.09302	5.59007	3.78337	3.10308	0.0020952	0.706379	up	yes	DYNC1I2
XM_012166947.2	101121412	0.59324	0.903407	1.30016	0.00572467	5.74176	1.12528	5.06035	1.02174	-7.47962	0.00214828	0.706379	down	yes	BRE
XM_015097165.1	101123126	1.86744	1.0937	1.35526	0.12099	0	1.32095	0.121386	1.59073	-3.71673	0.00219852	0.706379	down	yes	DCAF4
XM_015091851.1	101115249	53.0484	55.1984	51.5679	53.2715	70.5866	60.8407	64.1998	65.209	-0.291707	0.00230744	0.706379	down	yes	SFPQ
XM_015094316.1	101114001	0.472802	0.209407	0.140472	0	5.25104	0	0	4.18012	#NAME?	0.00232312	0.706379	down	yes	AFTPH
XM_004022388.3	101101868	0.235112	0.270138	0.257759	3.27625	2.92905	1.58397	3.01882	0.523782	2.64501	0.00240131	0.706379	down	yes	UPF3B
XM_012183116.2	101102737	0.622041	0.434027	0.553998	0.111244	0.145536	0.42736	0.809673	5.91596	-5.73281	0.00240175	0.706379	down	yes	RMND1
XM_012182049.1	100037669	209.952	34.2843	27.5743	37.7934	20.5147	66.1956	53.544	11.0764	1.77065	0.00244001	0.706379	up	yes	NPC2
XM_015099983.1	101115223	3.06478	3.46901	2.96373	3.16584	5.46477	4.49113	4.6795	4.87847	-0.62384	0.00247892	0.706379	down	yes	ZNF565
XM_012105735.2	101112024	5.68763	0	0.651348	2.87016	0	0	0	0	Inf	0.00248919	0.706379	up	yes	SNX25
XM_015099804.1	101122207	0.451136	0.343246	0.576492	6.66535	0.39885	0.673606	0.27592	4.43918	0.586388	0.00250241	0.706379	up	yes	RBCK1
XM_015097915.1	101108059	34.8339	33.4291	39.1726	35.8119	19.8959	25.6436	24.3672	23.3022	0.619968	0.00255409	0.706379	up	yes	PTDSS1
XM_012103141.2	101117715	0.424936	0	0	2.49904	1.62472	0	0	0.115319	4.43767	0.00257842	0.706379	up	yes	PTPRE
XM_004015982.2	101123145	0.013945	0.062678	0.023912	4.04049	1.81144	0.001217	0	1.69227	1.25557	0.00258961	0.706379	up	yes	CCDC82
NM_001112820.1	100127215	3.57768	3.09056	2.57457	3.08094	15.589	3.79369	5.21607	8.1996	-1.41218	0.00293814	0.768871	down	yes	RPL10
XM_004004138.2	101102619	3.56942	3.74244	3.61321	3.64169	6.41618	3.46797	4.02558	4.63658	-0.348452	0.00295011	0.768871	down	yes	UBAP2
XM_012181351.1	101106265	0.024691	0.265124	0.215093	0.168303	5.99078	6.4244	3.54516	5.32011	-4.98233	0.0029551	0.768871	down	yes	FRMD6
XM_004004307.3	101101954	6.40429	6.58678	7.08043	6.6905	3.36923	5.94754	5.02266	4.77981	0.485161	0.00301362	0.772216	up	yes	C2H9orf85
NM_001127283.1	100147792	1.24764	1.55174	1.13935	0.334105	0.063301	1.27557	1.3807	6.83723	-4.35504	0.00310093	0.782729	down	yes	RAB28
XM_012189784.2	101114547	4.57845	5.68781	5.26191	3.84027	2.81083	5.39807	2.95193	0.422556	3.18399	0.00318529	0.784697	down	yes	AKTIP
XM_015098883.1	101103493	0.043412	0.031248	0.047528	1.59235	1.52074	0.026118	0.023788	5.09219	-1.67713	0.00320152	0.784697	down	yes	PITPNC1
XM_015091931.1	101114825	5.88232	5.91599	7.87849	6.55893	0.516969	4.86903	4.66583	3.35061	0.969037	0.0032821	0.792956	up	yes	B4GALT2
XM_004008869.2	101119722	1.90925	0.640718	5.5e-05	9.75249	0.632498	1.02609	1.17891	7.07801	0.462426	0.00334853	0.79761	up	yes	TMCO6
XM_004002018.3	101103022	0.022316	5.30536	5.29482	6.94981	5.8977	7.41384	6.6438	2.68329	1.37297	0.00352821	0.797726	up	yes	OMA1
XM_004001920.2	101121637	65.5636	45.0948	43.3385	4.4951	22.1466	48.1519	31.6696	2.60158	0.788965	0.00357731	0.797726	up	yes	AKR1A1
XM_012177785.2	105610504	0.308743	0	0	8.99327	0	0	0.240019	4.1957	1.09993	0.00367408	0.797726	down	yes	ZNF333
XM_012173659.2	101115107	35.3601	33.8306	31.4957	33.5621	23.2575	21.8435	19.7513	21.6174	0.634639	0.00379488	0.797726	up	yes	BOLA3
NM_001256816.1	100862656	1.50909	1.426	2.11021	1.68177	5.37191	5.03164	4.53849	4.98068	-1.56636	0.00379653	0.797726	down	yes	SLC25A14
XM_012181251.2	101114779	2.98669	2.53649	2.63803	0	3.08396	0	0.818805	1.86637	#NAME?	0.00380515	0.797726	down	yes	MAPKBP1
XM_015104666.1	101111608	1.46981	1.87301	1.89763	1.74682	4.13122	3.79847	3.42319	3.78429	-1.11529	0.00387184	0.797726	down	yes	DIAPH2
XM_012099309.1	494191	1.29106	0.975638	0.961816	1.07617	17.8128	1.33797	1.78296	6.97791	-2.69689	0.00397866	0.797726	down	yes	TGFBR2
XM_012122552.2	101113046	0.245264	0.070942	0	0.105402	4.37532	0.880787	0.766756	2.00762	-4.25151	0.00398225	0.797726	down	yes	PRUNE2
XM_015101473.1	101121375	7.45821	7.78609	7.64799	7.63076	4.08691	6.64654	5.59365	5.44237	0.487593	0.00405289	0.797726	up	yes	TMEM192
XM_015105183.1	101107851	3.65002	2.35357	3.99829	3.33396	0.135533	1.08217	0.924335	0.714013	2.22322	0.00408086	0.797726	up	yes	LOC101107851
XM_015093927.1	101102221	0.157136	0.438899	0.160007	0.252014	4.95215	0.626623	1.59343	2.39073	-3.24588	0.00412166	0.797726	down	yes	PRPH
XM_012173153.2	101116716	0	2.17182	1.55079	0.00153233	0.576294	1.82813	1.03328	3.98546	-11.3448	0.00413644	0.797726	down	yes	SLC8A1
XM_012114466.2	101117989	0.000981	0.030079	0.002242	0.0111007	8.44863	0.064176	0.199699	2.90417	-8.03133	0.00417808	0.797726	down	yes	FKTN
XM_012129056.2	780470	0.229353	0.282655	0.314967	18.294	0.365382	0.309367	0.361095	15.5645	0.233108	0.0042207	0.797726	up	yes	CTSB
XM_004016150.2	101122975	3.80181	3.28623	3.16638	3.41814	5.98929	7.27684	8.50794	7.25803	-1.08637	0.00426669	0.797726	down	yes	ZBED5
XM_012174918.2	101109346	0	0	0	4.35599	0	0	0	1.81072	1.26644	0.00428184	0.797726	up	yes	CCDC53
XM_015104379.1	101103532	3.69107	5.86592	5.23452	4.9305	15.9817	14.9356	15.7597	15.559	-1.65794	0.0042924	0.797726	down	yes	HERC4
XM_004014532.3	101118375	4.60824	4.31134	4.51288	4.47749	0.018592	1.29136	0.251065	0.52034	3.10516	0.00443072	0.805683	up	yes	RBM39
XM_015091813.1	101123003	11.6791	11.0634	10.9832	11.2419	7.60972	10.3762	9.8875	9.29112	0.274962	0.00452959	0.805683	up	yes	STK25
XM_004013145.3	101114288	10.0625	9.57611	9.2078	9.61546	5.51363	8.09761	7.14612	6.91912	0.474768	0.00460641	0.805683	up	yes	SLC39A11
XM_012120193.2	101122000	0.172469	0.357694	0.163926	0.05835	0.335262	0.155959	0.433633	1.76521	-4.91897	0.00463153	0.805683	down	yes	INVS
XM_015100727.1	100913160	0	3.10154	4.06806	3.37109	1.37164	0.385476	0.955053	14.7866	-2.133	0.0046586	0.805683	down	yes	YAP1
XM_015101665.1	101109123	5.63741	5.37337	5.66853	5.55977	14.8636	6.9372	6.95018	9.58368	-0.785554	0.00475049	0.805683	down	yes	DTX1
XM_012185471.2	101117944	0.030853	0.002467	0.005445	0.0129217	0.017975	2.07373	2.34399	1.47857	-6.83826	0.0047525	0.805683	down	yes	SMG6
XM_015103715.1	101112782	0.745302	0.531654	1.33678	0.107207	0.401932	3.44501	0.209367	1.45372	-3.76129	0.00475305	0.805683	down	yes	PIAS2
XM_004011141.3	101117768	1.25554	0.898842	3.57962	5.56166	1.18709	2.84277	2.45817	10.0976	-0.860423	0.00478921	0.805683	down	yes	NCOA7
XM_012176231.2	100145872	75.3395	74.8635	72.4725	74.2252	46.3473	57.7776	49.0607	51.0619	0.539662	0.00481161	0.805683	up	yes	CHCHD3
XM_015105063.1	101101868	0.235112	0.270138	0.257759	0.254336	2.92905	1.58397	3.01882	2.51061	-3.30323	0.0049888	0.815367	down	yes	UPF3B
XM_004011161.3	101122794	10.8637	9.41221	9.37244	9.8828	5.82935	6.84039	6.39297	6.35424	0.6372	0.00506229	0.815367	up	yes	LOC101122794
XM_012188900.1	101123227	0.007867	0.563986	0.015812	1.77366	0	0	0.008643	0	Inf	0.00515202	0.815455	up	yes	FAM217B
XM_012098989.2	101115317	0	0	0	0.094805	0	0	0	1.3046	-3.7825	0.00533656	0.823996	down	yes	PPP4R4
XM_004005047.2	101120896	0.609336	1.37614	1.28774	1.41795	2.57404	2.85344	4.62018	6.37067	-2.16764	0.0053695	0.823996	down	yes	PUM1
XM_012102835.2	101106218	0	0	0	0.185326	0	0	0	3.25839	-4.13602	0.00539296	0.823996	down	yes	PPRC1
XM_004013745.3	101118119	5.2873	4.95448	3.36702	4.53627	0.01384	0.708504	0.020882	0.247742	4.19459	0.00553777	0.823996	up	yes	ENO1
XM_012104722.2	101113453	9.45962	8.54214	8.12996	8.71057	3.23208	6.46686	6.4454	5.38145	0.694773	0.00563934	0.823996	up	yes	PRMT2
XM_004014966.3	101109294	62.7475	61.3556	60.4576	61.5202	45.2509	53.2086	47.8217	48.7604	0.33535	0.00564516	0.823996	up	yes	VPS35
XM_012183146.2	101103987	0.156416	0.171708	0.010243	2.52343	0.000124	0.001977	0	0	Inf	0.00577009	0.823996	up	yes	MTRF1L
XM_012188074.2	100302548	4.57109	3.11926	3.57587	3.75541	3.25645	0	0.062173	1.10621	1.76335	0.00577301	0.823996	up	yes	RSU1
XM_012165894.2	101107680	5.46616	5.51184	9.52559	6.83453	0	4.77677	3.67204	2.81627	1.27906	0.00587967	0.823996	up	yes	CENPO
XM_015103670.1	101106482	0	0	0	0.047251	0.024542	0	0.01082	1.43295	-4.9225	0.00590307	0.823996	down	yes	SPIRE1
XM_004019394.2	101122822	0.114559	0.298521	0.292506	0.235195	4.27149	0.193382	0.60784	1.6909	-2.84586	0.00591288	0.823996	down	yes	RAB38
XM_012101137.1	101114398	0.478659	0	0	7.90505	0	0.6133	0	2.63806	1.5833	0.00591755	0.823996	up	yes	TRIM38
XM_004014302.3	101103083	0.020558	0.072658	0.041939	6.12577	0.041146	0.027136	0.179236	4.27655	0.518442	0.00606856	0.823996	up	yes	GZF1
XM_015100653.1	101108852	4.69632	4.53845	6.17324	5.136	1.23892	3.57608	2.57636	2.46379	1.05977	0.00607464	0.823996	up	yes	FUZ
XM_004015091.3	101119070	24.3308	22.6829	22.9135	23.3091	15.7318	21.0868	20.9535	19.2574	0.275481	0.00617963	0.823996	up	yes	PRMT7
XM_004008396.3	101103231	0.726684	0.118331	0.57964	7.37787	0.391772	0.859528	0.57037	4.38044	0.752129	0.00628635	0.823996	up	yes	MRPL55
XM_015092287.1	101119775	0.01353	0.002689	0.007457	2.52456	1.46591	1.58126	0.015389	6.82096	-1.43394	0.00629382	0.823996	down	yes	ASH1L
XM_004001798.2	101112011	7.68097	1.03575	0.298944	19.9285	0.238764	2.9695	2.10599	13.7369	0.536773	0.00632825	0.823996	up	yes	TRAPPC3
XM_015097294.1	101118793	3.95106	0.539182	8.0184	0.171021	16.1265	12.0873	7.96463	12.1057	-6.14537	0.00634352	0.823996	down	yes	SENP6
XM_012106056.1	101103037	11.1037	10.8205	11.8258	11.25	8.84246	9.55914	9.58004	9.32721	0.270408	0.0066999	0.823996	up	yes	TOP2B
NM_001145455.1	100271659	0.690589	0.650385	0.726682	0.689219	3.47693	0.88216	0.93031	1.76313	-1.35511	0.00673987	0.823996	down	yes	MTOR
XM_012185997.2	101122874	10.4068	15.1754	26.235	0.172349	26.434	2.54113	3.48123	10.9199	-5.98548	0.00675432	0.823996	down	yes	NPEPPS
XM_012099694.2	101117114	0	1.45978	0	2.03521	1.98307	0.705057	0.475923	0.683577	1.57401	0.00678416	0.823996	down	yes	EOGT
XM_012102274.2	443104	384.659	402.116	451.114	412.63	279.498	292.3	292.333	288.044	0.518559	0.00684065	0.823996	up	yes	LOC443104
XM_012184829.2	101104159	0.758053	0.504788	0.514228	7.99964	0.624762	0.665315	0.520658	3.7082	1.10922	0.0068549	0.823996	up	yes	RBM26
XM_004020799.3	101116112	4.67958	0.082632	28.0102	21.4586	28.1387	41.0979	30.5023	0.172699	6.95715	0.0068686	0.823996	up	yes	COQ7
XM_012185157.2	101120760	0	0	0	0.106057	0	0	1.32857	1.21942	-3.52329	0.00687835	0.823996	down	yes	VEZF1
XM_012099831.2	101123588	0.007911	0	0.002559	8.74041	0.052372	0.003545	0.002094	3.45285	1.33991	0.00695043	0.823996	up	yes	SLMAP
XM_015094997.1	101114010	87.3758	80.5853	93.0045	86.9885	53.3458	82.2317	79.3268	71.6348	0.280165	0.00698774	0.823996	up	yes	FKBP4
XM_004016366.3	101119247	3.63724	4.11067	4.44445	12.0471	3.1903	5.65368	4.85218	5.27793	1.19064	0.00701756	0.823996	up	yes	DNAJC24
XM_012184492.1	101106601	0	0	0	0.007593	0	0	0	1.30105	-7.4208	0.00701848	0.823996	down	yes	WDFY2
XM_015094203.1	101110920	8.11188	8.57922	8.46479	8.38529	13.3953	13.5312	11.4168	12.7811	-0.608079	0.00714733	0.823996	down	yes	RC3H2
XM_012166271.2	101108436	0.014204	0.03279	0.797367	10.9217	0.050913	0.695891	0.013239	6.38146	0.775246	0.00723214	0.823996	up	yes	ALG6
XM_012099921.1	101108168	2.99651	3.06673	0	4.66534	0	5.14791	6.32339	0.0930287	5.64816	0.00738005	0.823996	up	yes	SFMBT1
XM_012178581.2	101112978	6.54434	8.96739	8.87071	13.9365	5.01849	18.5213	10.6249	4.67982	1.57434	0.00739415	0.823996	up	yes	SIL1
XM_004003833.3	101109239	0.974405	0.791303	0.976508	0.914072	4.21537	1.32422	2.10026	2.54662	-1.4782	0.00740842	0.823996	down	yes	MAP6D1
XM_015092510.1	101115925	0	3.86217	4.11032	0.202943	10.0793	2.82881	3.75951	2.57293	-3.66427	0.00751835	0.823996	down	yes	IGF2BP2
XM_012173631.2	101105547	1.04599	1.5545	1.47804	1.35951	4.11596	2.21939	2.50896	2.9481	-1.1167	0.00796801	0.823996	down	yes	PTGER3
XM_012179603.2	101106429	1.43686	1.5999	2.90507	1.98061	0	0	0	0	Inf	0.00808574	0.823996	up	yes	SLC9B2
XR_001039091.1	101120819	152.57	108.166	68.6138	3.40663	0	78.0374	2.76467	23.2216	-2.76905	0.008323	0.823996	down	yes	HNRNPA1
XM_004014509.3	101112751	23.5831	19.6699	18.8276	15.3378	27.9172	17.5501	12.158	6.97459	1.13691	0.00832312	0.823996	up	yes	DYNLRB1
XM_012178810.2	101103064	4.12323	3.20665	3.74633	14.753	4.29333	3.99951	0.983499	7.55411	0.965671	0.00846011	0.823996	up	yes	RBM22
XM_015097479.1	101106269	4.69443	9.12318	9.47778	0	1.04752	8.35953	3.08282	4.01109	#NAME?	0.00877249	0.823996	down	yes	SYNE1
XM_004012179.3	101122118	12.2074	13.4011	11.8184	12.4757	4.33864	8.15176	5.42769	5.97269	1.06266	0.00878448	0.823996	up	yes	DIS3
XM_004002631.3	101107747	50.0626	54.51	48.4249	50.9991	25.3972	42.1995	35.1836	34.2601	0.573944	0.00888173	0.823996	up	yes	MRPL24
XM_012180291.1	101110941	5.92256	5.49868	3.94884	5.12336	14.7592	11.3243	9.89847	11.994	-1.22715	0.00891966	0.823996	down	yes	LOC101110941
XM_012122734.2	101122328	2.06925	3.98155	1.93952	2.66344	0.835314	0	0	0.278438	3.25786	0.00909587	0.823996	up	yes	NMRK1
XM_015102334.1	101116609	9.06821	5.65686	4.66261	26.8087	26.1655	3.60308	5.4653	16.7415	0.679275	0.00916503	0.823996	up	yes	UBA3
NM_001009452.1	443508	0	0.826393	0.036858	0.28775	12.574	0.319338	1.31492	4.73608	-4.0408	0.00922199	0.823996	down	yes	NPY
XM_004007704.2	101109695	10.5797	7.88489	6.63109	8.36523	0.019408	5.81608	3.90757	3.24769	1.36499	0.00933303	0.823996	up	yes	MTERF1
XM_015099134.1	101111112	0.212677	0.217597	0.218891	0.216388	38.1101	0.224887	0.337434	12.8908	-5.89658	0.00942478	0.823996	down	yes	NUCKS1
XM_004016118.3	101113620	1.52036	0	0.207234	2.84749	0.050386	0.589237	0.28746	0.136356	4.38424	0.00950384	0.823996	up	yes	TPH1
XM_012150136.1	101120896	0.609336	1.37614	1.28774	11.4891	2.57404	2.85344	4.62018	4.79858	1.25958	0.00950687	0.823996	down	yes	PUM1
XM_004017192.3	101103593	11.1515	13.8314	10.172	11.7183	0	9.25518	6.7594	5.33819	1.13434	0.00972338	0.823996	up	yes	ARFIP1
XM_004014631.3	101122045	42.1303	45.4645	44.2476	43.9475	92.2395	69.2987	57.7593	73.0992	-0.734075	0.00973423	0.823996	down	yes	RNF114
XM_012179808.2	101109450	31.3756	17.1506	15.201	10.8103	16.9264	20.5047	12.5055	4.33701	1.31763	0.00974604	0.823996	up	yes	RFC1
XM_012176669.2	101122186	0.076808	0.026891	0.040205	5.04709	0.044477	0.023735	0.077842	2.94026	0.779509	0.00979454	0.823996	up	yes	SRPK2
XM_004005030.3	101116887	6.44067	6.45925	6.12757	6.3425	19.6718	5.32332	7.80952	10.9349	-0.785814	0.00979574	0.823996	down	yes	TXLNA
XM_004008154.2	101120489	81.8037	40.1733	71.9059	64.6276	8.5487	8.7803	14.5007	10.6099	2.60674	0.00983075	0.823996	up	yes	LOC101120489
XM_015103519.1	101102951	1.68562	11.4842	13.605	0	14.8917	10.3498	13.8198	1.61115	#NAME?	0.00983691	0.823996	down	yes	PTPRM
XM_015097310.1	101114709	0	0	0	3.46142	0	0	0	6.5827	-0.927316	0.00998313	0.823996	down	yes	DOPEY1
XM_015100446.1	101116078	0	0.17095	0.086003	0.085651	5.83978	0.080651	1.06008	2.32684	-4.76376	0.00998955	0.823996	down	yes	SLC6A2
XM_004013781.3	101106347	26.3905	24.832	22.5796	16.609	24.3304	27.6124	26.2084	18.7925	-0.178194	0.0102006	0.823996	down	yes	CCNL2
XM_012183292.2	101104873	0.207627	0.162199	0.055782	5.46831	0.125154	0.046965	0.246618	3.20082	0.772655	0.0104581	0.823996	up	yes	TSACC
XM_004013672.3	101122612	0	2.77622	0.028061	13.0596	0.043648	0	0.033903	18.597	-0.509953	0.0105777	0.823996	down	yes	NME7
XM_012190040.2	101113952	0.05409	0.084715	0.019192	0.929815	0.047092	0.194929	0.280219	4.37089	-2.23291	0.0106219	0.823996	down	yes	NFAT5
XM_012094976.2	101111221	24.2048	25.4921	26.2296	25.3088	20.0817	21.8126	22.3657	21.42	0.240683	0.0106359	0.823996	up	yes	CHMP1A
XM_015093722.1	101105636	0	0	0	11.1767	0.490795	0	0	6.43568	0.796329	0.0108542	0.823996	up	yes	HP1BP3
XM_012175120.1	101110491	0.746786	1.0005	0.972751	2.14895	15.2048	17.21	18.3292	17.4209	-3.01912	0.010864	0.823996	down	yes	PPFIBP1
XM_012097936.2	101123152	0.33518	0.587497	0.619805	2.8954	0.34677	0.486014	0.412409	4.61638	-0.673	0.0109506	0.823996	down	yes	UBE3B
XM_015104890.1	101121317	0.431484	0.664659	0.453225	2.56048	0	0.697743	0.326189	0.537284	2.25266	0.0110599	0.823996	up	yes	KDM5C
XM_004018384.2	101107229	64.8872	56.4191	62.0929	61.1331	45.8113	43.5961	39.5386	42.982	0.50822	0.0111275	0.823996	up	yes	TKT
XM_012180683.2	101112650	36.7354	33.422	35.1994	35.1189	28.4571	30.5295	29.7361	29.5742	0.247909	0.0112639	0.823996	up	yes	AP3B1
XM_012105461.2	101113562	0.090421	0.075747	0.032641	5.24233	0	0.106111	0.060865	2.5473	1.04124	0.0113859	0.823996	up	yes	FAM35A
XM_004008905.3	101108385	20.2311	16.7128	17.1735	18.0391	15.0733	10.1903	10.0059	11.7565	0.61767	0.0115979	0.823996	up	yes	KIAA0141
XM_004005943.2	101122509	0.270529	0	0.128975	7.02635	0	0.022127	0	3.75562	0.903723	0.0116684	0.823996	up	yes	MTIF2
XM_015092397.1	101117463	0	0	0	0.501088	1.49171	0	0	2.24268	-2.16209	0.0117483	0.823996	down	yes	NRIP1
XM_012105134.1	101123089	3.48511	6.88369	5.10382	0.00412867	10.0038	4.27593	5.09585	2.45409	-9.2153	0.0119482	0.823996	down	yes	JMJD1C
XM_012104925.2	101122661	0.167646	0.581647	0.056535	0.0271907	1.1362	0.076496	0.263106	3.65792	-7.07177	0.0120053	0.823996	down	yes	RHOU
XM_012096066.2	101108418	4.97711	4.54034	4.52355	1.77699	4.49159	5.34309	6.60892	3.60456	-1.02039	0.0120085	0.823996	down	yes	ARRB1
XM_004021460.3	101116374	1.10791	2.41146	14.1976	17.2362	2.21713	10.6766	6.16355	10.0168	0.783023	0.0120164	0.823996	up	yes	P4HA1
XM_012095807.1	101107130	4.80174	4.89831	3.89132	5.01142	3.91396	7.23486	2.77731	2.69509	0.894888	0.0121653	0.823996	up	yes	AKIP1
XM_004006513.2	101114855	0	0	0	0	4.97617	0	0.016817	1.66433	#NAME?	0.0122216	0.823996	down	yes	AVIL
XM_012187296.1	101109724	0.021734	0.030252	0.018015	0	2.81732	0.022968	0.022704	1.75477	#NAME?	0.0124681	0.823996	down	yes	VPS13D
XM_012186190.1	101121731	1.63405	0.546358	0.458472	2.69578	0.000884	0.737146	1.65793	0	Inf	0.0124877	0.823996	up	yes	GART
XM_015094269.1	101116554	8.12677	9.58991	12.6838	5.94327	11.8058	6.41803	5.27928	3.44075	0.788532	0.0126004	0.823996	up	yes	MPV17
XM_004019590.3	101108351	119.73	126.156	108.408	118.098	71.0802	88.4631	73.3749	77.6394	0.605123	0.0127779	0.823996	up	yes	TMEM258
XM_012177979.2	101104061	41.7676	11.703	10.5055	77.642	3.82643	8.05287	4.77345	35.3532	1.135	0.0128188	0.823996	down	yes	HNRNPM
XM_004013178.3	101106090	16.1986	16.0344	14.376	15.5363	7.82508	12.8857	10.2304	10.3137	0.591082	0.0128217	0.823996	up	yes	RAD51C
XM_012185269.2	101111892	0	0.26214	0.782223	0.144318	0	1.04974	0	1.32988	-3.20397	0.0128316	0.823996	down	yes	TADA2A
XM_012174642.1	101114855	0	0	0	9.76754	4.97617	0	0.016817	7.17565	0.444886	0.0128584	0.823996	up	yes	AVIL
XM_012124718.2	101115510	0.906317	0.844438	0	1.75405	0	0	0	6.67413	-1.92789	0.0128976	0.823996	down	yes	RIC1
XM_012117357.1	101117302	2.11148	1.0299	0.942722	3.87369	1.33748	1.10511	1.36657	1.04041	1.89656	0.0129297	0.823996	up	yes	RMI1
XM_015105064.1	101101868	0.235112	0.270138	0.257759	0.341917	2.92905	1.58397	3.01882	2.5334	-2.88935	0.0129304	0.823996	up	yes	UPF3B
XM_004013851.3	101103743	3.41927	1.30788	3.28381	2.67032	6.75896	13.5204	12.977	11.0855	-2.05358	0.0129839	0.823996	down	yes	RGS16
XM_004006214.3	641303	19.391	20.2586	21.2208	20.2901	30.4687	30.0888	25.6863	28.748	-0.502681	0.0130746	0.823996	down	yes	PPP1R12A
XM_012187300.1	101109724	0.021734	0.030252	0.018015	0.0233337	2.81732	0.022968	0.022704	0.95433	-5.354	0.0131	0.823996	down	yes	VPS13D
XM_015093450.1	101108990	379.505	338.253	451.295	389.684	193.32	254.554	202.416	216.763	0.846184	0.0131604	0.823996	up	yes	ACTR3
XM_012125782.2	101120218	0	0	0	0.408125	0	0	0.479426	10.5283	-4.68912	0.0132376	0.823996	down	yes	MPDZ
XM_012122377.2	101121067	0.758572	19.1333	11.6476	0.229623	20.5633	22.2032	11.0222	1.51938	-2.72615	0.0135774	0.823996	down	yes	GNA14
XM_012188790.2	101105677	0.991038	1.00249	0.741202	0.551638	0.827649	0.012993	0.040583	1.66085	-1.59013	0.0136985	0.823996	down	yes	SIRPA
XM_004020935.2	101107495	0	0	0	19.8557	0	0	0	16.5474	0.262948	0.0137201	0.823996	up	yes	LOC101107495
XM_004004524.3	101117733	9.35694	8.09378	8.08129	8.51067	4.86317	7.23344	6.27213	6.12291	0.475054	0.0138025	0.823996	up	yes	DUSP19
XM_004009762.3	101110843	11.2251	13.4611	11.1156	11.9339	27.447	14.6042	13.5537	18.5349	-0.63518	0.0138487	0.823996	down	yes	RELL1
XM_012096882.2	101108515	1.77058	5.17083	2.94339	0.0208653	0.012229	3.51711	6.5142	1.28638	-5.94607	0.0139037	0.823996	down	yes	ELOVL7
XM_015100661.1	101107891	0.645129	0.846185	0.711579	0.000111333	0	0.274923	0.230153	4.05244	-15.1516	0.0140379	0.823996	down	yes	LOC101107891
XM_015104622.1	780507	0.302229	0.688109	0.873511	0	3.97168	0.853439	4.45987	2.49433	#NAME?	0.0140484	0.823996	down	yes	FGFR1
XM_015097328.1	101103576	0	0	0	0	4.39658	0	0	1.46553	#NAME?	0.0140484	0.823996	down	yes	CEP85L
XM_015091903.1	101104696	0	0	0	0	2.69115	0	0	0.897049	#NAME?	0.0140484	0.823996	down	yes	FOXJ3
XM_012099923.2	101108959	0.885461	1.81051	3.09207	0	4.89251	3.21599	0.030523	1.08766	#NAME?	0.0140484	0.823996	down	yes	ITIH4
XM_015103730.1	101115171	0.062274	0.19849	0.297336	0	0.510766	0.235622	0.307484	4.17824	#NAME?	0.0140484	0.823996	down	yes	DYM
XM_012177202.2	101115329	9.33614	4.66237	4.01792	0	2.34239	11.8189	4.08729	4.7401	#NAME?	0.0140484	0.823996	down	yes	DPH5
XM_004005672.3	101115774	0	0	0	0	5.51644	0	0	1.83881	#NAME?	0.0140484	0.823996	down	yes	KIDINS220
XM_012105274.2	101117643	1.80616	2.35722	1.54621	0	4.32282	2.19087	1.79511	1.25035	#NAME?	0.0140484	0.823996	down	yes	FAM149B1
XM_004021509.2	101104961	23.2698	38.1141	42.6094	0	5.12323	50.9914	26.3706	6.97804	#NAME?	0.0140486	0.823996	down	yes	RPS24
XM_012177786.2	105610504	0.308743	0	0	0.104506	0	0	0.240019	2.53633	-4.60109	0.0141357	0.823996	up	yes	ZNF333
XM_012177248.2	101107696	1.58516	5.14307	6.80564	8.18968	0	0	1.56157	0.854858	3.26005	0.0143775	0.823996	up	yes	MRPS33
XM_012166097.2	101109685	50.3396	100.989	88.1561	6.82127	76.7121	92.0864	71.5951	10.3297	-0.59868	0.0144758	0.823996	down	yes	HADHB
XM_015095797.1	101103719	0	0	0	0	4.64527	0.048922	0.018177	1.57079	#NAME?	0.0145503	0.823996	down	yes	NFIX
XM_012189130.2	101118375	4.60824	4.31134	4.51288	83.8292	0.018592	1.29136	0.251065	46.6851	0.84449	0.0148521	0.823996	up	yes	RBM39
XM_012185470.2	101117944	0.030853	0.002467	0.005445	4.08238	0.017975	2.07373	2.34399	1.15567	1.82068	0.0148691	0.823996	up	yes	SMG6
XM_012164110.2	101115774	0	0	0	0.0111963	5.51644	0	0	1.54505	-7.10849	0.0150006	0.823996	down	yes	KIDINS220
XM_015104621.1	780507	0.302229	0.688109	0.873511	0.002699	3.97168	0.853439	4.45987	0.828313	-8.26161	0.0150369	0.823996	down	yes	FGFR1
XM_012177983.2	101104061	41.7676	11.703	10.5055	0.378291	3.82643	8.05287	4.77345	16.7851	-5.47154	0.0151454	0.823996	up	yes	HNRNPM
XM_012141910.2	101103625	0.058424	0.16435	0.240252	0.00271933	0.389098	0.235387	0.156226	0.823746	-8.2428	0.0152515	0.823996	down	yes	SPATS2L
XM_012120639.2	101104717	0	0.694872	0.145145	0.280006	10.1955	1.87719	6.88604	6.31956	-4.4963	0.0153369	0.823996	down	yes	TMOD1
XM_004002585.3	101118397	15.0416	15.3522	16.7753	15.723	13.4173	12.2334	11.7575	12.4694	0.334487	0.0153553	0.823996	up	yes	SCAMP3
XM_015103614.1	100170321	3.62124	4.08183	4.52848	4.07718	5.96486	6.22753	7.30657	6.49965	-0.672791	0.0154311	0.823996	down	yes	CDH2
XM_012189180.2	101123397	0.670514	1.22377	0.827258	0.907182	4.18335	1.77274	1.44571	2.46727	-1.44345	0.0158114	0.823996	down	yes	KIAA1755
XM_015095066.1	101120820	7.16073	6.11478	5.16375	3.7425	2.62208	4.99962	7.12729	5.40983	-0.531582	0.015818	0.823996	down	yes	CDPF1
XM_004010802.3	554323	3.64679	3.99509	4.92353	4.18847	6.68825	6.71191	7.05652	6.8189	-0.703115	0.0158748	0.823996	down	yes	TGFB3
XR_001043419.1	101105928	12.1591	8.36349	10.4754	10.3327	3.22467	6.92798	7.28898	5.81388	0.829641	0.015905	0.823996	up	yes	KIAA0100
XM_012097363.2	101110557	0.973084	1.54195	1.84983	4.5654	4.73856	1.35705	3.12017	11.5494	-1.33901	0.0159627	0.823996	down	yes	BCL6
XM_004017844.3	101107138	0.079022	0.19548	1.38899	5.97242	0.110634	1.15428	0.077599	4.61553	0.371822	0.0160507	0.823996	up	yes	PPCDC
XM_012183173.2	101106438	6.04882	4.98199	4.39633	5.14238	2.33066	3.28795	2.80379	2.80747	0.873166	0.0160903	0.823996	up	yes	TFB1M
XM_004006606.3	101114181	42.0336	29.7799	24.3205	32.0447	0.016274	29.9277	22.1495	17.3645	0.883944	0.0161018	0.823996	up	yes	DNAJC14
XM_004006842.3	101109432	7.81934	7.99524	10.132	8.64884	20.2866	16.9246	26.6026	21.2713	-1.29833	0.0162473	0.823996	down	yes	EMP1
XM_004003368.3	101105620	21.1344	15.4869	15.7422	17.4545	7.38628	10.7714	8.22133	8.793	0.989172	0.0162524	0.823996	up	yes	NDUFV3
XM_012180902.2	101110416	2.28463	1.85899	0.652113	0	0.887153	0.193349	2.7912	1.29405	#NAME?	0.0163397	0.823996	down	yes	BBS4
XM_012097639.2	101115403	22.9303	23.5331	24.0654	23.5096	19.335	22.8389	22.8879	21.6873	0.116401	0.0163671	0.823996	up	yes	ANKLE2
XM_012137731.2	101119445	7.98415	2.6261	4.57632	11.2889	3.35709	2.64591	1.61886	2.45235	2.20267	0.0165138	0.823996	up	yes	NMI
XM_012095346.1	101123145	0.013945	0.062678	0.023912	2.78012	1.81144	0.001217	0	0.887843	1.64677	0.0167044	0.823996	up	yes	CCDC82
XM_012186362.1	101103493	0.043412	0.031248	0.047528	0.0127787	1.52074	0.026118	0.023788	1.34373	-6.71637	0.0167323	0.823996	down	yes	PITPNC1
XM_012181940.2	101121607	30.2169	32.1791	26.7953	7.25495	24.177	37.8218	24.8139	1.86252	1.96171	0.0168872	0.823996	up	yes	LOC101121607
XM_015101979.1	101118225	0.533645	1.92919	1.25603	1.23962	3.67312	6.76635	7.38637	5.94194	-2.26103	0.0168913	0.823996	down	yes	MAN2C1
XM_012101692.2	101106469	26.6129	41.3718	35.9185	1.07959	38.4932	39.5311	40.6882	3.54329	-1.71461	0.0168978	0.823996	down	yes	PCF11
XM_015103911.1	101114486	8.61216	6.82144	8.89894	8.11085	4.49115	5.7941	5.22889	5.17138	0.649303	0.0169696	0.823996	up	yes	NSUN5
XM_012105183.2	101105627	0.871825	2.5557	4.29915	3.96485	1.61567	0.806367	0.587996	7.68206	-0.954225	0.0170189	0.823996	down	yes	PBLD
XM_004004122.3	101120724	0.432184	3.68239	0	3.98368	0	0	0	0.015023	8.05079	0.0171863	0.823996	up	yes	IL11RA
XM_012183394.2	101102741	11.8188	2.16869	6.35052	5.30365	9.50291	12.4008	8.67861	0.36947	3.84345	0.0174468	0.823996	up	yes	SDHAF4
XM_004016534.3	101102837	8.61124	8.75494	8.98595	8.78404	15.142	9.80024	12.6363	12.5262	-0.511991	0.0174907	0.823996	down	yes	ENDOD1
XM_012182505.2	101122528	0	5.80546	0.756384	0.122407	0	0	5.0499	1.77927	-3.86152	0.0175422	0.823996	down	yes	TBC1D32
XM_012127458.2	101122478	2.5601	2.40612	2.40867	2.24511	2.71387	2.12524	0.552262	3.50416	-0.642281	0.0176406	0.823996	down	yes	GPBP1L1
XM_012174359.2	101104730	39.0206	21.4344	21.5621	27.339	10.1486	5.29853	7.95093	7.79937	1.80953	0.0176944	0.823996	down	yes	DDX23
NM_001306117.1	101113187	14.1942	13.1612	9.93409	12.4298	34.853	15.5825	22.1642	24.1999	-0.961195	0.017699	0.823996	down	yes	NFKBIZ
XM_012181215.2	101109709	0.764737	1.1155	0.144584	2.1713	0.205912	0.088402	0.209555	0	Inf	0.0177103	0.823996	up	yes	DNAJC17
XM_012177230.2	101105324	7.00907	10.6473	9.49695	0.0260957	14.7719	12.1119	15.7088	1.36709	-5.71116	0.0177655	0.823996	down	yes	LOC101105324
XM_004016367.3	101119503	0.547196	0.886093	0.711187	12.5604	0.925098	1.17414	1.16991	7.24835	0.793159	0.0178103	0.823996	up	yes	IMMP1L
XM_015101231.1	101107136	0.222309	1.17787	8.94971	0.107578	3.85565	1.50784	1.20358	1.87019	-4.11972	0.0178192	0.823996	down	yes	FBXW11
XM_004006844.3	101109953	28.9592	21.618	26.8851	25.8208	12.9808	16.9611	18.2531	16.065	0.68461	0.0179891	0.823996	up	yes	HEBP1
XM_015096492.1	101102730	0.303988	0.066994	0.033227	4.29449	0.154916	0.095907	0.09312	2.9296	0.551784	0.0181357	0.823996	up	yes	SLAIN2
XM_004002503.3	101119267	5.61046	0.77856	0.623053	44.9157	1.30525	2.8743	0.540747	31.6136	0.506673	0.0182798	0.823996	up	yes	MRPL9
XM_012137762.2	101119445	7.98415	2.6261	4.57632	5.28359	3.35709	2.64591	1.61886	0.926326	2.51193	0.0183024	0.823996	up	yes	NMI
XM_015093373.1	101120053	0.65447	0.161358	0.07953	1.88401	0.698669	0.004466	2.86236	0.438724	2.10242	0.0183459	0.823996	up	yes	FASTKD1
XM_012098874.2	101105691	17.0642	12.3864	9.85558	1.47741	11.0178	14.0536	18.9232	5.19213	-1.81325	0.0185409	0.823996	down	yes	PRPF39
XM_015101458.1	106991690	4.44515	3.37123	3.62158	3.81265	1.04298	3.24966	3.19151	2.49472	0.611918	0.018722	0.823996	up	yes	LOC106991690
XM_004013603.3	101104590	1.21819	1.67138	1.86968	100.392	1.59055	1.2844	2.18313	82.3788	0.285301	0.0187238	0.823996	up	yes	EPRS
XM_012178922.1	101102481	4.35104	0.955635	6.19084	6.81146	9.89716	13.3364	10.911	0.714871	3.25221	0.0187398	0.823996	up	yes	XRCC4
XM_015105135.1	101112115	0	1.15543	1.1771	0.777509	3.77225	7.39593	6.71538	5.96119	-2.93867	0.0187574	0.823996	down	yes	LOC101112115
XM_012102094.2	101101847	0.113552	5.81712	5.03521	0.101348	0.034239	0.017958	0.091213	3.83924	-5.24343	0.0188395	0.823996	down	yes	FKBP2
XM_015093665.1	101109863	0	0	1.62808	0.204655	0.25619	0.518573	0	1.81847	-3.15146	0.0189472	0.823996	down	yes	PIGV
XR_001022601.2	101117114	0	1.45978	0	2.66052	1.98307	0.705057	0.475923	5.03679	-0.920799	0.0194292	0.823996	up	yes	EOGT
XM_015095742.1	101105329	16.2879	16.1346	15.9188	16.1137	14.5206	19.7529	19.4054	17.893	-0.151102	0.0195829	0.823996	down	yes	MAU2
XM_004003397.3	101114408	8.65043	5.87786	5.27761	6.60197	1.74444	3.50389	3.06289	2.77041	1.2528	0.0196649	0.823996	up	yes	LOC101114408
XM_015104033.1	106991905	0	0	0	1.28318	0	0	0	4.34676	-1.76021	0.0197721	0.823996	down	yes	LOC106991905
XM_012104420.2	101109066	8.47777	23.3251	19.8324	0.341024	9.93587	13.0228	26.1813	1.5522	-2.18637	0.0198507	0.823996	down	yes	CRCP
XM_012123744.2	101108887	1.52013	1.83633	1.78923	5.27372	1.24378	1.64022	1.08459	2.07399	1.34641	0.0201712	0.823996	up	yes	LOC101108887
XM_004022496.3	101108027	7.3461	2.68214	1.79337	13.1804	0.478729	4.37385	0.483352	31.9817	-1.27886	0.0202307	0.823996	down	yes	ARMCX2
XM_004016913.3	101119934	17.5414	16.9066	19.1347	17.8609	14.3079	14.7611	13.6264	14.2318	0.327686	0.0202594	0.823996	up	yes	CDK7
XM_004016364.3	101118726	10.0094	7.09648	6.95126	8.01904	0.156766	9.71228	7.03507	5.63471	0.50909	0.0204091	0.823996	up	yes	ARL14EP
XM_004004860.3	101116708	25.7008	23.0005	22.3091	23.6701	16.7903	18.2055	15.2516	16.7491	0.498982	0.020417	0.823996	up	yes	FASTKD2
XM_004001790.3	101110188	89.8008	78.2237	74.0207	80.6817	59.7236	60.1308	56.9447	58.933	0.453166	0.0204532	0.823996	up	yes	PSMB2
XM_004010279.3	101110145	0.216015	0.249467	0	191.641	0.328459	0.479553	0.417	138.391	0.469652	0.0204953	0.823996	up	yes	LOC101110145
XM_012120962.2	101108191	1.98515	4.07691	1.69673	2.58626	1.73229	0.012215	0.083647	0.609383	2.08545	0.0205582	0.823996	up	yes	GRHPR
XM_012131858.2	101118419	0.115434	2.38261	0.006043	0.834694	12.2353	8.78476	9.25803	10.0927	-3.59592	0.0205868	0.823996	down	yes	FRZB
XM_015095185.1	101114102	1.53382	0	0	5.77088	2.29857	0	1.08265	4.41707	0.385703	0.0206031	0.823996	up	yes	PEX1
XM_012184940.2	101116239	0.002333	0.826594	0	2.35316	1.82806	0	0.005248	0.004128	9.15494	0.0206207	0.823996	up	yes	LIG4
XM_015095774.1	101122521	0	0.527006	0.677146	0.401384	3.29142	1.83594	1.70593	2.27776	-2.50456	0.0206347	0.823996	down	yes	LOC101122521
XM_015101367.1	780466	13.2211	14.579	13.8162	13.8721	8.25526	13.7427	12.0342	11.344	0.290253	0.0206839	0.823996	up	yes	MIF
XM_012100472.1	101110276	16.0277	20.954	23.9966	13.7064	13.1093	16.6308	31.7428	23.9621	-0.805902	0.0207216	0.823996	down	yes	BRD2
XM_012144522.2	101121239	0	0	0	0.0282617	0	0	0.542094	1.86022	-6.04048	0.0208051	0.823996	down	yes	MAP2
XM_012176845.2	101120743	6.16876	13.4645	10.2519	8.39827	17.0238	14.1568	17.6302	2.55155	1.71872	0.0208497	0.823996	up	yes	KBTBD2
XR_001434113.1	101110480	0	0	0	6.57188	0	0	0	10.4777	-0.672944	0.0208708	0.823996	down	yes	MARCH7
XM_012179005.2	101112815	0.003626	0.771618	5.34732	0.354098	0.732096	7.34079	0.009347	2.43039	-2.77897	0.0209814	0.823996	down	yes	PAM
XM_012174347.2	106990101	444.528	513.831	549.917	502.758	320.302	387.916	390.392	366.203	0.45722	0.0211231	0.823996	up	yes	LOC106990101
XM_004012752.3	101102913	0	0	0	0.606265	0	0	0	2.58223	-2.0906	0.0211855	0.823996	down	yes	SPAG9
XM_012108190.1	443259	0.568309	0.826997	1.18218	0.859163	2.90971	2.31501	3.97619	3.06697	-1.83581	0.021254	0.823996	down	yes	LOC443259
XM_012188366.2	101105016	0.036447	0.287678	0.3277	0.440368	0.759227	1.03836	1.59225	2.57087	-2.54548	0.0212929	0.823996	down	yes	KIAA1217
XM_004012830.3	101121869	0.097689	0	0	65.598	0	0.885366	0	47.1829	0.475387	0.0213893	0.823996	up	yes	LASP1
XM_012142189.1	101105887	9.8526	5.12482	5.09937	6.69226	0	1.90268	2.83818	1.58029	2.08231	0.0214016	0.823996	up	yes	NIF3L1
XM_004004866.2	101118081	0.98055	4.11623	2.61429	10.2305	2.60094	4.90041	2.40649	5.1589	0.987744	0.021554	0.823996	up	yes	METTL21A
XR_001043296.2	101120591	0.046339	6.01564	0.219515	3.02423	0.633311	0.135911	0.184063	0.383914	2.97771	0.0217323	0.823996	down	yes	TOM1L1
XM_012177233.2	101105324	7.00907	10.6473	9.49695	3.89294	14.7719	12.1119	15.7088	2.20739	0.818519	0.0218962	0.823996	up	yes	LOC101105324
XM_012152786.2	101104128	2.75501	2.93505	3.60579	3.09861	3.9712	5.0549	5.80981	4.94531	-0.674436	0.0219783	0.823996	down	yes	USP48
XM_004005973.3	101109082	9.63639	11.0142	11.2659	10.6388	5.80253	2.31141	0.725863	2.9466	1.85222	0.0220579	0.823996	up	yes	SOCS5
XM_015093988.1	101119635	9.7923	10.9564	11.7765	10.8417	5.18893	10.7829	8.53666	8.1695	0.408276	0.0220761	0.823996	up	yes	ANKRD54
NM_001078655.1	780466	13.2211	14.579	13.8162	13.7659	8.25526	13.7427	12.0342	11.089	0.311969	0.022306	0.823996	up	yes	MIF
XM_012179394.2	101114445	1.11908	1.25952	2.75829	175.231	2.2156	3.98506	1.36046	96.3263	0.863252	0.0223531	0.823996	up	yes	ANXA5
XM_015096913.1	101123043	7.8	7.43093	6.73018	7.32037	3.70758	6.92858	5.78458	5.47358	0.419431	0.0224934	0.823996	up	yes	KATNBL1
XM_012182862.1	101119314	1.43502	4.74132	0.000818	0.0714757	0	0.006298	2.5458	1.41017	-4.30227	0.0225216	0.823996	down	yes	L3MBTL3
XM_015097264.1	101103732	2.36739	3.07469	3.34523	2.9291	5.6569	4.28647	5.16562	5.03633	-0.781913	0.0225737	0.823996	down	yes	UST
XM_004006204.3	101122679	0.558819	0.087815	0.705005	4.06745	3.65373	5.20378	0.174264	0.811935	2.32469	0.0226269	0.823996	up	yes	BBS10
XM_012179553.2	101123377	0.925514	1.64799	0.704345	1.09262	4.846	1.80768	3.08185	3.24518	-1.57051	0.0227142	0.823996	down	yes	PAPSS1
XM_012098172.2	101102691	4.21157	5.76521	4.61899	4.86526	0.087893	5.08538	3.8567	3.00999	0.692758	0.0228229	0.823996	up	yes	KLHL24
XM_015093308.1	101108367	18.4254	13.2168	13.223	2.30621	14.6499	14.6843	14.6726	5.20986	-1.17572	0.0229258	0.823996	down	yes	WDR33
XM_012106027.2	101123347	0.018168	0.455346	0.739232	0.404249	0.876556	2.78222	2.87197	2.17692	-2.42897	0.0230817	0.823996	down	yes	HOOK3
XM_004008774.3	101117245	23.9834	21.0776	20.8534	21.9715	13.8077	19.9623	19.098	17.6227	0.318199	0.0231783	0.823996	up	yes	STK11
XM_012187861.2	100125613	0	0	0	0.071688	0	0	0	1.79555	-4.64655	0.023397	0.823996	down	yes	ROBO1
XM_012099024.2	101122058	0.081071	0.112997	0.187828	16.9499	0.225426	0.125203	0.176844	9.48774	0.837143	0.023654	0.823996	up	yes	PAPOLA
XM_012154385.1	101112956	1.68345	1.66899	2.10305	1.8185	4.61752	2.0961	2.82308	3.1789	-0.805781	0.0237439	0.823996	down	yes	PXDN
XM_012156294.2	101103520	5.19709	6.85114	3.80549	5.28457	1.95587	1.54532	2.21749	1.90622	1.47107	0.0237664	0.823996	up	yes	MYSM1
XM_004020696.2	101109581	6.34949	1.45618	1.6744	55.1842	2.67413	2.29073	1.98651	36.425	0.599329	0.0238235	0.823996	up	yes	MRPL28
XM_015094347.1	101103225	0.007593	0	0	0.323409	0.037582	0.03513	0.03844	1.41072	-2.125	0.0238956	0.823996	down	yes	REEP1
XM_015103258.1	100135441	145.706	125.65	111.266	127.54	55.558	106.958	93.405	85.3071	0.580215	0.0239011	0.823996	up	yes	TALDO1
XM_012182563.2	101114227	0	0	0	10.038	0	0	0	7.15306	0.488844	0.0241355	0.823996	up	yes	FLAD1
XM_012179093.2	101109967	13.2767	14.1987	16.0751	14.5168	20.6936	20.2045	24.9326	21.9436	-0.596071	0.024263	0.823996	down	yes	SSBP4
XM_015099413.1	101110351	12.5869	16.3182	18.8175	1.88095	15.76	17.038	11.6575	3.4413	-0.871489	0.0243464	0.823996	down	yes	LOC101110351
XM_004020123.2	101102947	2.68344	2.05286	3.8266	2.8543	0.021805	3.50336	2.66223	2.06247	0.468766	0.0248856	0.823996	up	yes	POLL
XM_012178246.2	101115363	1.99306	2.5659	3.10319	2.55405	4.65908	11.156	5.90072	7.23859	-1.50292	0.0251045	0.823996	down	yes	DMXL1
XM_015104149.1	101110989	11.7233	12.7985	13.7827	12.7682	9.84982	10.5104	9.96408	10.1081	0.337043	0.0252517	0.823996	up	yes	SPNS1
XM_012179832.2	101115877	0	0	0.10531	3.95082	0	0	0	5.93577	-0.587281	0.0254797	0.823996	down	yes	RBM47
XM_004016240.2	101105437	0	0.345796	0.403555	0.249784	0.055131	13.7911	3.91972	5.92199	-4.56733	0.0255358	0.823996	down	yes	LOC101105437
XM_004012491.3	101103331	21.2193	26.6835	20.76	22.8876	13.831	16.3108	14.4278	14.8565	0.623471	0.0255954	0.823996	up	yes	TMEM97
XM_012146300.2	101111607	1.40697	0.177243	0.089749	2.26378	0.052545	0.322351	0.109747	0.124573	4.18367	0.0256576	0.823996	up	yes	LOC101111607
XM_012165536.2	101105229	11.1367	7.52258	6.56863	1.81339	9.04258	5.74705	6.14612	3.85165	-1.08679	0.0256699	0.823996	down	yes	ATAD2B
XM_012184027.2	101102821	23.3436	21.9758	21.1975	22.1723	18.9343	18.9952	17.4016	18.4437	0.265631	0.0260211	0.823996	up	yes	DCAF13
XM_012104398.1	101103527	0	0.785337	0.03793	7.90668	2.07934	1.43362	5.74897	4.75462	0.733743	0.0260942	0.823996	up	yes	STX4
XM_004014414.3	101111114	8.85729	8.87986	7.96711	8.56809	6.32157	3.20104	5.3506	4.95774	0.789292	0.0261278	0.823996	up	yes	GID8
XM_015104217.1	101116012	35.5697	35.9426	35.8082	35.7735	32.6094	32.637	34.3197	33.1887	0.1082	0.0261479	0.823996	up	yes	YWHAG
XM_004001970.3	101111671	1.57773	0.815336	1.24689	1.21332	3.87175	2.18233	3.26353	3.10587	-1.35604	0.0261821	0.823996	down	yes	NRDC
XM_012106233.2	101120138	0.113906	0.038784	0.017237	3.75323	0	0.025058	0.018061	2.25804	0.733064	0.0263103	0.823996	up	yes	OFD1
XM_004003220.3	100034672	0.63369	2.17192	2.73685	1.84749	13.5114	7.2687	17.1797	12.6533	-2.77588	0.0265754	0.823996	down	yes	PTX3
XM_012134369.2	101119113	8.48408	8.8787	6.3759	7.91289	3.30964	5.27838	3.8263	4.13811	0.935234	0.0266116	0.823996	up	yes	PHOSPHO2
XM_012150078.1	101120896	0.609336	1.37614	1.28774	1.34523	2.57404	2.85344	4.62018	4.37921	-1.70282	0.0266664	0.823996	down	yes	PUM1
XM_012183464.2	101114115	0	0	0	2.06428	0	0	0	0.012532	7.36388	0.0266832	0.823996	up	yes	TSTA3
XM_012106875.2	101105886	126.286	76.1347	64.839	14.7788	62.4549	89.7695	66.1934	10.2403	0.529261	0.0267382	0.823996	up	yes	NONO
XM_012185131.2	101120591	0.046339	6.01564	0.219515	0.744412	0.633311	0.135911	0.184063	7.36547	-3.3066	0.0270659	0.823996	up	yes	TOM1L1
XM_004012644.2	101119059	10.9839	9.78067	10.1243	10.2963	6.90401	9.19432	7.51445	7.87093	0.387519	0.0270778	0.823996	up	yes	GPS2
XM_015096954.1	101114779	2.98669	2.53649	2.63803	2.7204	3.08396	0	0.818805	1.30092	1.06429	0.0271288	0.823996	up	yes	MAPKBP1
XM_012184215.1	101120758	10.5459	12.9534	15.5042	13.0012	29.7947	22.1474	19.2479	23.73	-0.86807	0.0272598	0.823996	down	yes	COL14A1
XM_012099220.2	100147801	0.736185	1.62919	4.5552	4.1011	2.42007	1.12929	0.389248	1.66801	1.29788	0.0273212	0.823996	up	yes	SLC25A26
XM_004009099.3	101112815	0.003626	0.771618	5.34732	0.336359	0.732096	7.34079	0.009347	7.84858	-4.54436	0.0276067	0.823996	down	yes	PAM
XM_012182864.2	101119314	1.43502	4.74132	0.000818	8.53363	0	0.006298	2.5458	1.95653	2.12486	0.0276846	0.823996	up	yes	L3MBTL3
XM_004018977.2	101104535	3.35965	4.2236	4.07045	3.88457	1.09672	4.09296	3.19455	2.79474	0.475039	0.0277224	0.823996	up	yes	CCHCR1
XM_004023297.2	101119472	24.3244	23.7142	18.875	22.3045	13.5587	15.5856	15.7612	14.9685	0.575408	0.0277845	0.823996	up	yes	NUDCD2
XM_004006364.3	101119894	2.3348	2.91165	3.62311	2.95652	3.58933	6.50869	5.3701	5.15604	-0.802364	0.0282281	0.823996	down	yes	GPD1
XM_015096436.1	101111285	0.388842	0.415517	0.567844	19.5576	0.69012	0.028496	1.0832	27.449	-0.489025	0.0284523	0.823996	down	yes	PGM2
XM_015093878.1	101111267	12.1253	11.7418	11.2382	11.7018	9.18597	11.2822	10.6654	10.3778	0.17322	0.0286216	0.823996	up	yes	WDR92
XM_015100080.1	100505405	0.0958	1.00575	1.27626	0.792602	5.4082	2.86531	3.96494	4.07948	-2.36372	0.0286697	0.823996	down	yes	PEG3
XM_015102674.1	101118565	16.3784	29.6115	20.3524	4.18832	41.6312	34.9512	43.4104	10.598	-1.33935	0.0287538	0.823996	down	yes	FKBP5
XM_004020112.3	101122066	12.3265	12.9838	14.734	13.3481	17.7055	16.4866	16.9414	17.0445	-0.35267	0.0289022	0.823996	down	yes	HIF1AN
XM_004006391.2	101104730	39.0206	21.4344	21.5621	4.76363	10.1486	5.29853	7.95093	16.4179	-1.78514	0.0289353	0.823996	up	yes	DDX23
XM_012136215.2	101110480	0	0	0	4.31639	0	0	0	6.05166	-0.487506	0.0290431	0.823996	down	yes	MARCH7
XM_004017360.3	101104605	20.1941	19.5589	14.7045	13.9486	17.0421	20.2718	14.9517	10.1587	0.457404	0.0291158	0.823996	up	yes	ANAPC7
XM_004016899.2	101115989	0.062559	3.42285	5.59005	10.9536	1.25967	7.5045	2.85178	7.6854	0.511219	0.0291259	0.823996	up	yes	PTCD2
XM_012177975.2	101104061	41.7676	11.703	10.5055	8.20611	3.82643	8.05287	4.77345	3.67957	1.15716	0.0293365	0.823996	up	yes	HNRNPM
XM_004021911.2	101120549	0	0	0.379635	0.924719	0.68655	0	0.371781	4.63373	-2.32509	0.0293959	0.823996	down	yes	GPM6B
XM_015105192.1	101117061	14.8416	15.5442	16.4089	15.5982	9.16078	15.8147	15.9347	13.6367	0.193883	0.0294711	0.823996	up	yes	GTPBP6
XM_015105189.1	105605821	4.20474	2.80493	2.8964	3.30202	1.30988	2.04756	1.80662	1.72135	0.939809	0.0295424	0.823996	up	yes	MAN1B1
XM_012183533.2	101101898	0.11138	3.12789	0.174708	5.57569	0.308302	0.335711	0.311174	4.20656	0.406512	0.0295771	0.823996	up	yes	PHF20L1
XM_015092637.1	101107655	0.287159	0.463791	0.551774	4.32945	0.482096	1.29171	0.812241	9.42051	-1.12162	0.0297425	0.823996	down	yes	PXYLP1
XM_004020055.3	101107916	5.474	7.98481	8.48368	7.31417	13.7574	13.5405	12.4185	13.2388	-0.856003	0.0297448	0.823996	down	yes	PDLIM1
XM_012097677.2	101115669	22.2097	19.8674	23.6957	21.9242	26.3759	31.7559	27.5761	28.5693	-0.381939	0.0298009	0.823996	down	yes	TRA2B
XM_004019408.3	101104615	0.748947	0.57392	0.092688	10.8646	1.20057	0.413332	0.917158	5.92867	0.873856	0.0298297	0.823996	up	yes	TMEM126B
XM_015097293.1	101118793	3.95106	0.539182	8.0184	1.70878	16.1265	12.0873	7.96463	9.1278	-2.4173	0.0299163	0.823996	down	yes	SENP6
XM_004010713.3	101108492	18.7008	15.731	18.407	17.613	13.2008	13.6676	11.9649	12.9444	0.444304	0.030018	0.823996	up	yes	SGPP1
XM_012186337.2	100303608	0	0	0.404587	0.545837	0.691318	0	0	9.15916	-4.06867	0.0301087	0.823996	down	yes	PECAM1
XM_015100263.1	101106964	5.54829	4.12355	5.37844	5.01676	2.70349	3.92214	3.49142	3.37235	0.573003	0.0301572	0.823996	up	yes	SPHK2
XM_004020888.3	101117982	10.6478	11.188	8.93655	10.2575	2.08286	11.1218	8.55026	7.25163	0.500295	0.0301675	0.823996	up	yes	TMEM219
XM_012176650.2	101119039	0.118792	0	0	7.01896	0	0	0.428343	3.92655	0.837996	0.0302283	0.823996	up	yes	NAPEPLD
XR_001040444.2	101118692	17.1248	48.1899	63.8224	10.6158	19.9451	51.0279	38.2187	6.26366	0.761134	0.0302483	0.823996	up	yes	TSPAN17
XM_004019531.3	101114475	0	0	0	10.6358	0	0	0	7.84314	0.439432	0.0303147	0.823996	up	yes	DCPS
XM_004017785.3	101114310	33.8009	29.425	28.2192	30.4817	13.6942	26.3915	17.7246	19.2701	0.661579	0.030326	0.823996	up	yes	LOC101114310
XM_012102980.2	101102193	1.39716	1.6e-05	0.370276	0.262382	0	8e-06	0	3.04281	-3.53567	0.03044	0.823996	down	yes	ABLIM1
XM_004016087.3	101105101	43.1828	44.4627	39.4574	42.3677	25.861	40.6069	35.2464	33.9047	0.321476	0.0305362	0.823996	up	yes	TRAPPC4
XM_012188384.1	101106958	17.4975	18.9957	23.3372	19.9435	50.7213	22.5264	28.5764	33.9414	-0.767127	0.0306183	0.823996	down	yes	MCM10
NM_001142516.1	100216440	158.724	134.948	136.703	143.458	84.9379	118.514	89.2918	97.5814	0.555954	0.0306768	0.823996	up	yes	PGK1
XM_004015106.2	101122881	41.0316	47.4361	40.6343	43.034	58.5273	58.716	51.9994	56.4142	-0.390583	0.0308257	0.823996	down	yes	PSMD7
XM_012147961.2	101105057	0.256225	0.657037	0.250725	6.24001	0.426007	0.330629	0.696436	9.24455	-0.567055	0.0308428	0.823996	down	yes	TRIP12
XM_015094098.1	105612424	23.5514	21.6082	24.7097	23.2898	12.4682	20.987	14.7199	16.0584	0.53637	0.0308452	0.823996	up	yes	SSNA1
XM_015100667.1	101107891	0.645129	0.846185	0.711579	0.126589	0	0.274923	0.230153	1.61973	-3.67752	0.0315661	0.823996	down	yes	LOC101107891
XM_004014687.3	101119493	5.05316	6.08633	6.47074	5.87008	8.93535	8.73197	7.68885	8.45206	-0.525923	0.0317516	0.823996	down	yes	SVIL
XM_004005873.3	101102887	46.1972	39.1485	33.8733	39.7397	19.4939	31.3669	27.0549	25.9719	0.613629	0.0318162	0.823996	up	yes	RNF181
NM_001163057.1	100302359	59.2292	61.0129	82.8867	67.7096	36.7253	43.7278	33.0199	37.8243	0.840047	0.0318909	0.823996	up	yes	TXNDC17
XM_004005674.3	101116297	40.944	38.3146	31.8857	37.0481	19.2451	28.2592	20.5609	22.6884	0.707444	0.0320114	0.823996	up	yes	ITGB1BP1
XM_004021706.3	101113652	0	0	0	1.11842	0	0	0	6.57431	-2.55538	0.0321617	0.823996	down	yes	PDLIM3
XM_004015605.3	101112923	6.03571	4.33519	4.66151	5.0108	2.16541	3.60619	2.42307	2.73156	0.875319	0.0322191	0.823996	up	yes	PDF
XM_004003221.3	101109758	19.6777	21.5761	18.5283	19.9274	26.5843	25.5426	31.2658	27.7976	-0.480207	0.0325558	0.823996	down	yes	CCNL1
XM_012180892.2	101110804	17.8222	12.4213	17.9952	63.1302	35.6292	12.9448	8.33703	26.0042	1.27958	0.032623	0.823996	up	yes	CDC42SE1
XM_004012952.2	101107295	22.4171	21.899	18.4542	20.9234	7.62285	20.7266	14.9133	14.4209	0.536958	0.0327957	0.823996	up	yes	LOC101107295
XM_004007870.3	101109168	95.5578	96.5357	90.3207	94.1381	67.3589	81.2803	64.7997	71.1463	0.40399	0.0328837	0.823996	up	yes	CAPZA2
XM_012173546.1	101120907	4.48802	14.0809	6.2385	5.55357	16.994	4.02234	3.45562	3.37682	0.717751	0.0328846	0.823996	up	yes	NDUFAF7
XR_001436504.1	101103200	2.17203	3.52384	2.97098	0.866024	1.00059	3.00211	4.24699	1.60101	-0.8865	0.0329613	0.823996	down	yes	EXOC6
XM_012149161.2	101111609	0.20653	0.326429	0.741552	3.73439	0	0.429568	0.332605	2.18872	0.770784	0.0329865	0.823996	up	yes	S100PBP
XM_004004851.3	100135449	4.97731	2.72075	1.95615	8.12866	3.68264	3.15162	2.45863	10.9739	-0.432992	0.0331759	0.823996	down	yes	NRP2
XM_012190708.2	101112670	0.110435	0.064541	0	9.62788	0	0.036035	0.013184	6.57308	0.550648	0.0332851	0.823996	up	yes	BCL2L12
XM_012094874.2	101114805	0	0.532794	0.153102	1.02292	0.360325	1.19956	0.06764	2.3783	-1.21724	0.0335542	0.823996	down	yes	LOC101114805
XM_012189514.2	100302557	19.3213	19.3499	14.7793	17.8168	3.15017	17.7966	15.0481	11.9983	0.570413	0.0336215	0.823996	up	yes	ZDHHC7
XM_015096433.1	101109016	0.656458	1.2712	1.80079	1.24282	4.18191	3.61059	7.01797	4.93682	-1.98997	0.0336524	0.823996	down	yes	PCDH7
XM_012175460.2	101119265	0	0	0	5.14255	0	0	0	1.33718	1.94329	0.0338179	0.823996	up	yes	CCBL2
XM_004016923.3	101122552	1.00245	1.10038	1.13417	24.7064	6.51326	6.84463	2.37635	14.4488	0.773935	0.0338869	0.823996	down	yes	SREK1
XM_012098854.2	101102181	0	0	0.271419	4.18295	0	0	0	0.685305	2.6097	0.033994	0.823996	up	yes	CTAGE5
XM_004003238.3	101114407	0	0	0	3.54519	0	0	0	9.77786	-1.46366	0.0340512	0.823996	down	yes	P2RY1
XM_012100201.2	101103524	0	0.348775	0.282805	0.210527	34.3605	1.30906	0.297618	11.9891	-5.83157	0.0340734	0.823996	down	yes	OTOL1
XM_012105399.2	101104715	0.397652	0.461122	0.637382	6.16423	0.989502	0.433064	0.851014	8.26813	-0.423642	0.0340799	0.823996	down	yes	POLR3A
XM_015101667.1	101112850	1.65443	1.47548	1.60116	1.57702	2.87019	4.05851	2.45705	3.12859	-0.988308	0.0340827	0.823996	down	yes	RITA1
XM_015102015.1	101106799	27.717	28.1208	26.4055	27.4144	22.3438	26.3471	24.4234	24.3714	0.169744	0.034365	0.823996	up	yes	FBXO33
XM_004020701.3	101111148	18.2986	17.0365	16.5325	17.2892	9.39995	17.9513	14.0106	13.7873	0.326535	0.0344271	0.823996	up	yes	FAM173A
XM_015102673.1	101118565	16.3784	29.6115	20.3524	24.3866	41.6312	34.9512	43.4104	45.1157	-0.887542	0.0345626	0.823996	down	yes	FKBP5
XM_012186512.2	101102320	0.998376	0.639942	0.61585	3.61705	1.40327	0.113376	5.57949	2.57631	0.48951	0.0348063	0.823996	up	yes	SEC14L1
XM_004019588.2	101107829	33.2536	28.5317	32.4749	31.4201	18.9785	27.3804	20.3845	22.2478	0.498023	0.0349917	0.823996	up	yes	SDHAF2
XR_001024146.1	101118578	0	0	0.108897	10.4155	0.111565	0.102068	0.104523	13.8078	-0.406745	0.035147	0.823996	down	yes	KIAA1468
XM_004004546.3	101102289	0.725873	1.69428	1.18729	1.21018	1.55585	1.83414	1.16987	2.43928	-1.01124	0.0352266	0.823996	down	yes	PRKRA
XM_015099649.1	105616782	11.147	12.1255	11.8113	11.6946	15.6831	14.8838	12.9743	14.5137	-0.311575	0.0353304	0.823996	down	yes	PET117
XM_012101640.2	101103681	0.183123	0.422951	0.397991	0.282621	1.24567	1.53446	0.845522	2.44637	-3.1137	0.0354873	0.823996	down	yes	SYTL2
XM_004021062.3	101117640	3.25984	3.59758	3.66817	4.05448	4.9688	0.752855	5.18988	7.29531	-0.847454	0.0355091	0.823996	down	yes	RNF216
XM_004018461.3	101104532	10.7712	9.25826	8.28449	9.43798	4.94085	7.71186	5.89826	6.18366	0.610017	0.0355659	0.823996	up	yes	TCTA
XM_004012847.3	101103995	33.3102	24.3827	26.1212	27.938	16.4818	20.4701	17.4757	18.1425	0.622854	0.0356981	0.823996	up	yes	MIEN1
XM_004004178.3	101111427	14.8577	15.1495	13.4458	14.4844	10.2071	13.0545	11.1598	11.4738	0.336156	0.0357636	0.823996	up	yes	KCTD9
XM_004006517.3	101115780	8.36932	9.35768	10.6672	9.46474	17.7252	10.5633	12.5493	13.6126	-0.524309	0.0359105	0.823996	down	yes	METTL1
XM_012188846.2	101110163	0	0.157692	0	4.60437	0.42601	0.398336	0.322575	2.32173	0.987803	0.0360329	0.823996	up	yes	ARFGAP1
XM_004014260.3	101113778	3.19835	2.3202	3.10047	2.87301	0	1.52113	0	0.507045	2.50238	0.0361091	0.823996	up	yes	EPC1
XM_015100953.1	101103918	18.6399	13.9952	13.8075	23.2074	14.2119	15.8553	11.333	35.0186	-0.593536	0.0363431	0.823996	down	yes	DDX6
XM_015099052.1	101119490	1.82963	1.26789	1.92218	1.67323	8.50015	2.75924	2.18233	4.48057	-1.42104	0.0363473	0.823996	down	yes	MEGF6
XM_015104787.1	101119116	1.25732	0.179668	1.37537	6.876	1.44382	0.726816	1.91775	15.6129	-1.1831	0.0363519	0.823996	down	yes	TBL1X
XM_012150093.1	101120896	0.609336	1.37614	1.28774	1.09107	2.57404	2.85344	4.62018	3.34922	-1.61808	0.0363604	0.823996	up	yes	PUM1
XM_012125724.2	101120218	0	0	0	0.204004	0	0	0.479426	1.5123	-2.89007	0.0364521	0.823996	down	yes	MPDZ
NM_001126363.1	100145879	13.9008	11.8677	11.3823	12.3836	6.74958	11.392	9.15216	9.0979	0.444825	0.0365093	0.823996	up	yes	PPCS
XM_012189323.2	101120429	2.82774	3.6456	4.75639	3.74324	5.00485	7.45805	8.55648	7.00646	-0.904397	0.0368473	0.823996	down	yes	STAU1
XM_012184494.2	101106601	0	0	0	5.47732	0	0	0	3.32077	0.721952	0.0368676	0.823996	up	yes	WDFY2
XM_012144300.1	101120727	0.676017	0.315985	0.514758	2.26486	0.102686	0.196708	0.402119	0.443585	2.35214	0.0371	0.823996	up	yes	PIKFYVE
XM_004013577.2	101119324	11.8317	4.02281	5.57188	5.17389	5.31608	7.01167	8.00426	2.45737	1.07414	0.0373701	0.823996	up	yes	PFKFB2
XM_015096604.1	101109616	55.2104	48.9476	50.6241	51.594	33.0582	44.1309	32.8318	36.6736	0.492461	0.0374358	0.823996	up	yes	COQ2
XM_012146810.2	101115102	0.899752	1.44003	1.575	5.23801	0.533269	0.901286	0.920943	3.2942	0.669088	0.0376591	0.823996	up	yes	STK11IP
XM_004021747.3	101102618	15.7111	11.8339	11.4299	12.9916	6.48637	9.81609	7.56168	7.95471	0.7077	0.0376833	0.823996	up	yes	ERI1
XM_015103147.1	101110887	0	0	0	14.8675	0.062197	0.159818	0	38.1173	-1.35828	0.0377672	0.823996	down	yes	AHNAK
XM_004016851.3	101103182	72.5326	65.4828	65.4061	67.8072	12.2129	73.1551	30.4096	38.5926	0.813115	0.0379133	0.823996	up	yes	LOC101103182
XR_001022269.2	101116607	5.48701	3.10579	7.95481	5.51587	0.110867	5.23719	3.14458	2.83088	0.962338	0.0380887	0.823996	up	yes	DDX24
XM_012179796.1	101113972	0.023387	0.056056	0.03293	0.918607	1.75565	0.374536	0.040902	2.71726	-1.56464	0.0381356	0.823996	up	yes	CHD1L
XM_015098627.1	101119918	18.8601	20.3947	22.0298	20.4282	24.3723	24.3329	26.0233	24.9095	-0.286133	0.0384941	0.823996	down	yes	CHD3
XM_012098872.2	101105691	17.0642	12.3864	9.85558	5.72661	11.0178	14.0536	18.9232	13.5759	-1.2453	0.0385917	0.823996	down	yes	PRPF39
XM_004007914.3	101119900	0	0	0	10.2984	0	0	0	1.2043	3.09615	0.0387495	0.823996	up	yes	NT5C3A
XM_015103408.1	101115496	0	3.84943	1.73971	0.517009	0.97424	0	2.39026	2.21246	-2.09739	0.0389103	0.823996	down	yes	GSTO2
XM_004005810.3	101106754	0.454665	0.061755	0.035486	2.46605	2.05108	0.03759	0.05498	1.63965	0.588819	0.0390088	0.823996	up	yes	MXD1
XM_015099418.1	101111647	7.04486	9.9554	9.36561	8.78862	19.2298	10.9595	15.9102	15.3665	-0.806078	0.0394353	0.823996	down	yes	CSRP1
XM_012174840.2	101122681	0.39502	0.414295	0.593965	10.9625	1.1813	0.366034	0.574642	6.05099	0.857337	0.0396608	0.823996	up	yes	NEDD1
XM_015099278.1	101104592	7.74592	6.66389	5.0025	55.0608	4.98721	4.8188	2.89204	44.9335	0.293236	0.0397805	0.823996	up	yes	NADK
NM_001280695.1	101109604	0.759838	0.21074	0.327784	21.1909	0.132836	0.949711	0.371746	15.4744	0.453562	0.0398763	0.823996	up	yes	PIGF
XM_004005941.3	101122010	2.10162	0.807328	2.95333	4.96175	0.857784	1.98019	2.25547	7.06021	-0.508863	0.040053	0.823996	down	yes	CCDC88A
XM_012138150.2	101122253	2.82466	3.19877	3.80579	11.7887	2.71753	3.50014	2.88255	13.6402	-0.210456	0.0401012	0.823996	down	yes	ORC4
XM_012101893.1	101114986	7.05672	10.4005	6.95365	8.13696	4.73728	0.798978	3.24683	2.9277	1.47472	0.040172	0.823996	up	yes	ETS1
XM_015097920.1	101109367	3.18372	1.69482	1.10458	3.29411	1.11277	0.675997	1.38492	1.57004	1.06909	0.040253	0.823996	up	yes	TP53INP1
XM_004021526.3	101109329	3.94101	0	0	5.92079	1.08355	0.25897	0.358156	0.720726	3.03827	0.0404951	0.823996	up	yes	TSPAN14
XM_012096814.2	101122552	1.00245	1.10038	1.13417	1.079	6.51326	6.84463	2.37635	5.24474	-2.28118	0.0407165	0.823996	up	yes	SREK1
XM_004014999.2	101117955	24.1583	42.5979	29.1878	31.9813	193.323	56.301	192.486	147.37	-2.20414	0.0407336	0.823996	down	yes	LOC101117955
XM_015100559.1	101111045	14.4549	20.9469	20.9173	18.773	7.13151	14.751	13.1937	11.6921	0.683133	0.0409021	0.823996	up	yes	YIF1B
XM_012189780.2	101114547	4.57845	5.68781	5.26191	1.36972	2.81083	5.39807	2.95193	4.86911	-1.82977	0.0409748	0.823996	up	yes	AKTIP
XM_012124735.2	101115510	0.906317	0.844438	0	8.98813	0	0	0	3.48596	1.36647	0.0409985	0.823996	up	yes	RIC1
XM_004017095.3	101102335	20.462	18.8608	15.6782	18.3336	11.5779	12.6661	14.1081	12.784	0.520149	0.0410949	0.823996	up	yes	MED10
XM_004008987.2	101105245	34.4773	41.348	43.8873	70.4238	27.5213	32.964	28.247	48.1983	0.547081	0.0412811	0.823996	up	yes	ANXA6
XR_001028175.2	101103949	3.99137	3.29897	1.64646	2.97893	1.31433	0.592478	0.722438	0.876415	1.76511	0.0413108	0.823996	up	yes	XPA
XM_012097469.2	101117192	1.2005	0.497032	0.313934	14.8886	1.24671	0.316047	0.463411	24.4833	-0.717588	0.0414386	0.823996	down	yes	ELF2
XM_012103916.2	100381267	2.45426	0.739005	0.671555	2.60405	2.0895	3.99856	3.5456	10.2157	-1.97196	0.0415374	0.823996	down	yes	SERPINE1
XR_001436598.1	101112782	0.745302	0.531654	1.33678	5.0445	0.401932	3.44501	0.209367	8.87734	-0.815417	0.0416047	0.823996	down	yes	PIAS2
XM_004001977.3	101114400	1.91077	0.469715	9.18866	0.338439	2.69806	5.55029	5.81407	3.51526	-3.37666	0.0417181	0.823996	down	yes	ZFYVE9
XM_012188191.2	101117779	0.354276	0.403116	0.610541	5.77534	6.8e-05	2.3e-05	0	2.51064	1.20185	0.0418154	0.823996	up	yes	NUDT5
XM_015101301.1	101119848	0.912179	3.15229	1.69492	1.91979	9.13718	3.75284	6.80583	6.56528	-1.7739	0.0418182	0.823996	down	yes	ITGA2
XM_015095304.1	101116822	0	0	0	97.654	0	0	0	59.75	0.708741	0.0418477	0.823996	up	yes	SEPT7
XM_015092119.1	101104870	2.58851	1.71884	3.67637	2.66124	0.557633	0.991058	1.32873	0.959142	1.47228	0.0420211	0.823996	up	yes	MTF2
XM_015099327.1	106990105	36.0095	36.1883	32.6828	34.9602	27.5067	31.8586	28.5574	29.3076	0.254441	0.042117	0.823996	up	yes	RFWD2
XM_015102971.1	101120711	14.5287	14.5774	12.7909	13.9657	9.68006	12.8541	11.5571	11.3638	0.297443	0.0423818	0.823996	up	yes	VPS51
XM_004012709.2	101113508	26.4667	23.4228	21.7229	23.8708	15.582	20.39	16.452	17.4747	0.44998	0.042529	0.823996	up	yes	LOC101113508
XM_015093393.1	101110480	0	0	0	2.82677	0	0	0	4.40019	-0.638414	0.0425357	0.823996	down	yes	MARCH7
XM_004012567.3	101122289	0	0.006982	0.055699	3.26886	0.638696	0	0.094556	2.18478	0.581302	0.0425973	0.823996	up	yes	SHPK
XR_001042267.2	101111718	0.975839	0.967676	1.06279	3.94387	1.05491	1.09566	0.895028	5.98127	-0.600839	0.0427142	0.823996	down	yes	BCLAF1
XM_012105453.2	101114585	7.6696	5.60417	4.46918	5.91432	0	0	2.25816	0.752721	2.97403	0.0430232	0.823996	up	yes	WAPL
XM_004006438.2	101115951	0.919699	0.938211	4.30544	0.666035	0.044977	3.04488	3.49252	1.62864	-1.29	0.0433697	0.823996	down	yes	PPHLN1
XM_012180815.2	101103322	0.880174	0.528387	2.30729	2.28742	1.40389	1.84158	0.355858	0.551467	2.05238	0.0434111	0.823996	up	yes	AAGAB
XM_012095454.2	101110965	19.4482	18.183	17.7987	18.4766	16.2194	15.8266	16.841	16.2957	0.181212	0.0437873	0.823996	up	yes	DLAT
XM_015098043.1	101123132	9.51856	8.33251	9.3754	9.07549	12.3454	10.1665	10.2461	10.9193	-0.266839	0.0438006	0.823996	down	yes	NAA16
XM_015094394.1	101107944	40.3119	43.4642	49.1629	44.313	19.5099	42.0048	26.2184	29.2444	0.599571	0.0438894	0.823996	up	yes	MSH2
XM_015102037.1	101120020	0.441254	0.94334	2.67535	0.540523	2.18427	1.09244	1.72292	2.01069	-1.89527	0.0441208	0.823996	down	yes	DICER1
XM_012101857.2	101110008	0.056387	0.019676	0.047416	1.12455	0.102205	0.053928	0.165883	4.38641	-1.96369	0.0444873	0.823996	down	yes	PKNOX2
XM_004004611.2	101118333	73.7047	61.8574	46.8584	60.8068	13.5225	56.5138	43.04	37.6921	0.689972	0.044571	0.823996	up	yes	SSB
XM_004014438.2	101116075	0.575594	0.413629	0.497463	11.5998	0.984589	1.44657	0	9.43276	0.298346	0.0445922	0.823996	up	yes	STX16
XM_015097311.1	101114709	0	0	0	2.41176	0	0	0	0.79491	1.60122	0.0448144	0.823996	up	yes	DOPEY1
XM_004005593.3	780458	5.8608	6.84941	7.45672	6.72231	4.71312	5.4712	4.96921	5.05118	0.412337	0.0449181	0.823996	up	yes	ENDOG
XM_012105580.2	101120381	10.8806	5.2751	7.63851	0.533618	5.44648	7.43687	5.12646	1.82104	-1.77088	0.0450644	0.823996	down	yes	ZNF22
XM_012112989.2	101108805	1.55581	0.227013	0.727781	0.643022	0.690148	1.804	1.95239	2.34277	-1.86528	0.0452155	0.823996	down	yes	FKBP15
XM_015095883.1	101114610	12.9786	10.7614	11.2387	11.6595	6.58785	10.4277	7.50622	8.17391	0.512414	0.0452356	0.823996	up	yes	LOC101114610
XM_015098017.1	101116585	12.3273	14.6259	14.9045	13.9525	18.4319	18.4183	23.1914	20.0139	-0.520475	0.0452819	0.823996	down	yes	ANKRD10
XM_004017912.3	101102181	0	0	0.271419	4.57054	0	0	0	0.851974	2.42348	0.0452961	0.823996	up	yes	CTAGE5
XM_015097192.1	101112322	1.57497	1.58388	2.21689	12.2589	1.49954	2.01227	1.65076	15.1865	-0.308953	0.0453114	0.823996	down	yes	GPATCH2L
XM_004019684.3	101111673	80.5404	71.6682	60.4954	70.9013	39.4485	58.8425	47.8538	48.7149	0.541448	0.0453488	0.823996	up	yes	DRAP1
XM_012095524.2	101123491	166.122	164.31	135.714	155.382	85.1632	136.255	103.368	108.262	0.521287	0.0454194	0.823996	up	yes	ATP5L
XM_015099345.1	101123394	8.10409	8.65442	9.17088	8.64313	9.49252	10.2351	11.1245	10.284	-0.250781	0.0454287	0.823996	down	yes	XPR1
XM_012098362.2	101110879	0.6112	3.78457	3.65689	0	0.021671	4.55504	1.83405	2.39467	#NAME?	0.0454335	0.823996	down	yes	TTC23
XM_012103683.2	101111925	0.948437	0.004571	0.006054	0.319687	80.3319	0.010671	0.011797	26.7848	-6.38861	0.045462	0.823996	down	yes	ACAA2
XM_012181352.2	101106265	0.024691	0.265124	0.215093	5.61678	5.99078	6.4244	3.54516	2.96992	0.919321	0.0454802	0.823996	up	yes	FRMD6
XM_012121397.2	101113727	6.172	7.95768	7.90454	7.34474	9.48114	10.1267	10.6268	10.0782	-0.456455	0.045559	0.823996	down	yes	RGP1
XM_004002858.2	101103688	0.590931	0.023916	0.058196	0.396363	0.951227	0.017673	0.045125	2.0367	-2.36134	0.0455817	0.823996	down	yes	MINA
XM_004015241.3	101113694	31.2566	17.5709	13.654	5.45996	9.71946	13.0193	11.4312	1.93446	1.49696	0.0457287	0.823996	up	yes	MRPS12
XM_004013806.2	101113256	0.027948	0.075583	0.584463	4.21561	0	0.009328	0.047431	0.789309	2.41708	0.0457917	0.823996	up	yes	KLHL20
XM_012104794.2	101121740	43.4491	42.363	43.1544	42.9888	34.6451	41.7442	36.0187	37.4693	0.198252	0.0459534	0.823996	up	yes	TUFM
XM_004004750.3	101111606	187.843	199.032	169.766	185.547	95.7158	151.902	95.6106	114.41	0.697578	0.0460352	0.823996	up	yes	DBI
XM_012105214.2	101108883	0.05249	0.299661	0.310133	9.83634	1.62989	0.500105	0.792364	5.76504	0.77079	0.0460617	0.823996	up	yes	AIFM2
XM_004015178.3	101118890	0.44242	0.186588	0.006278	31.3517	0.284613	0.008183	0	23.7155	0.402714	0.0460698	0.823996	up	yes	TBCB
XM_004011812.2	101104250	27.9271	31.8913	24.7031	28.1738	16.7013	23.6373	20.6825	20.3404	0.470011	0.0462021	0.823996	up	yes	POLR2K
XM_015097931.1	101113340	0.444501	0.588339	0.163819	0.249183	0.266936	0.146021	0.076177	1.60161	-2.68424	0.0463544	0.823996	down	yes	RUNX1T1
XM_012102859.1	101107917	6.80801	4.67299	3.95736	13.9891	2.3594	3.69662	2.95307	6.53264	1.09857	0.0463995	0.823996	up	yes	CUEDC2
XM_012182698.2	100913169	20.8416	21.7323	23.2449	21.9396	17.5111	19.8011	17.0182	18.1101	0.276739	0.0464188	0.823996	up	yes	ATG5
XM_015102244.1	101109394	2.28157	2.32962	1.51687	10.796	1.30159	1.03409	2.60103	16.6773	-0.627392	0.0466011	0.823996	down	yes	GOLGA4
XM_004010445.3	101108835	6.20692	1.95585	0.850722	19.8004	3.23084	9.40068	1.2312	12.3077	0.685966	0.0468037	0.823996	up	yes	C7H15orf57
XM_004004700.2	101117907	0.126237	1.08117	1.41995	0.345434	1.03971	0.139803	0.465281	1.91187	-2.4685	0.0468043	0.823996	down	yes	CACNB4
XM_004004665.3	101108368	0.643783	1.23128	0.643758	62.5835	0.108851	1.30936	0.065155	48.7121	0.361502	0.046938	0.823996	up	yes	PSMD14
XM_012106650.2	101119368	0.027263	0.044183	0.052529	0.617656	0.033168	0.020064	0.058901	2.12774	-1.78445	0.0470711	0.823996	down	yes	HUWE1
XM_004017072.3	101116091	0.352301	3.616	2.58654	2.18495	18.6682	6.26673	12.6458	12.5269	-2.51936	0.0471529	0.823996	down	yes	CDH6
XM_004006374.3	101122511	3.71638	14.631	4.24941	315.023	6.42429	8.07307	8.84924	245.436	0.360108	0.0473077	0.823996	up	yes	TMBIM6
XM_012187835.2	101122294	1.22043	4.58963	4.73442	0.866619	8.33093	4.31435	8.35787	2.36997	-1.4514	0.0473464	0.823996	down	yes	LOC101122294
XM_004020904.3	101121995	28.0217	41.5713	38.4507	36.0146	19.4419	19.3508	24.3888	21.0605	0.774041	0.0474739	0.823996	up	yes	DCTPP1
XM_015097756.1	101114876	0.303983	0	0	1.80874	0	0	0	0.189179	3.25716	0.0474794	0.823996	up	yes	TMEM68
XM_004017218.3	101109913	0	0.115431	0	0.115093	1.85715	0	0.1787	2.41924	-4.39369	0.0475427	0.823996	down	yes	MMAA
XM_004004048.3	101122409	0.097643	0.988781	0.466152	0.517525	3.28368	1.25045	1.1137	1.88261	-1.86303	0.0479923	0.823996	down	yes	PLPPR1
XM_004021037.3	101111419	12.2895	3.33378	2.07389	14.9575	0	2.88122	0	18.3862	-0.297756	0.0481093	0.823996	down	yes	ZKSCAN1
XM_015095982.1	101123464	14.2802	12.4332	12.4295	13.0477	15.2766	17.6587	15.5167	16.1506	-0.307802	0.0482403	0.823996	down	yes	PDLIM7
XM_012120995.2	101116000	1.71083	6.90456	4.64696	0	3.5575	5.10545	2.82567	1.69006	#NAME?	0.0482923	0.823996	down	yes	ERI3
XM_015097613.1	101104761	0	0.384381	0	2.16477	0	0	0.002768	3.76703	-0.799212	0.0483086	0.823996	down	yes	VPS13B
XM_015093108.1	101116017	10.7181	11.0547	11.352	11.0416	18.2311	13.1432	19.7157	17.03	-0.625128	0.0483713	0.823996	down	yes	SLC39A14
XM_004007029.2	101115019	0.940879	1.03953	1.03582	11.618	1.06418	0.455171	1.56227	10.2687	0.178107	0.0483791	0.823996	up	yes	POLDIP3
XM_015101464.1	101121123	16.4319	16.4118	14.2272	15.6903	9.97331	14.7622	12.5591	12.4315	0.335869	0.0485348	0.823996	up	yes	UFD1L
XM_012102548.2	101103938	34.0935	45.1501	39.6872	39.6436	87.5145	49.0955	84.8756	73.8286	-0.897092	0.0486421	0.823996	down	yes	TNKS2
XM_012180490.2	101104702	0.002097	0.001492	0.030304	15.7095	0.008759	0.041046	0	1.84438	3.09044	0.0487636	0.823996	up	yes	PRPF3
XR_001044045.1	100125623	0	0	0	0.778562	0	0	1.11282	2.56608	-1.72068	0.0487673	0.823996	down	yes	PER3
XM_015101096.1	101117961	0.018129	0.20911	0.393893	4.3045	4.00802	0.015525	0.225163	2.20328	0.966191	0.0488467	0.823996	up	yes	METTL15
XM_012173707.2	101109529	0.483694	1.46588	0.902418	1.51204	1.84957	2.12718	0.76781	5.07806	-1.74778	0.0490936	0.823996	down	yes	IL1RL1
XM_012187732.2	100125614	0	0.23612	0.44958	0.620143	0	0.036312	0	2.29998	-1.89094	0.0493171	0.823996	down	yes	ROBO2
XM_012188417.2	101108674	0.862522	0.46262	0.084166	3.72908	0.12538	0.417687	0.392675	0	Inf	0.0496209	0.823996	up	yes	HSPA14
XM_004008552.2	101121513	3.16022	3.21311	0.374881	4.14096	3.5504	2.61259	2.21713	2.36677	0.807047	0.0498158	0.823996	up	yes	ZNF557

## Sheet: lncRNA
Table S1 Differentially expressed lncRNAs between follicular phase and luteal phase in MM sheep
gene_id	MM_F_1	MM_F_2	MM_F_3	MM_F_FPKM	MM_L_1	MM_L_2	MM_L_3	MM_L_FPKM	log2(foldchange)	pvalue	qvalue	up/down	significant	genename
XLOC_282304	0.26411	0.304882	1.38818	0.014292	0.311263	1.40144	2.91079	1.38818	-6.60185	0.0123104	0.823996	down	yes	XLOC_282304
XLOC_399210	0.01452	0.00834	0.029513	0.0174577	3.02514	0.060504	0.001633	1.02909	-5.88137	0.021966	0.823996	down	yes	XLOC_399210
XLOC_249430	0	0.678726	0.111923	0.0486777	0.103096	0.468163	0	1.14987	-4.56207	0.0116793	0.823996	down	yes	XLOC_249430
XLOC_473791	22.6599	61.4208	21.4087	0.0914853	7.96392	41.9286	25.8699	1.96491	-4.42478	0.0343695	0.823996	down	yes	XLOC_473791
XLOC_125426	0	1.09717	0.751862	0.14685	0	0.037965	0	1.39172	-3.24445	0.00971867	0.823996	down	yes	XLOC_125426
105605650	0.159148	0.412751	1.35181	0.641236	0.687507	11.319	5.75006	5.91887	-3.20639	0.0143766	0.823996	down	yes	LOC105605650
XLOC_443592	7.67478	3.30415	6.89038	0.650548	14.1206	18.9891	12.1236	4.18403	-2.68516	0.00515927	0.815455	down	yes	XLOC_443592
XLOC_258561	0.680312	1.22072	0.826887	0.909305	15.0741	0	1.10017	5.39144	-2.56783	0.0273755	0.823996	down	yes	XLOC_258561
XLOC_090725	0.009761	0.679216	0.413191	0.367389	1.30453	3.00108	1.96495	2.09019	-2.50825	0.02585	0.823996	down	yes	XLOC_090725
XLOC_474266	0.239318	0.972019	0.323805	0.511714	2.30605	2.43171	3.75499	2.83092	-2.46786	0.0207199	0.823996	down	yes	XLOC_474266
XLOC_212066	0.106276	0.557766	0.631475	0.420296	0.041714	0	1.5573	2.20151	-2.38902	0.00506128	0.815367	down	yes	XLOC_212066
101113537	0.036854	0.719369	0.701963	0.486062	3.55736	1.56729	1.38528	2.16998	-2.15847	0.0340056	0.823996	down	yes	LOC101113537
XLOC_380267	0.784888	0.568725	0.974946	0.776186	3.44575	2.93028	2.22966	2.86856	-1.88585	0.00648348	0.823996	down	yes	XLOC_380267
XLOC_455586	0	0.152976	6.75683	0.995321	0	0	10.5868	3.31446	-1.73554	0.0179163	0.823996	down	yes	XLOC_455586
106991267	1.82658	3.90139	3.80183	3.1766	11.4327	6.7638	10.0771	9.42452	-1.56893	0.027625	0.823996	down	yes	LOC106991267
XLOC_443592	7.67478	3.30415	6.89038	7.26378	14.1206	18.9891	12.1236	19.41	-1.41801	0.0491735	0.823996	down	yes	XLOC_443592
XLOC_111644	4.31637	4.54398	7.61648	5.49228	14.8467	10.5815	11.4208	12.283	-1.16119	0.0295167	0.823996	down	yes	XLOC_111644
XLOC_443592	7.67478	3.30415	6.89038	4.05944	14.1206	18.9891	12.1236	8.4289	-1.05406	0.00666018	0.823996	down	yes	XLOC_443592
105608568	1.39255	1.08502	1.77792	1.4185	4.14044	1.70455	2.23972	2.6949	-0.925868	0.0467881	0.823996	down	yes	LOC105608568
101117673	13.7638	10.5415	10.9657	11.757	11.8219	18.9652	20.7254	17.1708	-0.546441	0.049026	0.823996	down	yes	LOC101117673
105603721	7.18697	7.78798	6.86398	7.27964	8.60031	11.0832	12.1045	10.596	-0.541584	0.013958	0.823996	down	yes	LOC105603721
105615000	17.5262	15.8882	18.2093	17.2079	23.5256	20.3884	24.4117	22.7753	-0.404398	0.0339392	0.823996	down	yes	LOC105615000
105606290	9.23918	9.20382	9.04253	9.16184	11.0633	10.9208	11.2444	11.0762	-0.273751	0.00059894	0.462091	down	yes	LOC105606290
105605825	11.3553	14.0631	14.6763	13.3649	5.32135	12.5168	11.1784	9.67219	0.466532	0.0268571	0.823996	up	yes	LOC105605825
106991046	29.6621	29.6728	23.7775	27.7041	20.7108	20.7009	18.7177	20.0431	0.466994	0.0395703	0.823996	up	yes	LOC106991046
105605507	6.3054	6.50365	6.27567	6.36157	5.126	3.57365	4.67936	4.45967	0.512446	0.0161727	0.823996	up	yes	LOC105605507
101119038	183.732	167.066	170.749	173.849	100.811	147.941	99.3907	116.047	0.583122	0.0433343	0.823996	up	yes	LOC101119038
XLOC_397965	3.92753	4.50071	3.95939	4.12921	1.6815	3.68589	2.88435	2.75058	0.586128	0.0159688	0.823996	up	yes	XLOC_397965
XLOC_013858	49.1485	41.8952	52.4635	47.8357	24.6971	31.4898	33.0304	29.7391	0.685726	0.00715871	0.823996	up	yes	XLOC_013858
101103247	10.9921	8.49273	7.95548	9.14678	4.95676	6.75959	4.92551	5.54729	0.721482	0.0452257	0.823996	up	yes	LOC101103247
XLOC_070535	1.3742	1.30156	1.66928	8.57533	0.342839	0.78911	0.681794	5.09111	0.752212	0.0348207	0.823996	up	yes	XLOC_070535
XLOC_024987	3.63111	3.40426	3.04747	3.36095	0.848068	3.05062	1.78657	1.89509	0.826605	0.0252442	0.823996	up	yes	XLOC_024987
XLOC_134947	7.84655	6.65412	7.13002	7.21023	2.4041	6.49964	3.19637	4.03337	0.83806	0.0481174	0.823996	up	yes	XLOC_134947
101106431	10.1827	7.81569	12.9099	10.3028	4.27094	5.78715	5.77982	5.2793	0.964613	0.0262586	0.823996	up	yes	LOC101106431
XLOC_108059	2.97621	2.45387	2.80212	5.64126	1.35708	3.24422	1.66239	2.66936	1.07952	0.0338743	0.823996	up	yes	XLOC_108059
106991663	4.87936	3.4116	3.60233	3.96443	2.09754	1.54127	1.46186	1.70022	1.22139	0.0111336	0.823996	up	yes	LOC106991663
XLOC_448199	3.38121	1.40985	2.54919	2.44675	0.262149	1.10731	0.492819	0.62076	1.97876	0.0391193	0.823996	up	yes	XLOC_448199
XLOC_309521	5.39611	1.17063	2.76377	3.11017	0	0.052164	0.125954	0.0593727	5.71105	0.0389332	0.823996	up	yes	XLOC_309521
