# Supplementary material for: Exploring the roles of fecundity-related long non-coding RNAs and mRNAs in the adrenal glands of small-tailed Han Sheep
Source: BMC Genet. 2020 Apr 6;21:39. doi: 10.1186/s12863-020-00850-6 (PMC7137433; doi:10.1186/s12863-020-00850-6)
Supplement: Supplementary file 2 — Additional file 2: Table S2. Differentially expressed mRNAs and lncRNAs between follicular phase and luteal phase in WW sheep. [file 12863_2020_850_MOESM2_ESM.xlsx]

## Sheet: mRNA
Table S2 Differentially expressed mRNAs between follicular phase and luteal phase in WW sheep
gene_id	WW_F_1	WW_F_2	WW_F_3	WW_F_FPKM	WW_L_1	WW_L_2	WW_L_3	WW_L_FPKM	log2(foldchange)	pvalue	qvalue	up/down	significant	Gene_name
101118575	1.14737	1.17696	1.04145	1.33333e-06	0.694647	0.87166	0.752898	0.154404	-16.8213	0.018331	0.584132	down	yes	SGMS1
101116916	0.056225	0.06014	0	3.63333e-05	0	0.016818	0.013221	1.91965	-15.6892	5.32218e-12	5.25505e-08	down	yes	PTPRK
101108357	0	0	3.5e-05	1.16667e-05	0	0	1.02634	0.342113	-14.8398	0.0258176	0.715491	down	yes	MLF1
101116439	3.6079	0.276424	0.320125	2.9e-05	0.349402	0.542254	1.97047	0.508771	-14.0987	0.002791	0.220463	down	yes	POGZ
101115623	0.216293	0.335833	0.260713	3.66667e-06	0.28549	0.121574	0.137575	0.0622597	-14.0515	0.00313692	0.233219	down	yes	ANK2
101108058	0	0.919407	0	1.66667e-05	0.809314	0	0.648627	0.189274	-13.4712	0.0113096	0.453086	down	yes	FAM135A
101116359	0	0.004705	0	0.000709667	0	0	0	4.87788	-12.7468	0.000107574	0.0327541	down	yes	CTTNBP2NL
101115714	0	0	0	0.000111667	0	1.56183	1.79694	0.754166	-12.7215	0.0010635	0.126298	down	yes	RPS6KA5
101106419	26.8489	33.6948	28.34	0.00203033	0	22.5556	21.0767	10.1195	-12.2831	0.000342554	0.0645132	down	yes	LOC101106419
101115288	493.213	564.566	642.611	0.0532747	0.110451	476.954	715.844	234.101	-12.1014	1.52152e-05	0.00808943	down	yes	RPL21
101123290	0.023621	1.05712	1.6514	0.000572333	0.050403	0.775967	1.15594	2.13221	-11.8632	0.00331939	0.241313	down	yes	LOC101123290
101113007	6.92709	5.75012	3.70718	0.000135	6.21087	7.05082	6.83138	0.418473	-11.598	0.00280804	0.221556	down	yes	ZNF215
101122320	88.918	98.2967	105.388	0.0117173	106.961	31.8991	98.4464	28.4586	-11.246	9.53483e-07	0.0011263	down	yes	AP2M1
101101844	0.018692	0	0	0.00520167	0	0	0	12.1952	-11.1951	1.21311e-12	1.39744e-08	down	yes	LRRFIP1
101119794	10.3282	11.7654	11.7531	3.5e-05	11.6022	11.3323	10.1562	0.079164	-11.1433	0.0186159	0.589136	down	yes	OCRL
101110907	2.07146	2.63482	1.92096	0.000177	1.69312	1.39904	2.75994	0.350955	-10.9533	0.00433921	0.27801	down	yes	CXHXorf23
101115387	2.94422	2.26518	2.22385	0.000299333	3.34091	0	1.60133	0.566598	-10.8864	0.0158333	0.538876	down	yes	C13H20orf196
101103625	0.12243	0.16507	0.302251	0.000318333	0.119519	0.232433	0.234789	0.582768	-10.8382	0.010797	0.441142	down	yes	SPATS2L
101112835	0.000189	0	0	6.3e-05	0.266115	0.003782	0.000823	0.09024	-10.4842	0.0372831	0.872637	down	yes	LIN9
101116556	0	0.244082	0.284092	9.03333e-05	0	0	0.158909	0.118265	-10.3545	0.0472771	0.997452	down	yes	NPHP1
101116062	0	0	0	0.00140067	0	0	0	1.66359	-10.214	0.00177123	0.172301	down	yes	TRPS1
101103166	0	0	0	0.00161233	0	0	0	1.58124	-9.93769	0.00682395	0.354258	down	yes	NAT9
101104478	2.07125	1.36865	0.23335	0.00172067	0.773276	0.108674	0.121593	1.56366	-9.82774	0.000913009	0.114776	down	yes	CLEC4A
101107370	0.004275	0	0.000986	0.00807067	0	0	0	6.61294	-9.67839	0.000263942	0.056655	down	yes	TEN1
101119609	0.44955	0.243627	0.853393	0.000833333	0.263518	0.252668	0.308676	0.616714	-9.53149	2.08957e-05	0.0100996	down	yes	FAM13C
101104107	36.7249	38.4632	42.7027	0.000136333	49.3907	31.3872	31.8431	0.100748	-9.52939	0.0298097	0.776143	down	yes	MYOF
101116175	0.643502	0.587144	0.934121	0.000504667	0.916076	1.75886	0.598383	0.367365	-9.50767	0.00243365	0.20233	down	yes	EIF4ENIF1
101108264	0.878563	0.2715	1.08041	0.000419	0	0.071817	0.433553	0.288231	-9.42606	0.00140995	0.14999	down	yes	TTLL7
101104765	11.2255	9.63242	9.38488	0.000248	9.75627	6.14911	5.65489	0.152546	-9.26469	0.00508025	0.301919	down	yes	EZH1
101114392	0.479585	0.225681	0	0.000128	0.196286	0.077114	0.354166	0.0757167	-9.20832	0.0234754	0.673382	down	yes	NOVA1
101104150	0	0	0	0.006751	0.087512	0.001249	0	3.84783	-9.15473	0.000247406	0.0542855	down	yes	SOD3
101122714	0.046371	4.97488	7.14956	0.00113467	6.37001	1.78707	2.63291	0.592163	-9.02758	0.0105866	0.437787	down	yes	CUL2
101116190	0.002753	0	0.011803	0.001523	0.12408	0.182083	0.570838	0.782507	-9.00504	0.00770043	0.376135	down	yes	C1H21orf91
101112010	2.35447	2.64702	0	0.002437	0	0	0	1.21715	-8.96418	1.01583e-07	0.000270044	down	yes	KIF13A
443229	0	0	0	0.00749933	0	0.376041	0.017115	3.60109	-8.90745	0.000339742	0.0645109	down	yes	SMAD1
101122510	6.92097	0.004954	10.4978	0.00691967	0	10.7427	9.36087	3.25715	-8.87869	0.00806981	0.383338	down	yes	FHL2
101105899	0	0	0.015582	0.005194	0	0	7.20949	2.40316	-8.85387	0.00311101	0.232185	down	yes	NACA
100135449	1.68277	5.30253	1.10145	0.000216333	2.56825	1.56887	1.18131	0.0995663	-8.84626	0.0303127	0.779725	down	yes	NRP2
101116911	0.001874	0	0	0.000624667	0	0.853475	0.001644	0.28504	-8.83386	0.0126487	0.48141	down	yes	RNF31
101116730	0.22656	0.004923	0	0.000562667	0	0.007668	0.014202	0.245815	-8.77108	0.00295591	0.226846	down	yes	LIN54
101121000	6.42909	4.9284	8.14648	0.0001	5.07174	4.08168	7.52646	0.041776	-8.70653	0.0355031	0.849794	down	yes	ERC1
101116045	0	0	0	0.000337667	0	0	0	0.132621	-8.61749	0.00989362	0.423016	down	yes	ANLN
101116052	0	0	0	0.00405833	0	0	0	1.34006	-8.36719	0.00890564	0.401731	down	yes	FER
101122244	0.495612	0	0.625684	0.000596	0.522036	0	0.43305	0.179069	-8.23099	0.0311114	0.790852	down	yes	DCUN1D3
101122380	2.50814	1.8188	2.29943	0.00053	0.872763	1.54182	1.02634	0.15685	-8.20918	0.000420029	0.073311	down	yes	PRRG4
105603337	1.17342	2.55237	1.23774	0.00335267	1.00669	0.529874	1.63062	0.989193	-8.2048	0.0177444	0.573103	down	yes	CMC1
101109367	0.852824	0.649162	1.38996	0.00189467	1.46052	0.89694	0.731689	0.542854	-8.16248	0.000287346	0.0585855	down	yes	TP53INP1
101119494	0.480568	0.381033	0.391232	0.0146083	0.087156	0	0	3.87661	-8.05186	0.000667116	0.0968678	down	yes	ATP9A
101122455	21.7057	23.3034	22.1977	0.0269673	20.8717	20.7438	0	7.06548	-8.03343	0.000281677	0.0579425	down	yes	CCNY
101106481	0.092345	0.036278	0.417885	0.000607667	0	1.07529	1.23722	0.156793	-8.01136	0.00176898	0.172301	down	yes	EPB41L3
101123429	0	0	0	0.00111433	0	0	0	0.271284	-7.92748	0.014279	0.510235	down	yes	TACC2
101102742	1.17019	0.4619	0.466329	0.00160333	0.316872	1.70371	0	0.383388	-7.90159	0.000325751	0.0631035	down	yes	LMO7
101109592	0	0	0.00607	0.00345667	0	0	0.002125	0.780059	-7.81806	0.00105236	0.125743	down	yes	ALS2
101102091	0	0	1.14689	0.003038	0.683282	0.372402	1.85723	0.683025	-7.81267	0.00105321	0.125743	down	yes	SVOP
101121977	0	0	0	0.00222633	0	0	0	0.478846	-7.74875	0.00023453	0.0531292	down	yes	ATG7
101102951	12.5265	10.2926	16.064	0.00483367	10.364	13.2976	11.1836	1.03483	-7.74206	0.000130663	0.0374733	down	yes	PTPRM
101114115	0	0	0	0.0259403	0	0	0	5.42267	-7.70766	0.00122259	0.13785	down	yes	TSTA3
101104544	0	0	0.007196	0.00395233	0	0	0	0.818053	-7.69335	0.00183877	0.174755	down	yes	B3GALNT1
101119793	0.775979	0.568749	0.570337	0.001764	0.174335	0.622312	0.501519	0.361609	-7.67944	0.00177056	0.172301	down	yes	PPIG
101113308	0.625634	0.549849	0.515201	0.002773	0.57882	0.58711	0.010413	0.558602	-7.65423	0.0149029	0.522866	down	yes	ABI2
100302352	0	0	0.096471	0.032157	0.255327	0	19.0097	6.42166	-7.64167	0.00830396	0.387057	down	yes	PRM1
100192430	0	0	0	0.00367333	0	0	0	0.685655	-7.54425	0.002404	0.201647	down	yes	TEF
101108042	2.26646	2.91041	3.01121	0.002634	0.310649	3.12673	1.89525	0.487551	-7.53215	0.00361872	0.252538	down	yes	CDCA7L
101109063	0.290938	0.696642	0.306008	0.00551567	0.244087	0.642976	1.36804	1.00062	-7.50315	0.00313952	0.233219	down	yes	IL4R
101113888	0	0.017544	0	0.005848	2.42853	0.743041	0	1.05719	-7.49808	0.00220736	0.191426	down	yes	STXBP6
101116559	0.109578	0.135444	0	0.00222467	0	0	0	0.401838	-7.49688	0.00180832	0.173785	down	yes	RIC8B
101109416	2.64294	2.26432	0	0.020787	13.8015	0.843468	3.14324	3.74176	-7.49189	6.12919e-06	0.00392251	down	yes	NOL8
101119807	0	0	2.13365	0.00423533	0.626963	0.899029	0.969435	0.735951	-7.44099	0.00812856	0.384546	down	yes	DCTN2
101102086	1.68178	3.20435	1.32841	0.000844333	0.00862	0.814164	1.55042	0.142749	-7.40145	0.00437741	0.279108	down	yes	MRVI1
101111207	0.038197	0	1.75312	0.00670633	0.08959	0.210749	0	1.12962	-7.39609	0.00218907	0.19099	down	yes	ATP2A3
101104043	0.01031	0.120724	0.003155	0.0447297	0.009319	0.047079	22.4838	7.51341	-7.39209	0.00115541	0.134166	down	yes	ARHGEF6
101120451	0	0.001475	0.007665	0.00304667	0.85821	0.672928	0.00269	0.511276	-7.39073	0.00227512	0.194615	down	yes	NAALAD2
101120665	0	0.027466	0	0.00158133	0	0.111516	0	0.260522	-7.36412	0.00188125	0.176696	down	yes	MAPK10
105602053	0	0.024205	0.006043	0.0100827	2.46343	2.26895	0.07169	1.60136	-7.31127	0.000161313	0.0425553	down	yes	SYCE1L
101120029	0	0	0	0.0206047	0	0.025181	0	3.24079	-7.29723	0.0172218	0.564132	down	yes	LOC101120029
101115356	0.097738	0.042049	0.174633	0.000802	0	0.197873	0.138404	0.12317	-7.26283	0.00635508	0.343068	down	yes	SOX5
101116915	0.030708	0.03348	0.003018	0.00433633	0.033715	0.63535	0	0.664452	-7.25954	0.00201687	0.18294	down	yes	ADGRG6
101106001	0	0	0.101035	0.000662333	0.232478	0.007185	0	0.0950257	-7.16462	0.0173375	0.566044	down	yes	NRCAM
101102896	0	0	0	0.000801	0.354962	0.001308	0	0.113001	-7.14031	0.0480433	1	down	yes	PIK3CG
101117864	0.022741	0	0.021477	0.0147393	0.003878	0	6.21375	2.07254	-7.13559	0.00616209	0.337752	down	yes	RAE1
101121894	0.963343	0	0	0.016586	0	0	0	2.30515	-7.11875	0.00474341	0.288601	down	yes	LRRC8D
101120138	0.08062	0.055679	0.04625	0.001944	0.036482	0.013517	0.060387	0.260667	-7.06704	0.0280938	0.753203	down	yes	OFD1
101114845	0	0	0	0.00362067	0	0	0	0.481176	-7.05416	0.00641228	0.343831	down	yes	DNAJB12
101119039	0	0.211728	0	0.003685	0	0	0	0.482736	-7.03342	0.0140401	0.50716	down	yes	NAPEPLD
101106906	0	0	0	0.010613	0	0	0	1.33014	-6.96961	0.00656937	0.347204	down	yes	PTK2B
101123429	0	0	0	0.002814	0	0	0	0.350153	-6.95922	0.000305378	0.0608584	down	yes	TACC2
101115508	0.003974	0	0	0.00132467	0.004167	0.486065	0	0.163411	-6.94673	0.0183592	0.584493	down	yes	ADAM32
101118501	2.10314	0.057699	1.15341	0.0116623	0.36177	0.032472	0.138146	1.39453	-6.90177	0.00157097	0.159913	down	yes	FSD1L
101108058	0	0.919407	0	0.001445	0.809314	0	0.648627	0.168478	-6.86535	0.0384523	0.889162	down	yes	FAM135A
101104555	0.429488	0.266131	0.345858	0.000214333	0.374446	0.50119	0.27024	0.0242957	-6.8247	0.0496294	1	down	yes	R3HDM1
101110448	3.36394	3.47801	3.61949	0.015283	3.65758	0.77123	0	1.72677	-6.82	2.71736e-05	0.0119037	down	yes	CPEB4
443130	0	0.020849	0	0.00694967	2.34223	0	0	0.780742	-6.81176	0.0252977	0.707037	down	yes	CAPN1
101122212	0	0	0.030485	0.0101617	1.77848	0	1.6101	1.12952	-6.79643	0.00488928	0.294623	down	yes	TNNT1
101110097	1.90752	1.78801	1.47288	0.00266167	1.63529	1.27863	1.05426	0.284808	-6.74152	6.80089e-05	0.0239825	down	yes	GLTSCR1L
101104418	5.73673	5.74829	6.34845	0.00286133	8.52702	6.81761	7.6269	0.299807	-6.7112	0.00728774	0.366599	down	yes	KIAA0513
101102790	12.4046	16.9107	13.5484	0.00594533	12.0726	10.4554	8.27826	0.618261	-6.70031	0.00350499	0.247957	down	yes	COL4A3
101119955	0	0.019373	0	0.00645767	0.046636	0	1.96742	0.671352	-6.69991	0.0151249	0.526967	down	yes	C24H16orf82
101116429	0.000632	0.023879	0.001298	0.008603	0.028957	2.61472	0.021955	0.888545	-6.69046	0.00389424	0.262082	down	yes	LYSMD4
101104688	1.18624	2.02606	4.25861	0.000664	2.56975	3.52854	3.41208	0.0675453	-6.66853	0.0271607	0.737523	down	yes	FBXW7
101110322	0.055217	0.064014	0.116957	0.001774	0	0.159559	0	0.1781	-6.64953	0.0140541	0.50716	down	yes	FAM221A
101107650	0.272658	0.106103	0.083971	0.0202583	0.154929	0.199393	0.120479	2.02927	-6.6463	0.000108794	0.0327682	down	yes	RGS10
105606870	0	0	0	0.00803533	0	0	0.351195	0.798353	-6.63452	0.00509971	0.302527	down	yes	LOC105606870
101108515	2.91037	2.88362	5.88532	0.0155017	0	3.10445	6.11153	1.53162	-6.62649	0.00191259	0.177492	down	yes	ELOVL7
101107891	1.6556	0.19096	0.431592	0.001316	0	0.233373	0.584634	0.129725	-6.62316	0.018181	0.580961	down	yes	LOC101107891
101122517	1.01731	2.11919	2.62915	0.002877	0.910123	2.11693	2.14087	0.283553	-6.62291	0.0100954	0.426765	down	yes	LOC101122517
101123274	0.017245	0	0	0.00574833	0	1.24171	0.446085	0.562598	-6.61282	0.00654779	0.346666	down	yes	HAUS6
101115661	0.070609	0	0	0.0235363	0	0	6.60006	2.20002	-6.54648	0.0271619	0.737523	down	yes	LOC101115661
101111746	0	0	0	0.0120457	0	0	18.768	1.11198	-6.52847	0.00254968	0.20776	down	yes	MIER3
101114492	0.020762	0	0.160655	0.0604723	0.384453	0.129821	15.8762	5.46348	-6.4974	0.0005982	0.0905834	down	yes	CCAR2
101104702	0.002943	0.00625	0.001024	0.00340567	0	0.054096	0.846794	0.300297	-6.46231	0.0116367	0.459335	down	yes	PRPF3
101109787	0.923803	0.396552	0.880308	0.012481	0.198469	0.097534	0.376222	1.08495	-6.44175	0.00128745	0.141868	down	yes	TBC1D30
101104761	0.000137	0.003985	0.002197	0.00210633	0	0.004696	0.536767	0.180488	-6.42102	0.0104209	0.434415	down	yes	VPS13B
101107672	3.7689	0	5.26129	0.00504433	0	0	3.09472	0.429162	-6.41071	0.0341455	0.831876	down	yes	MGAT5
101110747	0.021232	0	0	0.00707733	1.3966	0.01912	0.379343	0.598355	-6.40165	0.00336611	0.242097	down	yes	POC1B
101110944	0	0	0	0.000997333	0	0	0.106299	0.084176	-6.39919	0.0372115	0.872426	down	yes	TTLL5
101103980	0.032155	0.033518	0.028144	0.0368047	0.042222	0.024044	0.053987	3.07326	-6.38374	0.000821333	0.110659	down	yes	TMOD3
101112496	0	0.009975	0	0.003325	0.530678	0	0.296685	0.275788	-6.37406	0.0120137	0.467277	down	yes	AADACL3
101108644	11.7846	12.906	11.7563	0.00271367	11.5901	11.3525	11.362	0.219667	-6.33893	0.0325652	0.811688	down	yes	ITSN2
101105242	25.7766	21.5144	17.9258	0.000966333	24.244	15.8513	12.453	0.0775163	-6.32584	0.0294681	0.77066	down	yes	SLC12A2
101123620	0	0	0.007255	0.004407	0	0	0	0.349875	-6.3109	0.0325123	0.811076	down	yes	LMO3
101116749	0.015922	0.013639	0	0.00985367	0.041292	0.03667	2.24994	0.775966	-6.29919	0.00282083	0.221806	down	yes	TMEM206
101123664	0.893691	0.033599	0.131046	0.00638933	0.025661	1.69044	0.254518	0.501464	-6.29434	0.00559345	0.319265	down	yes	FGG
101110252	0.009263	0.009711	0.021256	0.01341	0.003424	0.015656	3.09625	1.03844	-6.27497	0.00233382	0.197679	down	yes	SYNRG
101122738	0	0	0.815397	0.0102847	0	0	0	0.794391	-6.27128	0.00185192	0.174969	down	yes	NEXN
101114771	0.167435	0.095741	0.052834	0.00458333	0.069668	0.086971	0.051314	0.332791	-6.18208	0.046411	0.986405	down	yes	ELMO1
101105429	2.14524	0	4.11291	0.019133	2.65205	0	0	1.3761	-6.16838	0.000521313	0.0826232	down	yes	PRTFDC1
101109840	24.1573	19.9393	23.4571	0.00641067	32.9074	33.305	17.7751	0.443066	-6.1109	0.00506332	0.301691	down	yes	SNX7
101109588	0.840578	0	0	0.00456133	0	0.016491	0	0.314633	-6.10807	0.00866187	0.396216	down	yes	HLCS
101115410	0	0	0.105577	0.0351923	0	0	7.2538	2.41793	-6.10237	0.0469317	0.9935	down	yes	LOC101115410
101114440	2.39237	0.057211	0.096362	0.848648	155.426	9.05152	7.93342	57.4702	-6.0815	9.93577e-05	0.0318209	down	yes	PAIP2
101112448	0.009462	0	0.019629	0.0128543	0.02044	0.018724	0.002179	0.861747	-6.06694	0.00780025	0.378161	down	yes	SIPA1L2
101111467	0	0	0	0.007635	0.235317	0	0	0.501583	-6.03772	0.00255879	0.207955	down	yes	GAS7
101120166	1.29196	1.02963	1.152	0.0324097	0.408016	0.57025	1.09095	2.09228	-6.01251	5.63724e-06	0.00374643	down	yes	IPO4
101111355	9.59447	16.4825	10.6382	0.0354407	5.23085	10.0484	6.70874	2.27195	-6.00238	0.000297951	0.0602148	down	yes	PREPL
443089	0.032492	0	0	0.0108307	0	0	2.06349	0.687829	-5.98886	0.0412716	0.92461	down	yes	LDHA
101115418	0	0	0	0.0106473	0	0	4.19587	0.652282	-5.93693	0.00749854	0.372058	down	yes	ETV5
101116190	0.002753	0	0.011803	0.004852	0.12408	0.182083	0.570838	0.292334	-5.91289	0.0080753	0.383338	down	yes	C1H21orf91
101114990	0.68855	1.14888	1.65109	0.00380467	1.70488	1.2977	3.32957	0.228995	-5.9114	0.0217259	0.64977	down	yes	MORN4
101103519	4e-06	5e-06	0.15367	0.00284033	0.02557	2e-06	0	0.169176	-5.89632	0.00385329	0.260086	down	yes	SCMH1
101120935	8.40459	8.8086	8.08717	0.0252777	12.6429	8.17191	13.1732	1.4928	-5.88402	0.00826713	0.387057	down	yes	CSRP2BP
101118080	1.35327	1.76118	2.37638	0.0104897	2.26287	2.76403	5.28011	0.616261	-5.8765	0.0401209	0.911283	down	yes	NABP1
101102652	0.039739	0.066929	0.0528	0.053156	0.298999	0.046615	8.92295	3.08952	-5.86101	0.00019316	0.0474513	down	yes	ANKFY1
101102301	0	0.001834	0.008243	0.003359	0	0.573413	0.010338	0.194584	-5.85622	0.0145906	0.515045	down	yes	NAV3
101120849	17.3803	15.4796	16.957	0.004502	17.8462	16.8886	13.6812	0.257799	-5.83953	0.0103985	0.434007	down	yes	PIP4K2B
101114659	0.005921	0	0	0.00197367	0.254297	0	0.076886	0.110394	-5.80564	0.0158975	0.53968	down	yes	DGKG
101108453	5.42503	5.92781	5.07234	0.0102667	6.13205	4.99095	5.62333	0.56856	-5.79127	0.0105905	0.437787	down	yes	ZCCHC7
101121880	0	0.015307	0	0.00799833	0	0	0	0.434023	-5.76193	0.0370698	0.869911	down	yes	MICAL2
101102288	0.632966	0.212492	0.487381	0.00206033	0.314757	0.763179	0.322988	0.106975	-5.69825	0.0101437	0.428025	down	yes	CCNB3
101109331	0.776534	0	0	0.0267263	0	0	0	1.33811	-5.64579	0.0120716	0.46821	down	yes	IWS1
101119049	0	0.006797	0	0.00226567	0	0.326026	0.006123	0.110716	-5.61079	0.0349065	0.840347	down	yes	ALPK1
101104529	0	0.047491	0	0.00904033	0	0	0	0.441418	-5.60963	0.0449393	0.970646	down	yes	FAM216A
101119778	0.611337	0.023608	0.069549	0.025136	0	0.365403	0.072926	1.22553	-5.60751	0.00824279	0.386773	down	yes	C23H18orf54
101113958	4.24787	4.33437	3.05551	0.006614	4.8762	2.22737	1.54639	0.315733	-5.57704	0.00271031	0.216564	down	yes	RNF150
101108466	0.10007	0.008191	0	0.036087	3.12163	1.98422	0.04365	1.7165	-5.57185	0.002118	0.187439	down	yes	NEK6
101105915	0.007397	0.033198	0.00944	0.0166783	0.7397	0.034144	1.59743	0.790425	-5.56658	0.000624231	0.0930919	down	yes	CC2D2A
101122896	1.63525	1.31973	1.66641	0.0557763	0.896141	2.12038	1.49369	2.62192	-5.55483	0.000395956	0.0705342	down	yes	RBM6
101101931	0	0	0	0.052152	0	0	0	2.39776	-5.52282	0.000713772	0.100887	down	yes	GMDS
101120650	0.007987	0	0	0.00266233	0.072957	0.207077	0.086007	0.122014	-5.51821	0.0143791	0.51097	down	yes	DOK1
101102536	0.162565	0.0561	0.112381	0.00358433	0.124187	0.112589	0.075582	0.163114	-5.50803	0.000974386	0.119409	down	yes	OSBPL6
101106482	0.006931	0	0.014323	0.00708467	0.019227	0.91653	0.008289	0.314682	-5.47305	0.00997132	0.423855	down	yes	SPIRE1
101112609	0	0.010627	0	0.00354233	0.003454	0	0.463485	0.155646	-5.45743	0.0321931	0.806516	down	yes	SYDE2
101115045	2.54843	2.94666	2.92679	0.0114783	2.50249	2.77837	2.04154	0.502608	-5.45245	0.0152546	0.529517	down	yes	MAP2K4
101112577	0	0.412502	0	0.137501	17.3509	0.523473	0.178831	6.01773	-5.45171	0.0105714	0.437523	down	yes	FAM92A1
101120958	1.41896	1.75584	2.23582	0.00537433	1.50847	1.83321	1.91428	0.233476	-5.44105	0.0170347	0.560927	down	yes	ZMYND10
101105190	0.01114	0.023108	0.012236	0.0154947	0.020244	0.014104	1.97539	0.669912	-5.43413	0.0040985	0.27056	down	yes	KLHL28
101112118	0.054774	0.090193	0.063092	0.00886833	0.036833	0.154415	0.108041	0.376404	-5.40748	0.00695109	0.358804	down	yes	CEP85
101118475	0	0	0	0.00701533	0	0	0	0.297704	-5.40722	0.00921019	0.410432	down	yes	MPHOSPH9
101121886	0.031715	0	0	0.0105717	1.1684	0.173163	0	0.447189	-5.40261	0.0224412	0.659467	down	yes	MIPOL1
101109429	0.116719	0	0	0.00803067	0.098383	0	0	0.331958	-5.36934	0.0180626	0.579859	down	yes	ARHGAP25
101103388	0.008483	0.045377	0.084319	0.0460597	0.982302	3.60939	1.03778	1.87649	-5.34839	0.000109991	0.0327682	down	yes	TTC27
101104313	0.896419	1.20921	0	0.007747	0.362859	1.35543	0.776379	0.311186	-5.328	0.00675709	0.352475	down	yes	ZNF93
101114861	0	0.007873	0	0.00855467	0	0	0	0.342479	-5.32316	0.0014623	0.153602	down	yes	LOC101114861
101110907	2.07146	2.63482	1.92096	0.003196	1.69312	1.39904	2.75994	0.126138	-5.30259	0.034779	0.838568	down	yes	CXHXorf23
101106826	4.17904	3.81262	21.2724	0.410527	12.8079	1.63022	1.69991	15.6994	-5.25709	0.00200476	0.18256	down	yes	ZNF75D
101105597	33.9461	31.3553	32.4616	0.003213	31.8017	25.5028	28.2645	0.12151	-5.24101	0.00715579	0.363133	down	yes	CUL5
101102810	0.617817	0.824267	0.813594	0.00247667	0.51134	0.360322	0.826293	0.092946	-5.22992	0.0474932	0.998659	down	yes	NDST1
101116239	0.00192	0.004035	0.002798	0.0182517	0.278107	0	0	0.670696	-5.19956	0.00643884	0.344453	down	yes	LIG4
101115886	6.39979	8.14015	5.77767	0.00855	4.40469	5.6063	5.20567	0.311352	-5.18648	0.0118191	0.463621	down	yes	SNX11
101111691	4.17898	7.14651	0	0.003432	0	0.534999	3.57852	0.124002	-5.17517	0.0302994	0.779673	down	yes	PMS1
101110906	0	0	0	0.0133387	0.120586	0	0.309712	0.473967	-5.1511	0.0193693	0.606043	down	yes	CDC14B
101122903	2.7669	1.68013	1.90548	0.00728333	0.803018	2.11132	0.943013	0.253975	-5.12394	0.00493922	0.29634	down	yes	DENND2C
101110519	5.92193	6.74858	6.95069	0.018587	7.08462	6.43081	2.42089	0.646196	-5.11961	0.00198842	0.182031	down	yes	TMEM67
101119364	0	0	0	0.00399133	0	0	0	0.138674	-5.11868	0.0262824	0.723728	down	yes	USP54
101107539	1.05524	0.822701	0.925708	0.0119037	10.0808	11.0827	1.01507	0.406897	-5.09519	0.0249291	0.699564	down	yes	ASPSCR1
101113225	0	0.110415	0.074455	0.0178657	0.227769	0.15884	0	0.602417	-5.0755	0.0146654	0.516631	down	yes	NCAPD2
101109101	0.005184	0.004122	0.022849	0.0107183	0.007184	0.009039	1.06551	0.360578	-5.07216	0.0141068	0.507631	down	yes	SNX9
101108690	0.008891	0.877571	0.032834	0.0104627	0.520463	0.008013	1.62664	0.347771	-5.05481	0.0106539	0.440146	down	yes	SCLT1
101106165	0.009412	0	0	0.00313733	0.019614	0.027479	0.261871	0.102988	-5.03679	0.0137281	0.502401	down	yes	MEGF10
780467	40.2577	0.254208	0.507121	13.673	763.666	548.455	0.819984	437.647	-5.00036	0.00575587	0.324588	down	yes	RPL34
101120343	0	0.842276	0	0.002642	0.035453	0.425079	0	0.0844883	-4.99905	0.0325597	0.811688	down	yes	PCGF2
101104720	0.034712	0	0	0.0115707	0.148637	0.127685	0.831551	0.369291	-4.99621	0.0083986	0.390112	down	yes	ARHGEF4
443200	11.0818	7.97009	11.8229	0.082762	0.393313	0	0	2.60863	-4.97818	0.00150828	0.15606	down	yes	TJP1
101111983	2.53944	1.00351	0	0.005686	13.7773	1.80847	0.817714	0.179025	-4.9766	0.00318361	0.235147	down	yes	ZC3H11A
101110929	13.0465	11.5609	12.9883	0.0193197	0.802771	7.23679	4.49216	0.603361	-4.96488	0.0302915	0.779673	down	yes	KIAA1841
101121970	0	0	0	0.004115	0	0.412376	0	0.128041	-4.95957	0.046201	0.98315	down	yes	PLK4
101111121	8.35492	7.00259	6.70943	0.059391	3.58127	6.57737	6.39174	1.84197	-4.95486	0.00992135	0.423016	down	yes	CD82
101113100	0.229414	0	0.444385	0.00993733	0	0	0	0.30768	-4.95243	0.00171713	0.169449	down	yes	C1QTNF3
101114151	0	0	0	0.062908	0	0	0.74272	1.90071	-4.91715	0.0041443	0.272542	down	yes	ALCAM
101110599	0.021129	0.00055	0.002081	0.00792	0.05636	0.489704	0.159888	0.235317	-4.89296	0.00423119	0.276127	down	yes	MYO6
101122295	4.59286	5.01375	6.80686	0.009812	5.24156	6.41246	3.31091	0.288701	-4.87889	0.022964	0.667096	down	yes	PRKCZ
101102917	0.07668	0.012662	0.034669	0.041337	0	2.94035	0.659972	1.20011	-4.85958	0.00803575	0.381986	down	yes	PTPRC
101119902	2.47383	1.96755	1.08794	0.0324683	1.82876	0.703499	0.989038	0.938204	-4.8528	0.0063283	0.342101	down	yes	CC2D1A
101121869	0.128536	0	0	0.0428453	0	1.61252	2.05046	1.22099	-4.83277	0.0333238	0.821413	down	yes	LASP1
101104670	0.014292	0.007637	0.092046	0.0379917	0.604662	2.62992	0.009012	1.0812	-4.8308	0.00654275	0.346666	down	yes	KIAA0196
101123079	0.070927	0.010629	0.00423	0.00406967	0.123196	0.061623	0.048169	0.113525	-4.80196	0.0268974	0.735151	down	yes	ZNF311
101106876	0	0.029635	0	0.00987833	0	0.084566	0.739539	0.274702	-4.79745	0.0430667	0.946157	down	yes	C15H11orf16
101121614	0	0	1.36665	0.0386887	0.009324	0.000149	0.011632	1.05821	-4.77357	0.00289316	0.223676	down	yes	CHRNB1
101102681	0.341006	0.01216	0	0.0177313	0.303295	0	0	0.470862	-4.73093	0.0360639	0.857442	down	yes	NFYC
101108021	0	0.240065	0	0.002521	0	0	0	0.0657333	-4.70456	0.042677	0.941496	down	yes	ASB5
101105400	0	0.021616	0.017676	0.0130973	0.308342	0.710165	0	0.339502	-4.69608	0.0407546	0.918434	down	yes	HSD17B6
101114586	0	0.337639	0	0.0118797	0.051905	0	0	0.307453	-4.6938	0.0397627	0.906412	down	yes	LOC101114586
101120367	0.045112	0.027684	0	0.0242653	0	1.08407	0.79708	0.62705	-4.69161	0.0226196	0.662457	down	yes	GBP5
101105337	0.011853	0.563607	0.18422	0.0227553	0.049931	0.024144	0.110205	0.582953	-4.6791	0.0399985	0.910299	down	yes	RGS22
101119646	50.413	52.4233	59.0531	0.148311	57.6412	56.2671	36.4927	3.75754	-4.66309	0.0101731	0.428569	down	yes	SF3B5
101120464	1.93188	2.17572	1.73332	0.017702	1.85727	1.68354	1.82128	0.442599	-4.64402	0.00758156	0.374564	down	yes	KIAA0556
101116940	1.34711	2.05232	2.08078	0.015499	2.06955	2.22172	1.54089	0.387173	-4.64273	0.0306994	0.784129	down	yes	SEC22C
101111983	2.53944	1.00351	0	0.0748063	13.7773	1.80847	0.817714	1.83185	-4.614	0.00537979	0.315011	down	yes	ZC3H11A
101118160	0	0	0	0.013475	0	0.046198	0	0.324589	-4.59026	0.0458493	0.97989	down	yes	CFAP70
101114918	0.042341	0.118091	0.22396	0.00420333	0.212343	0.035852	0.156055	0.0987843	-4.55468	0.0404946	0.914661	down	yes	MBNL1
101106218	0	0	0	0.0245543	0	0	0	0.572388	-4.54294	0.0111618	0.451069	down	yes	PPRC1
101107160	0	0	0.486932	0.0127663	0	0	0	0.297121	-4.54063	0.0442973	0.964005	down	yes	WDR17
101110544	7.07709	5.68585	4.93472	0.028747	1.74927	6.34185	4.48949	0.667334	-4.53692	0.00377975	0.258283	down	yes	NEK4
101113985	0	0	0.009194	0.00306467	0.18809	0.013454	0.011176	0.0709067	-4.53212	0.0260997	0.72042	down	yes	DAPK1
101118885	1.40495	1.39235	1.90229	0.109292	4.94188	8.265	2.16149	2.51538	-4.52451	0.00199483	0.182136	down	yes	METTL16
101116647	26.9945	27.0095	25.5935	0.0214497	29.7977	33.24	28.4098	0.491739	-4.51887	0.00843063	0.390299	down	yes	NUDCD3
101121212	0.007301	0.011321	0.004381	0.00766767	0.081988	0.12265	0.320999	0.175212	-4.51417	0.00149955	0.15606	down	yes	CDKAL1
101109260	1.88822	1.55292	0.62115	0.035687	0.635999	1.39671	1.10135	0.807474	-4.49995	0.00938586	0.41292	down	yes	CCDC91
101122641	2.77366	2.30858	2.28287	0.0192463	2.22508	3.21703	2.31046	0.43439	-4.49633	0.0218355	0.651924	down	yes	PARS2
101120953	0.103235	0.048546	0.013681	0.055154	0.06524	3.56599	0.080231	1.23715	-4.48742	0.00946014	0.414339	down	yes	KLHL2
101114625	0.021064	0.033679	0	0.0182477	0.405617	0.014188	0.805563	0.408456	-4.4844	0.0120555	0.468111	down	yes	VPS53
101107247	0	0	0	0.012341	0.358362	0	0	0.269158	-4.44692	0.021306	0.642497	down	yes	ATF7IP2
101122348	3.22933	3.45529	2.89804	0.063469	3.37593	2.54663	0.183609	1.38293	-4.44554	0.00653162	0.346646	down	yes	GNPTAB
101115803	0.397025	0.357797	0.34232	0.272707	1.89141	0.27153	0.387756	5.87514	-4.4292	0.0127703	0.483999	down	yes	CAB39L
101117460	4.74474	3.99206	2.49554	0.0510513	1.19435	5.24749	0.893364	1.08246	-4.40622	0.00707049	0.361024	down	yes	CCDC15
100034669	0.791987	1.98317	2.02634	0.0727607	2.07271	0	0	1.53333	-4.39736	0.00455705	0.283893	down	yes	TAC1
101114129	2.57714	2.22259	0.681959	0.137739	0.476203	0.073008	0.277898	2.89448	-4.3933	0.00190801	0.177492	down	yes	CHD9
101116950	0	0	0	0.00771867	0	0	0	0.16131	-4.38534	0.0403353	0.914051	down	yes	IGSF10
554322	0.136019	0	0	0.010309	0.2525	0	0.255265	0.215114	-4.38312	0.0125074	0.47814	down	yes	TGFB2
101122555	0	0.010861	0.01023	0.00703033	0	0.391608	0.046661	0.14609	-4.37712	0.0406021	0.916372	down	yes	HYKK
101110510	18.9466	20.7869	22.0368	0.287976	20.1448	20.8478	0.064603	5.91446	-4.36022	0.00308391	0.231853	down	yes	RNF4
101107739	0	0	1.83067	0.00853233	0.066951	1.16747	0.276691	0.174596	-4.35494	0.0195368	0.607435	down	yes	LRRFIP2
101118197	0.465477	0.334744	0.114624	0.0114117	0.0936	0.5151	0.115257	0.229872	-4.33225	0.0132594	0.492449	down	yes	XPO4
101116050	0	0	0.055479	0.0207577	0.095537	1.08515	0	0.408718	-4.29939	0.0406283	0.916484	down	yes	TMEM173
101119280	0.028548	0	0.05732	0.00556033	0	0.006865	0.007207	0.107761	-4.27652	0.0118469	0.463923	down	yes	DNAH7
101110122	0.01178	0.037217	0	0.0163323	0.340175	0.32949	0.275832	0.315166	-4.27031	0.00559348	0.319265	down	yes	CAPN6
101103329	0.491002	0.180531	0.748864	0.0171847	0.280496	2.31435	4.35724	0.329581	-4.26144	0.014857	0.52152	down	yes	POSTN
101119218	1.56662	2.85372	1.23664	0.015362	0.033858	0.642714	0.069399	0.285636	-4.21674	0.035905	0.854562	down	yes	CILP
101105018	8.71737	8.85801	8.02228	0.151465	6.71747	5.76636	3.70448	2.81485	-4.216	0.0159266	0.540403	down	yes	LOC101105018
101110292	4.29077	3.71588	3.75551	0.0157057	2.66917	3.33242	2.13544	0.290645	-4.2099	0.0113145	0.453086	down	yes	RABGEF1
101116381	15.0022	14.0339	13.408	0.126702	12.9428	13.3811	12.6571	2.34082	-4.2075	0.00382576	0.259173	down	yes	XIAP
101109873	0	0	0	0.420385	0	0	2e-06	7.75467	-4.20528	0.00239069	0.200996	down	yes	SEPT10
101111305	0	0	0.421285	0.140428	6.78537	0.512686	0.43981	2.57929	-4.19907	0.029824	0.776143	down	yes	TMEM63A
101109217	0.338504	0	0.083234	0.140579	0.600016	0.063951	7.01081	2.55826	-4.18571	0.0175717	0.570555	down	yes	ITIH3
100034669	0.791987	1.98317	2.02634	0.053184	2.07271	0	0	0.96114	-4.17568	0.0279243	0.750156	down	yes	TAC1
101116427	0	0.028986	0	0.009662	0.018672	0.416849	0.086156	0.173892	-4.16973	0.0386942	0.891633	down	yes	CCDC92
101112093	0.000449	1.3722	0.012966	0.00257167	0.010277	0	0.833963	0.0459807	-4.16025	0.041086	0.923063	down	yes	CNTN4
101109206	0.006611	0.005278	0	0.003963	0.067975	0.091208	0.052032	0.070405	-4.15101	0.0291566	0.76819	down	yes	MFRP
101115198	1.32148	1.65138	1.7419	0.00862733	2.59921	2.69036	4.88565	0.152455	-4.14332	0.0121843	0.470997	down	yes	PUS7L
101106221	0	0	0	0.0164623	2.55925	0	0	0.290303	-4.14032	0.0288603	0.766142	down	yes	TBC1D12
101117893	0.028508	0.024628	9.48441	0.197309	11.8773	6.98243	4.74359	3.47573	-4.13878	0.0308665	0.786653	down	yes	SS18
105610484	4.3452	3.46322	2.05046	0.0197213	2.13288	2.67686	14.6956	0.341583	-4.11441	0.0112056	0.451337	down	yes	LOC105610484
101119420	0.070871	12.5338	8.39707	0.0167623	11.8136	0.035813	0.758065	0.289123	-4.10839	0.0232777	0.671025	down	yes	MOCS2
101123624	2.1924	1.938	1.00304	0.00903633	7.41234	1.04079	1.55265	0.154563	-4.09632	0.0490293	1	down	yes	ETV1
101115796	0	0.270295	0	0.0127253	0.13393	1.0948	0	0.216273	-4.08708	0.0139797	0.506588	down	yes	FERMT2
101116138	1.37466	0.884842	1.30604	0.014887	0.790897	0.318539	0.426678	0.252158	-4.0822	0.0475195	0.998907	down	yes	GLCCI1
101117897	0	0.020985	0.408083	0.0337953	0.075409	0.257657	0.20282	0.569133	-4.07387	0.00192271	0.177663	down	yes	P2RY12
101104167	4.77712	0.767543	1.36723	0.007127	0.984273	2.08347	0.734691	0.118445	-4.05478	0.0451026	0.972352	down	yes	KLHL12
101113808	0	0.022391	0.009962	0.0107843	0.064899	0.048464	0.419542	0.177635	-4.04191	0.048431	1	down	yes	HRASLS5
101103137	0	0.189177	0.637836	0.0141103	0.332603	0	0	0.228423	-4.01689	0.026916	0.735151	down	yes	WDR35
101118606	0.037613	0.288291	0.126365	0.124864	0	0.020033	2.06027	2.00699	-4.00661	0.0324503	0.810285	down	yes	LOC101118606
101110391	0	0	0	0.124471	0	0	0	1.97396	-3.98721	0.000313789	0.0616141	down	yes	PAK3
101120248	0.219664	0.005434	0.003096	0.0760647	0.825316	0.685415	2.10056	1.20376	-3.98418	0.00989585	0.423016	down	yes	CLVS2
443031	2.95651	3.84314	2.93893	0.030179	3.28542	2.5851	3.7238	0.476405	-3.98057	0.0479982	1	down	yes	CASP3
101109362	0	0.190625	0	0.00720033	0.189039	0.417174	0.127458	0.113493	-3.97839	0.0446861	0.967899	down	yes	CEP152
101103800	0.005412	0.765168	0.594542	0.455041	0	0.432502	21.0419	7.15812	-3.97551	0.0394492	0.902552	down	yes	ROCK2
101101847	2.27059	0.04044	9.31949	0.121184	9.7688	5.32178	0.852808	1.88967	-3.96287	0.0293198	0.769251	down	yes	FKBP2
101123270	0	0.000676	0.794369	0.0350343	0.383927	0.30138	0	0.541661	-3.95055	0.0202648	0.622582	down	yes	MCF2
101103874	0	0	0.361201	0.0124243	0	0	0.860543	0.189586	-3.93161	0.0441228	0.962031	down	yes	SCN3A
101113220	0.066698	0.058521	0.03911	0.0547763	0.860002	0.08707	1.55253	0.8332	-3.92704	0.0156804	0.538201	down	yes	CHCHD5
101123121	0	0	0	0.0183057	0	0	0.002066	0.27654	-3.91712	0.0271068	0.737523	down	yes	SGMS2
101109245	0	0.79434	0	0.019825	0	0	0.493278	0.291919	-3.88018	0.00983616	0.421479	down	yes	HDAC6
101103523	1.62644	1.49297	0.424408	0.047773	2.21296	1.47905	0.863722	0.700575	-3.87427	0.0288949	0.766142	down	yes	CCDC102B
101119971	0	0.011857	0.046424	0.00824967	0.001239	0.007828	0.01097	0.12073	-3.87131	0.0316666	0.798795	down	yes	KIF21A
101120171	0	0	0	0.586703	0	2.00514	0	8.48833	-3.85478	0.00781227	0.378161	down	yes	ENPP2
101122523	0.000701	0.001919	0.003693	0.0792297	0	0.000762	0.003117	1.1357	-3.8414	0.0285555	0.76174	down	yes	MCTP1
101102193	0	0.16897	0.333463	0.044816	0.071417	0.11165	0.208363	0.640123	-3.83626	0.0143178	0.510631	down	yes	ABLIM1
101120976	0.772297	0.317138	1.72001	0.0431633	0.5653	0.750541	0.645337	0.615906	-3.83483	0.00574497	0.324588	down	yes	PCYT1A
101116037	0	0.021717	0	0.197979	0	0.002419	0.000449	2.8248	-3.83473	0.049656	1	down	yes	DCTN1
101118887	0.043904	0.042194	0	0.0286993	0.613157	0.538003	0.076238	0.409133	-3.83348	0.0173822	0.567236	down	yes	SDCCAG8
106990109	45.3017	38.9384	44.3602	0.790698	39.793	44.6384	0	11.1487	-3.8176	0.0105712	0.437523	down	yes	MYCBP
101122148	1.14383	1.27911	2.98887	1.80394	29.061	29.6482	17.0017	25.237	-3.80632	0.000105202	0.0324641	down	yes	LOC101122148
101108719	0	0	0	0.00203667	0	0.00881	0	0.0279677	-3.77948	0.0467446	0.990847	down	yes	PAX5
101112580	0.155648	2.2674	4.94453	0.0435877	6.95441	0.580393	0.240537	0.597617	-3.77723	0.00489872	0.294934	down	yes	KATNAL1
101111547	0.526254	0.723832	0.924669	0.74484	0.875883	0.530464	1.0604	9.95142	-3.7399	0.00251968	0.206098	down	yes	SAFB
101110612	0.026967	0.017198	0.017617	0.020594	0.791003	0.020395	0.012124	0.274507	-3.73655	0.0310688	0.790141	down	yes	CEBPG
101111137	0.703454	1.12853	1.77348	0.0528023	1.44922	0.92233	1.1766	0.698431	-3.72544	0.0370786	0.869911	down	yes	FOSL1
101106765	0.179633	0.126812	0.163994	0.0728107	0.145669	0.095523	0.170684	0.935049	-3.68282	0.018604	0.58903	down	yes	DDC
101122791	0	0	1.13016	0.125723	0	0	0	1.5978	-3.66777	0.0213391	0.642613	down	yes	RAB27A
101120218	0	0	0.341227	0.430657	0	0	0	5.40555	-3.64983	0.0399345	0.909741	down	yes	MPDZ
105608474	1.32863	1.22995	1.60824	0.0371353	1.19735	1.34124	0.389823	0.465427	-3.64769	0.0362925	0.860229	down	yes	LOC105608474
101117858	0.282232	0	0	0.0575883	0	0	0.399655	0.717121	-3.63837	0.0132849	0.492601	down	yes	ELP5
101111870	0	0	0	0.119738	0.169067	0.696644	0	1.47192	-3.61974	0.0459598	0.981575	down	yes	KANSL3
101123486	0	0	0.00059	0.0178567	0	0	0	0.218727	-3.6146	0.0471346	0.99566	down	yes	SYCP2
101104150	0	0	0	0.492176	0.087512	0.001249	0	5.88365	-3.57946	0.0132497	0.492408	down	yes	SOD3
101120971	0.031904	0	0	0.018924	0	0	0	0.224268	-3.56693	0.0336905	0.826179	down	yes	SLAMF6
101114650	1.38163	0.6674	1.02781	0.00937167	0.990956	0.877683	1.16481	0.110129	-3.55474	0.019513	0.607241	down	yes	DOCK3
101110440	0.069734	0.090384	0.117454	0.092524	0.04296	3.1172	0.094286	1.08482	-3.55148	0.0232162	0.670835	down	yes	LOC101110440
101120662	2.76808	2.12862	1.85957	0.630031	1.50503	1.66144	1.0428	7.37135	-3.54843	0.0446638	0.96772	down	yes	ZFYVE16
101119394	12.5665	8.50872	6.86816	0.136484	8.63526	7.67977	13.3419	1.58639	-3.53895	0.0315377	0.796708	down	yes	GPAT3
101110929	13.0465	11.5609	12.9883	0.121561	0.802771	7.23679	4.49216	1.40143	-3.52715	0.0229191	0.666954	down	yes	KIAA1841
101109816	0	0	0.941735	0.0383717	0	0	0.067513	0.439011	-3.51614	0.0351414	0.844236	down	yes	ADORA1
101119701	1.0974	1.05569	1.20881	0.0148987	1.72876	0.861583	1.45482	0.170291	-3.51475	0.0486219	1	down	yes	KIAA2026
101110117	1.11361	0	0	0.024289	0.576412	0.613743	0.406796	0.277527	-3.51425	0.0454489	0.975586	down	yes	PRIMPOL
101123247	11.8089	7.2405	6.29596	0.043862	8.22048	9.04929	8.98035	0.494632	-3.49531	0.0326937	0.811963	down	yes	PIK3R3
101101987	0	0	0.665904	0.0624733	0	0	0	0.703365	-3.49296	0.0300661	0.778006	down	yes	FMN1
105603737	7.86243	0.398257	0.164548	2.80841	90.0195	4.53956	0.114906	31.558	-3.49018	0.0339969	0.829133	down	yes	DEFB112
101116181	0	0.026477	0.064983	0.0304867	0.300856	0.632788	0.088844	0.340829	-3.4828	0.0367587	0.864927	down	yes	TMIE
101120826	0.025696	0.146332	0.019426	0.108678	0.354037	0.199762	0.117429	1.21199	-3.47925	0.0332643	0.820402	down	yes	MAPK9
101109383	6.59572	7.02643	7.68405	0.112625	2.5555	8.10975	6.12609	1.25353	-3.4764	0.0308608	0.786653	down	yes	ACSF3
101108135	12.627	18.9933	20.7321	2.03803	14.721	0	0	21.9241	-3.42727	0.0002187	0.0511364	down	yes	KIAA1191
101117485	0.37742	0.508639	1.32013	0.098849	1.62817	0.939554	1.50111	1.05818	-3.42021	0.0356149	0.850046	down	yes	CCBL1
101111508	0	0.02695	0.040538	0.075291	0	0	0.069938	0.80536	-3.41908	0.00874728	0.398278	down	yes	TBL1XR1
101113548	0.804329	0.926909	0.659616	0.256591	0.676032	0.653188	0.837895	2.73162	-3.41221	0.00546133	0.315412	down	yes	SHC1
105611039	0	0.083108	0	0.0277027	0.337921	0.262009	0.281141	0.29369	-3.4062	0.0402597	0.912637	down	yes	RNF133
101116733	42.2025	38.6825	41.0137	0.263214	41.7078	31.7571	37.9104	2.76471	-3.39282	0.000815324	0.110165	down	yes	ADAM10
101108665	15.89	20.0763	19.7509	0.695457	18.0322	18.4664	0.257569	7.2529	-3.38253	0.00352654	0.248465	down	yes	ALG5
101121316	0	0	0	0.0505353	0	0	0.012001	0.524471	-3.3755	0.0187794	0.592954	down	yes	GCNT1
101111750	3.9194	3.7391	3.71655	0.138275	1.3373	6.72005	2.85312	1.42832	-3.36871	0.0329345	0.81496	down	yes	CCDC51
101116141	0.756494	0	0	0.0294877	0	0	0.029224	0.303129	-3.36175	0.0367154	0.864915	down	yes	LOC101116141
101103585	9.04416	7.14258	10.5423	0.114611	4.95688	4.65111	6.64109	1.17269	-3.355	0.0144837	0.513632	down	yes	PLCB1
101102414	3.78745	3.80069	2.60808	0.084776	2.65517	2.33853	5.72758	0.866225	-3.35301	0.0272089	0.737722	down	yes	ZNF420
101105847	0.824046	0.235969	0.21999	0.157418	3.90958	0.557074	0.542006	1.59453	-3.34046	0.00442985	0.281086	down	yes	ATM
101121306	10.1782	11.0784	9.2535	0.123403	10.2421	11.4407	6.44267	1.24996	-3.34043	0.0438288	0.957432	down	yes	CLUAP1
101119735	0	0	0	0.0189923	0	0	0	0.190199	-3.32402	0.02989	0.776911	down	yes	DGKE
101121276	1.04941	0.345079	0.52815	0.312207	0.156291	0.441194	0.276364	3.09267	-3.30828	0.00704597	0.360738	down	yes	CDC27
101123605	0.178467	0	0	0.08316	0	0	0.484855	0.813769	-3.29066	0.00564766	0.320792	down	yes	DENND4C
101123145	0	0	1.01291	0.320073	0.372766	1.76011	0.027841	3.10828	-3.27965	0.0212169	0.64037	down	yes	CCDC82
101116316	0.364438	0.224159	0	0.114558	3.01765	0	0.512815	1.11225	-3.27933	0.0412926	0.92461	down	yes	CPEB2
101120819	2.64975	5.90446	1.00871	3.18764	3.09027	1.50304	87.9398	30.8444	-3.27445	0.00952998	0.416116	down	yes	HNRNPA1
101114977	21.7327	10.588	14.1065	0.440305	11.0799	20.712	28.516	4.2235	-3.26186	0.0230476	0.668766	down	yes	AACS
101111983	2.53944	1.00351	0	1.43259	13.7773	1.80847	0.817714	13.7359	-3.26125	0.00124776	0.139669	down	yes	ZC3H11A
101123476	0.528604	0.602212	0.890872	0.0436957	0.950886	0.524236	0.400927	0.418521	-3.25974	0.0323044	0.807761	down	yes	ATP6V0A1
101105096	0.516539	0.737792	0.774382	0.0363857	0.078653	0.499305	0.081491	0.347213	-3.25438	0.0456916	0.978094	down	yes	GINS3
101113245	0	0	0	0.0821283	0.708195	0	0	0.778684	-3.24509	0.0157698	0.538876	down	yes	FIG4
101120724	0	6.37838	3.35135	0.169704	0	2.16252	0	1.58352	-3.22205	0.0276584	0.746453	down	yes	IL11RA
101117237	9.01915	6.93351	7.85005	0.0608173	8.69281	7.08019	9.12341	0.559989	-3.20284	0.0290739	0.767571	down	yes	PARP11
101106055	13.1197	12.7685	14.5225	0.272016	9.06176	13.7246	15.827	2.50432	-3.20265	0.0379597	0.881639	down	yes	UBXN8
443125	77.0262	89.3779	115.449	0.185768	76.9824	90.9008	54.4691	1.64885	-3.14989	0.0163908	0.54941	down	yes	ECE1
443412	4.1026	4.56878	2.20501	0.498832	5.75427	1.61679	2.85856	4.42652	-3.14955	0.00465112	0.28648	down	yes	NR3C1
101121431	0	0	0	0.0390877	0	0	0	0.345505	-3.14392	0.0289821	0.766818	down	yes	RIMS2
101115951	1.09602	2.98609	0	0.205744	1.74716	3.50356	0.518049	1.8174	-3.14295	0.016744	0.554793	down	yes	PPHLN1
101120041	0.259061	0.28653	0.460647	0.0297487	0.500562	0.213146	0.033625	0.261313	-3.13488	0.0497308	1	down	yes	CUX1
101102387	65.4124	17.6096	35.4435	2.2566	28.5571	23.0878	1.54329	19.6499	-3.1223	0.00794581	0.379014	down	yes	TMEM176B
101122165	0.033877	0.065099	0.028256	0.0424107	0.571949	0.122514	0.41257	0.369011	-3.12116	0.0119113	0.465559	down	yes	CCDC171
101110929	13.0465	11.5609	12.9883	0.192287	0.802771	7.23679	4.49216	1.64102	-3.09326	0.0150002	0.524733	down	yes	KIAA1841
101111894	0.075685	0	0.000351	0.188612	0	0	0.495236	1.56944	-3.05675	0.0319465	0.803803	down	yes	DUS1L
101109709	0.026315	0.123011	0.031358	0.060228	0.173633	1.14262	0.185059	0.500437	-3.05468	0.0454484	0.975586	down	yes	DNAJC17
101113231	20.4275	16.8981	15.0463	0.100506	16.3961	14.5505	17.2584	0.831426	-3.04831	0.028845	0.766142	down	yes	TNPO3
101104902	1.60163	0	1.32629	0.191497	1.11492	0.402666	0	1.57446	-3.03946	0.0139054	0.50584	down	yes	CBLL1
101122266	0.204461	0.250219	0.186468	0.213716	4.9161	0.09093	0.230768	1.74593	-3.03023	0.0451701	0.973503	down	yes	ARSA
101115045	2.54843	2.94666	2.92679	0.0496037	2.50249	2.77837	2.04154	0.40055	-3.01346	0.0450178	0.971734	down	yes	MAP2K4
101111921	13.333	6.11967	13.8956	0.0862987	9.32067	12.5748	6.52571	0.694393	-3.00834	0.022971	0.667096	down	yes	SLC35A3
101113238	4.87456	4.56388	6.50436	0.240595	1.1386	3.85725	2.19814	1.93174	-3.00522	0.0141241	0.507652	down	yes	RAP1GDS1
101103388	0.008483	0.045377	0.084319	0.172999	0.982302	3.60939	1.03778	1.37777	-2.99351	0.0073502	0.368409	down	yes	TTC27
101112068	22.8683	18.9637	19.0755	0.0766397	22.4006	22.7518	24.7126	0.606798	-2.98505	0.023688	0.678072	down	yes	TPD52
101107539	1.05524	0.822701	0.925708	0.934549	10.0808	11.0827	1.01507	7.39283	-2.98379	0.00464287	0.28648	down	yes	ASPSCR1
101110083	8.78934	8.69398	7.99246	0.39273	9.81268	0	11.5319	3.07726	-2.97004	0.00891232	0.401731	down	yes	EDC4
101103688	0.056453	0	0.099577	0.05201	0.332632	0.264879	0.619231	0.405581	-2.96313	0.0469953	0.994238	down	yes	MINA
101112826	0.000735	1.18726	0.002803	0.0316433	0	0.031927	0.000292	0.245671	-2.95675	0.0491479	1	down	yes	PAG1
101109873	0	0	0	0.32752	0	0	2e-06	2.50063	-2.93264	0.0102046	0.429284	down	yes	SEPT10
101120835	1.40774	1.68542	2.04577	1.71298	14.219	4.1276	20.5751	12.9739	-2.92103	0.000479051	0.0792119	down	yes	HACD3
101113765	0.514808	0.416026	0.41623	0.449021	0.441472	0.533214	9.16357	3.37942	-2.91192	0.00767403	0.375921	down	yes	QKI
101102944	0	0.594789	0.440074	0.0540587	0	0.857318	0	0.400812	-2.89033	0.0241322	0.687246	down	yes	KIAA1107
101113409	0.04555	0.027381	0.19612	0.0332207	0.014897	0.042804	0.218739	0.244952	-2.88234	0.0246553	0.695551	down	yes	PPP2R2B
100048993	0.837976	0.926061	0.850864	3.13357	0.756496	0.966659	0.401576	23.0262	-2.8774	0.000882661	0.113572	down	yes	ANXA2
101122376	0.323643	0.255327	0.087356	0.140983	0.121966	0.002796	0.147108	1.01568	-2.84886	0.0354275	0.849634	down	yes	WWP2
101107241	0.093098	0.005309	0.102442	0.0669497	1.04817	0.163844	0.216991	0.476334	-2.83082	0.0492208	1	down	yes	ISG20L2
678677	0.039149	0.045031	0.064069	0.0494163	0.078193	0.019673	0.95162	0.349829	-2.82359	0.044317	0.964005	down	yes	NRG1
101108716	0.67856	0.485527	2.23832	1.13414	18.5235	2.9799	2.01797	7.84047	-2.78935	0.015317	0.530219	down	yes	FAM213A
101119364	0	0	0	0.033366	0	0	0	0.229015	-2.77899	0.0253128	0.707172	down	yes	USP54
101108429	0.012812	0.023562	0.03758	0.0246513	0.277418	0.189774	0.039046	0.168746	-2.77512	0.042097	0.93619	down	yes	PXK
100302084	2.98179	0.751894	2.73154	3.26763	7.56845	6.40619	1.08134	22.3174	-2.77185	0.0131237	0.490307	down	yes	RAB5A
101108209	3.12148	3.46949	2.19151	0.0636333	2.37158	2.3072	1.65753	0.432631	-2.76528	0.0284961	0.761627	down	yes	RASSF9
101123605	0.178467	0	0	0.137322	0	0	0.484855	0.922612	-2.74816	0.0107824	0.441142	down	yes	DENND4C
101121878	0.035302	0.170882	0.484285	0.230156	0.512874	2.22153	1.81824	1.51755	-2.72105	0.0456603	0.977968	down	yes	IGLON5
101104128	10.456	3.84005	7.85481	0.995849	2.83938	1.92386	3.59779	6.54019	-2.71533	0.00214815	0.18921	down	yes	USP48
443262	0.128327	0.255719	0.230655	0.254	0.136557	0.108268	0.292362	1.65214	-2.70144	0.0374383	0.874493	down	yes	ARNTL
101106058	0.294045	0.608179	0.246318	0.124086	0.083432	0.386474	0.248563	0.795682	-2.68085	0.0402578	0.912637	down	yes	SP110
101104506	0.149746	0.114905	0.180811	0.148487	0.881358	1.66123	0.223006	0.921864	-2.63421	0.0297722	0.775928	down	yes	TDRD3
101114239	0.67461	0.766969	0.821731	0.453462	0.672735	0.492376	1.95119	2.79843	-2.62556	0.014943	0.523741	down	yes	LOC101114239
101118472	7.66314	7.30353	6.21927	0.894506	1.40668	10.9231	13.5519	5.4526	-2.60778	0.019466	0.607143	down	yes	RNF121
101121992	0.139761	0.248477	0.137544	0.175261	1.00143	1.14534	1.01209	1.05295	-2.58687	0.0234286	0.673155	down	yes	THOC1
101117279	0.560171	1.26241	1.37954	1.06737	2.24078	3.7992	13.132	6.39066	-2.5819	0.00204897	0.183166	down	yes	BDP1
101111125	3.79286	0.278057	0.461943	1.51095	0.451123	11.538	14.8718	8.95363	-2.56701	0.031037	0.789831	down	yes	GPBP1
101115417	17.4173	15.4458	18.1285	0.041111	13.557	11.2623	9.75183	0.243195	-2.56452	0.0352348	0.846186	down	yes	BBX
101121358	0	0	0.606684	1.94777	0	0.039072	0.110879	11.0606	-2.50554	0.00156354	0.159626	down	yes	ZNF207
101110929	13.0465	11.5609	12.9883	0.721899	0.802771	7.23679	4.49216	4.0193	-2.47707	0.015805	0.538876	down	yes	KIAA1841
101110648	0.845048	0.266291	1.42984	0.847061	7.21613	0.393391	6.44485	4.68479	-2.46745	0.0289697	0.766818	down	yes	AAED1
101120538	0.323549	0.256357	1.26026	1.08441	0.28572	0.340948	0.611777	5.95594	-2.45742	0.00153281	0.15742	down	yes	TCF4
101102193	0	0.16897	0.333463	0.391725	0.071417	0.11165	0.208363	2.1503	-2.45663	0.025646	0.713023	down	yes	ABLIM1
101107155	0.724115	0.600644	0.319881	0.548213	2.00823	5.28185	1.66758	2.98589	-2.44535	0.0151349	0.526967	down	yes	MED8
101120218	0	0	0.341227	0.436679	0	0	0	2.34366	-2.42412	0.0278911	0.750156	down	yes	MPDZ
443200	11.0818	7.97009	11.8229	0.877777	0.393313	0	0	4.70763	-2.42307	0.00942962	0.414149	down	yes	TJP1
101112825	8.83658	9.79587	10.5766	1.44501	10.5032	7.33339	11.2287	7.74746	-2.42265	0.00296567	0.226846	down	yes	PCMTD1
101114547	5.26708	5.7291	4.75945	1.15566	4.58356	5.73095	5.19677	6.12986	-2.40713	0.0203321	0.623785	down	yes	AKTIP
101108359	0.332583	0.28753	0.47289	0.364334	1.93531	1.80274	2.04639	1.92815	-2.40388	0.00991575	0.423016	down	yes	TXNDC11
101102944	0	0.594789	0.440074	0.494093	0	0.857318	0	2.61239	-2.40251	0.0136169	0.499428	down	yes	KIAA1107
100171397	5.35788	9.01194	2.058	0.219021	1.70778	0.477505	0.652049	1.15564	-2.39955	0.020338	0.623785	down	yes	ATXN3
101109813	15.4054	7.79507	3.63713	8.94588	10.1957	10.3057	119.207	46.5695	-2.38009	0.0167238	0.554793	down	yes	ARL4D
101117452	0.125693	0.177095	0.138581	0.442667	0.328641	0.403782	0.674907	2.30131	-2.37816	0.0291694	0.76819	down	yes	HHATL
101112815	0.321727	1.15756	0.127761	1.91811	0.443827	0.002806	0.35166	9.91353	-2.36971	0.0255128	0.711155	down	yes	PAM
101114400	5.37904	0.279378	3.0313	0.684714	10.0529	8.52934	4.89473	3.51934	-2.36173	0.0364276	0.86166	down	yes	ZFYVE9
101112211	21.9803	23.3009	25.8278	0.862755	18.8286	1.44806	13.5176	4.41067	-2.35397	0.0290522	0.767571	down	yes	RAB5B
101120168	2.28894	4.79504	8.30108	1.97248	0	7.16285	15.689	9.9684	-2.33735	0.0127333	0.48383	down	yes	UTRN
101111834	3.65316	2.70368	1.86093	0.351196	3.92433	3.30237	2.47991	1.7222	-2.2939	0.0408815	0.919794	down	yes	STOML1
100125354	5.9315	2.77092	3.33244	4.01162	8.00829	3.20659	47.7077	19.6409	-2.2916	0.0188891	0.594264	down	yes	PLIN2
101103329	0.491002	0.180531	0.748864	0.473466	0.280496	2.31435	4.35724	2.31736	-2.29115	0.0474284	0.998511	down	yes	POSTN
101111983	2.53944	1.00351	0	2.0337	13.7773	1.80847	0.817714	9.89737	-2.28294	0.00768517	0.375921	down	yes	ZC3H11A
101106405	2.86889	2.70213	3.17747	0.807672	3.65299	2.06689	6.17748	3.89317	-2.26911	0.022673	0.66346	down	yes	FAM126B
101103425	24.3416	22.7508	21.8719	0.869245	26.1316	9.45557	17.418	4.17971	-2.26557	0.0128098	0.484554	down	yes	PRKAA1
101120241	0	15.0654	9.32728	3.65446	0	0	0	17.2722	-2.24072	0.00188157	0.176696	down	yes	CSNK1A1
101107105	0	0	0	0.702483	0	0	0	3.31557	-2.23872	0.0323731	0.808648	down	yes	STAU2
101102133	0.002576	0.001	0.002375	0.965788	0.004323	0.006195	0.004664	4.47147	-2.21097	0.036633	0.864702	down	yes	SPTBN1
101123382	0	0	0	0.578396	0	0	0	2.67177	-2.20766	0.0315754	0.797077	down	yes	ZFYVE1
101116572	37.7388	34.4906	36.626	0.395315	36.9279	35.1936	32.3593	1.78361	-2.17373	0.014823	0.521192	down	yes	MAN2A1
101114757	0.819556	0.148342	0.575374	0.514424	4.97469	1.40711	0.530728	2.30418	-2.16322	0.0433043	0.949274	down	yes	NEK1
101112580	0.155648	2.2674	4.94453	0.155104	6.95441	0.580393	0.240537	0.691105	-2.15567	0.0466896	0.990574	down	yes	KATNAL1
101105401	0	0	0.393331	0.506321	1.71283	0	0	2.23731	-2.14364	0.013999	0.506588	down	yes	NR1H4
101109680	1.26162	5.14349	4.89437	32.3516	1.18451	1.12204	1.15095	142.405	-2.13809	0.00639864	0.343536	down	yes	LOC101109680
101113566	37.9076	31.9668	32.991	3.00389	36.214	40.4773	5.6746	13.168	-2.13213	0.0360784	0.857442	down	yes	RALB
101122681	0.454403	0.726842	0.290739	2.91193	1.13716	0.637353	1.2551	12.6562	-2.1198	0.027427	0.741655	down	yes	NEDD1
101111691	4.17898	7.14651	0	1.2004	0	0.534999	3.57852	5.07472	-2.07982	0.0498785	1	down	yes	PMS1
101121432	1.58713	1.19979	0	1.77381	0	0	1.73321	7.48952	-2.07802	0.0292196	0.76819	down	yes	EFR3A
101103532	9.24485	9.60447	22.5234	3.11416	7.01381	14.3701	6.68032	12.9956	-2.06111	0.0113479	0.453108	down	yes	HERC4
101112010	2.35447	2.64702	0	0.960965	0	0	0	3.97634	-2.04888	0.0358319	0.853115	down	yes	KIF13A
101118793	7.01972	8.78543	5.09777	4.27021	7.31588	1.67321	4.47342	17.3974	-2.02649	0.016351	0.549182	down	yes	SENP6
101121455	10.3027	6.02164	0	5.84049	0.550714	7.91693	0.832721	23.2997	-1.99615	0.019716	0.610818	down	yes	PIK3R1
101107292	8.55787	8.65156	8.37022	1.20787	6.15909	9.88844	0.098631	4.73805	-1.97183	0.0236924	0.678072	down	yes	INTS2
101109545	5.37098	4.65931	6.20667	5.41232	20.474	36.042	6.95492	21.157	-1.96682	0.0309487	0.788165	down	yes	LOC101109545
101103425	24.3416	22.7508	21.8719	1.86571	26.1316	9.45557	17.418	7.2739	-1.96301	0.0142463	0.510187	down	yes	PRKAA1
101112480	0.697053	0.764241	0.794618	0.751971	4.71612	1.00039	3.03647	2.91766	-1.95606	0.0495447	1	down	yes	LOC101112480
101106047	0.225605	0.231048	0.415775	1.01124	0.248002	0.007918	0.720192	3.81321	-1.91488	0.0364019	0.861346	down	yes	ATP13A3
443075	0	0.506271	0	1.58051	0	0	0	5.85421	-1.88908	0.0222897	0.657027	down	yes	HGF
101110782	0.033451	0.061858	0.010919	0.809226	0.009732	0.003913	0.011633	2.97922	-1.88032	0.0443528	0.964005	down	yes	PARD3
443408	16.6115	7.10895	7.5913	10.4373	10.3152	6.63891	97.4415	38.1319	-1.86925	0.048735	1	down	yes	LPL
101104765	11.2255	9.63242	9.38488	1.26342	9.75627	6.14911	5.65489	4.48497	-1.82776	0.0474764	0.998659	down	yes	EZH1
101113429	29.9515	18.5297	20.2084	0.511667	24.0215	19.8887	20.5525	1.8012	-1.81568	0.0418376	0.932083	down	yes	CYLD
101111983	2.53944	1.00351	0	1.97943	13.7773	1.80847	0.817714	6.92631	-1.807	0.029187	0.76819	down	yes	ZC3H11A
101104730	5.08977	4.899	5.36402	5.1176	21.5726	5.60306	26.0995	17.7584	-1.79496	0.0162963	0.548103	down	yes	DDX23
101117150	42.0137	33.425	36.2623	1.67885	36.2792	39.2656	28.0447	5.72739	-1.7704	0.0324951	0.811076	down	yes	OS9
101103532	9.24485	9.60447	22.5234	6.63739	7.01381	14.3701	6.68032	22.6364	-1.76995	0.0166504	0.554454	down	yes	HERC4
101107611	0.124114	0.065872	0.327565	1.12858	0.094504	0.355245	0.095794	3.82072	-1.75934	0.0217137	0.649691	down	yes	NBEA
101110276	24.2391	28.687	8.32445	2.26136	21.6278	18.2973	16.6907	7.14239	-1.65921	0.0437187	0.955933	down	yes	BRD2
101112686	1.62772	1.84103	0.615723	9.2894	1.72574	2.08023	6.90812	28.5316	-1.6189	0.041512	0.926739	down	yes	CTSC
101116217	4.45092	4.29063	6.0738	4.93845	14.7741	11.3562	15.9444	14.0249	-1.50586	0.0321713	0.806516	down	yes	LOC101116217
100620047	84.8283	57.8061	96.2348	79.6231	378.975	232.459	45.1462	218.86	-1.45875	0.0466389	0.990031	down	yes	BTG2
101104362	5.08391	9.13224	4.82452	6.34689	14.4834	16.9029	19.6141	17.0001	-1.42142	0.0323233	0.807761	down	yes	YES1
101112288	1.36068	0.744861	0.801063	7.17819	0.246141	0.416737	0.532297	18.5267	-1.36792	0.0422291	0.937299	down	yes	LAS1L
101103471	28.5088	28.4648	24.0771	27.0169	75.2021	82.1768	40.6955	66.0248	-1.28915	0.0382324	0.886153	down	yes	IER2
101107632	179.134	138.716	114.586	144.146	376.078	397.154	215.842	329.691	-1.19359	0.0443422	0.964005	down	yes	DUSP1
101119946	1.30691	1.79084	1.96114	0	1.28532	0.781351	0.904032	3.42622	#NAME?	3.28366e-16	5.67391e-12	down	yes	ZBTB44
101111880	2.61634	2.74176	2.33845	0	0.165411	0.150833	0.182356	1.15642	#NAME?	6.15955e-12	5.32162e-08	down	yes	PLAC8L1
101102311	10.8922	10.0468	10.4599	0	8.60022	7.61365	6.862	1.64513	#NAME?	4.35925e-09	2.15213e-05	down	yes	TBCK
101101987	0	0	0.665904	0	0	0	0	0.458336	#NAME?	5.70841e-09	2.63032e-05	down	yes	FMN1
101122772	0	2.08402	0	0	0	1.42345	2.35864	2.00746	#NAME?	1.90313e-08	7.30771e-05	down	yes	CNOT2
101122473	0.021551	0.016639	0.013168	0	0.013297	0	0	1.15168	#NAME?	2.54939e-08	9.274e-05	down	yes	RNF144B
101106269	10.0416	8.95299	7.97395	0	1.53348	2.50222	7.25017	6.50902	#NAME?	3.28552e-08	0.000108136	down	yes	SYNE1
101113256	0.01456	0.018166	1.55642	0	0.054946	0	0.031225	1.29179	#NAME?	5.81424e-08	0.000182665	down	yes	KLHL20
101106365	0.03779	0.004259	0.031536	0	0.005355	0.02474	0.008992	5.25873	#NAME?	2.29158e-07	0.000479962	down	yes	LRBA
101122095	0	0	0	0	0	0	0.328503	0.620323	#NAME?	2.58207e-07	0.000482337	down	yes	R3HDM2
101120908	0	0.320237	0.053677	0	0.022705	0.096794	0.261271	1.06683	#NAME?	3.61412e-07	0.000630377	down	yes	SEMA4F
101114536	1.42452	0.926575	1.29134	0	0.7633	0.684702	0.561815	1.54303	#NAME?	3.68671e-07	0.000630377	down	yes	ZNF18
101106441	0.202518	0.228146	0.029138	0	0.285279	0.000157	0.343604	0.299623	#NAME?	6.52969e-07	0.000921045	down	yes	ELF1
101109789	0.120493	0.487862	0.07094	0	0.104136	1.6985	0.082911	0.507368	#NAME?	8.91816e-07	0.00110071	down	yes	MAP4K4
101109789	0.120493	0.487862	0.07094	0	0.104136	1.6985	0.082911	0.522902	#NAME?	9.10838e-07	0.00110446	down	yes	MAP4K4
101109789	0.120493	0.487862	0.07094	0	0.104136	1.6985	0.082911	0.50962	#NAME?	1.18535e-06	0.00128012	down	yes	MAP4K4
101109789	0.120493	0.487862	0.07094	0	0.104136	1.6985	0.082911	0.458493	#NAME?	1.62147e-06	0.00157046	down	yes	MAP4K4
101109789	0.120493	0.487862	0.07094	0	0.104136	1.6985	0.082911	0.441748	#NAME?	1.63597e-06	0.00157046	down	yes	MAP4K4
101111880	2.61634	2.74176	2.33845	0	0.165411	0.150833	0.182356	0.438212	#NAME?	1.91851e-06	0.0017221	down	yes	PLAC8L1
101111273	3.23228	2.41751	1.61473	0	2.81569	3.84153	2.18231	0.714155	#NAME?	2.10905e-06	0.00182575	down	yes	ANKIB1
101109789	0.120493	0.487862	0.07094	0	0.104136	1.6985	0.082911	0.429351	#NAME?	2.11323e-06	0.00182575	down	yes	MAP4K4
101108785	0.288647	0.179416	0.001128	0	0	0.004356	0.071181	3.01094	#NAME?	3.17088e-06	0.00254515	down	yes	PRKACB
101122170	0	0	0	0	0	0	0	1.14883	#NAME?	3.24049e-06	0.00254515	down	yes	UNC80
101110599	0.021129	0.00055	0.002081	0	0.05636	0.489704	0.159888	0.426585	#NAME?	3.92566e-06	0.00291753	down	yes	MYO6
101121977	0	0	0	0	0	0	0	0.369819	#NAME?	4.05124e-06	0.00297882	down	yes	ATG7
101114403	0	0.04248	0.522628	0	0.593924	0.490692	0.073907	1.2456	#NAME?	4.23382e-06	0.00303155	down	yes	POU2F1
101113739	20.1429	14.015	15.4749	0	16.661	12.6859	24.3393	2.30897	#NAME?	5.22775e-06	0.00354241	down	yes	SETX
100125623	0.262	0.358305	0	0	0	0	0	0.36852	#NAME?	7.32133e-06	0.00464246	down	yes	PER3
101104585	3.94905	1.70264	2.36385	0	2.45986	5.6951	3.59876	0.484983	#NAME?	9.41926e-06	0.00561715	down	yes	LUC7L3
443485	0	0.067682	0.250006	0	0	0	0.263244	0.445843	#NAME?	1.47157e-05	0.00794322	down	yes	BCAT1
101104800	4.92181	0	2.51368	0	0.04935	0.028738	2.48207	3.25739	#NAME?	1.5646e-05	0.00819247	down	yes	ALG1
100125623	0.262	0.358305	0	0	0	0	0	0.283391	#NAME?	1.89828e-05	0.00964731	down	yes	PER3
101106644	0.029755	0	0.110012	0	0.048154	0.014403	0.131293	0.525439	#NAME?	1.99946e-05	0.00989767	down	yes	TPGS2
101104533	1.60074	1.42852	1.18424	0	0.701388	0.547704	0.854602	0.716187	#NAME?	2.14942e-05	0.0103168	down	yes	NR2C2
101105254	10.2509	5.8409	10.7024	0	9.54527	8.95411	12.8647	0.768078	#NAME?	2.1734e-05	0.0103599	down	yes	ZNF410
101119468	0	0	0	0	0	0	0	4.3567	#NAME?	2.27046e-05	0.010532	down	yes	UIMC1
101108698	2.32583	1.70999	3.32046	0	1.48174	1.75837	2.08194	0.272329	#NAME?	2.44113e-05	0.0111003	down	yes	ZMYM1
101121894	0.963343	0	0	0	0	0	0	1.97228	#NAME?	3.08832e-05	0.0127817	down	yes	LRRC8D
101104533	1.60074	1.42852	1.18424	0	0.701388	0.547704	0.854602	0.429355	#NAME?	3.37709e-05	0.0138937	down	yes	NR2C2
101115417	17.4173	15.4458	18.1285	0	13.557	11.2623	9.75183	0.951786	#NAME?	3.56792e-05	0.0144213	down	yes	BBX
101110440	0.069734	0.090384	0.117454	0	0.04296	3.1172	0.094286	0.477053	#NAME?	4.0072e-05	0.0160096	down	yes	LOC101110440
101109087	0	0.097958	0.060936	0	0.294254	0	0	0.430089	#NAME?	4.45465e-05	0.0173779	down	yes	CCDC138
101102930	0	0	0	0	0.476294	0.410821	0.448877	0.445331	#NAME?	4.51401e-05	0.0174299	down	yes	TRIM23
101113427	0.010603	0	0	0	0	0	0	0.374803	#NAME?	6.14542e-05	0.0225932	down	yes	NCOA6
101110822	0.85744	0.981035	0.66004	0	2.05673	1.48475	0.755112	0.513928	#NAME?	6.30627e-05	0.0228245	down	yes	USP37
101104912	0.028732	0.056879	0.071532	0	0.068364	0.013113	0.055915	1.02895	#NAME?	6.30738e-05	0.0228245	down	yes	NIN
101108883	0.253268	0.429257	1.46567	0	3.33656	0.236712	0.473759	4.39388	#NAME?	6.45666e-05	0.0230893	down	yes	AIFM2
101103800	0.005412	0.765168	0.594542	0	0	0.432502	21.0419	14.9029	#NAME?	9.08713e-05	0.0302537	down	yes	ROCK2
101122971	0	0	0	0	0	0	0	0.229172	#NAME?	9.33338e-05	0.0307188	down	yes	LOC101122971
101123336	0.000678	0.001388	0.000311	0	0	0	0.000357	1.00195	#NAME?	0.000102788	0.0321467	down	yes	WDR47
101104867	0.11266	0.670767	0.740903	0	0.435765	0.470554	0.117961	1.1865	#NAME?	0.000105071	0.0324641	down	yes	DLG2
101121324	7.14185	5.86088	3.70831	0	6.89213	7.14251	6.3844	0.396542	#NAME?	0.000109796	0.0327682	down	yes	ZNF436
100147794	0.082838	0.062052	0.051362	0	0.080317	0.083816	0.11289	0.094675	#NAME?	0.000122561	0.0358943	down	yes	RHOF
101111892	0.818174	0	1.38817	0	0	0.226346	0	1.90654	#NAME?	0.000128662	0.0370532	down	yes	TADA2A
101121429	4.72205	4.84981	3.1732	0	5.54329	4.72067	3.50901	0.412838	#NAME?	0.000132692	0.0378979	down	yes	STXBP5
443118	0.021128	5.00735	7.04823	0	1.52525	0.458267	0.029579	0.63698	#NAME?	0.000133695	0.0380271	down	yes	CREB1
101115714	0	0	0	0	0	1.56183	1.79694	1.11959	#NAME?	0.000138077	0.0386374	down	yes	RPS6KA5
101109680	1.26162	5.14349	4.89437	0	1.18451	1.12204	1.15095	0.556651	#NAME?	0.000142124	0.0394506	down	yes	LOC101109680
101115230	0	0	0	0	38.5589	0	0	12.853	#NAME?	0.000144602	0.0398186	down	yes	UBC
100147794	0.082838	0.062052	0.051362	0	0.080317	0.083816	0.11289	0.0880793	#NAME?	0.000146134	0.0399842	down	yes	RHOF
101105365	0.174589	0.043843	0.067249	0	0.10444	0.092959	0.067983	0.211961	#NAME?	0.000146936	0.0399842	down	yes	CACNA2D3
101116619	0	0	0	0	0.089476	0.137762	0.342142	0.189793	#NAME?	0.000147326	0.0399842	down	yes	MBD1
101114400	5.37904	0.279378	3.0313	0	10.0529	8.52934	4.89473	0.765071	#NAME?	0.000150421	0.0406119	down	yes	ZFYVE9
100862656	0.802574	6.10132	2.35203	0	5.71052	3.42319	2.98134	0.530029	#NAME?	0.000158517	0.0423019	down	yes	SLC25A14
101105495	0	1.94427	2.24375	0	1.55824	0	0	1.29258	#NAME?	0.000161989	0.042571	down	yes	LOC101105495
101102742	1.17019	0.4619	0.466329	0	0.316872	1.70371	0	0.316156	#NAME?	0.000180729	0.0455892	down	yes	LMO7
101120596	0	0	0	0	0.222065	0.256872	0.223213	0.23405	#NAME?	0.000188205	0.047131	down	yes	SBSN
101111746	0	0	0	0	0	0	18.768	6.256	#NAME?	0.00018957	0.0472563	down	yes	MIER3
101116272	0.525312	0.371569	1.54289	0	0.067864	1.4717	0.69311	0.295972	#NAME?	0.000193603	0.0474513	down	yes	SORCS1
101107392	4.2628	0	2.53441	0	1.42832	0.00446	0	1.06328	#NAME?	0.000194655	0.0475405	down	yes	ADAMTSL3
101105030	0.002873	0.772141	0.297542	0	0.564125	0.312103	0.271925	1.26666	#NAME?	0.000197784	0.0481345	down	yes	MARK3
101118601	10.6466	4.00828	3.21725	0	2.8952	10.4203	8.0342	2.20973	#NAME?	0.000210155	0.0502604	down	yes	LARP4
101103534	0	0	0	0	0	0.737013	0.519778	0.41893	#NAME?	0.000211014	0.0502719	down	yes	TET1
443238	0	0	0	0	0	0.404407	1.16873	0.524377	#NAME?	0.000211679	0.0502719	down	yes	GHSR
101115479	0	4.48686	11.6306	0	5.63352	5.80379	15.6964	0.768217	#NAME?	0.0002229	0.0515256	down	yes	CADM1
101106962	0.727181	0.8228	0.32529	0	0.921635	0.725082	0.911116	1.12383	#NAME?	0.000234607	0.0531292	down	yes	LOC101106962
101114757	0.819556	0.148342	0.575374	0	4.97469	1.40711	0.530728	0.527018	#NAME?	0.000235218	0.0531292	down	yes	NEK1
101111770	0.01922	0.033054	0.032919	0	0.01831	0.014408	0.009107	0.697757	#NAME?	0.000238753	0.0535048	down	yes	CEP70
101120999	1.16563	0.263662	0.419313	0	0	0.21588	0	0.445358	#NAME?	0.000244965	0.0542855	down	yes	LOC101120999
101112868	0.112439	0.177423	0	0	0.174652	0.018821	0.03433	0.34488	#NAME?	0.000245894	0.0542855	down	yes	NOL4
101111870	0	0	0	0	0.169067	0.696644	0	0.28857	#NAME?	0.000272898	0.0576816	down	yes	KANSL3
101116239	0.00192	0.004035	0.002798	0	0.278107	0	0	0.683956	#NAME?	0.000273759	0.0576873	down	yes	LIG4
101102944	0	0.594789	0.440074	0	0	0.857318	0	0.98884	#NAME?	0.000288239	0.0585947	down	yes	KIAA1107
101102488	0.428515	0.308689	0.036955	0	0.606812	1.15388	1.10702	0.924023	#NAME?	0.000305538	0.0608584	down	yes	PSEN1
101115230	0	0	0	0	38.5589	0	0	12.4147	#NAME?	0.000308594	0.0611052	down	yes	UBC
101109863	0.817936	0	0.203811	0	0	0	0	0.983692	#NAME?	0.000309429	0.0611052	down	yes	PIGV
101115254	0	0	0	0	2.17165	0	1.27625	1.1493	#NAME?	0.000317481	0.0621623	down	yes	SATB1
101112597	1.56061	2.32349	2.35385	0	1.90772	2.34467	1.26308	0.868392	#NAME?	0.000324757	0.0631035	down	yes	DDX51
554258	19.2126	8.6231	7.57734	0	9.21707	2.084	15.6329	0.808619	#NAME?	0.000339374	0.0645109	down	yes	TLR3
101119945	2.00084	1.64893	2.05665	0	1.52572	2.32899	2.06134	0.440871	#NAME?	0.000341832	0.0645132	down	yes	HPS5
101118032	0.765638	0.746327	0.809172	0	0.573781	0.542652	1.99215	0.579139	#NAME?	0.000353362	0.066009	down	yes	CHAMP1
101102740	0	0	0	0	0	0	20.0881	6.69605	#NAME?	0.000356068	0.0663353	down	yes	ZNF706
101109087	0	0.097958	0.060936	0	0.294254	0	0	0.244017	#NAME?	0.000364572	0.0668385	down	yes	CCDC138
101120538	0.323549	0.256357	1.26026	0	0.28572	0.340948	0.611777	0.309124	#NAME?	0.000374256	0.0682518	down	yes	TCF4
100303608	1.03603	0	0	0	0	0	0	0.676893	#NAME?	0.00038498	0.0691135	down	yes	PECAM1
101115317	0	0	0	0	0.792819	0	0.936587	0.576469	#NAME?	0.000404882	0.0719389	down	yes	PPP4R4
101103332	7.11731	0.362023	5.35026	0	0.578878	7.17213	1.84011	0.672779	#NAME?	0.000409169	0.0723288	down	yes	STARD3
101102681	0.341006	0.01216	0	0	0.303295	0	0	0.410005	#NAME?	0.000415681	0.0731085	down	yes	NFYC
101117845	0	0	0	0	0	0	1.64709	1.64265	#NAME?	0.000417195	0.0731085	down	yes	LIMCH1
101110936	0	0	0	0	0.007147	1.77426	0	0.593802	#NAME?	0.00045183	0.0770388	down	yes	SGCD
101104702	0.002943	0.00625	0.001024	0	0	0.054096	0.846794	5.10117	#NAME?	0.000460188	0.0778652	down	yes	PRPF3
101119793	0.775979	0.568749	0.570337	0	0.174335	0.622312	0.501519	0.279219	#NAME?	0.00048481	0.0799729	down	yes	PPIG
101122602	26.2403	27.6487	29.9521	0	34.3295	0.96853	26.2052	8.46132	#NAME?	0.000488727	0.0800861	down	yes	PPP3CA
780507	1.49947	0.317589	0.743916	0	0.090741	1.87959	0.917725	3.92102	#NAME?	0.000489358	0.0800861	down	yes	FGFR1
101106192	1.04163	0.400297	0.995556	0	0	1.20967	0.821517	0.442649	#NAME?	0.000493205	0.080209	down	yes	GINS1
101116138	1.37466	0.884842	1.30604	0	0.790897	0.318539	0.426678	0.204189	#NAME?	0.000500668	0.080852	down	yes	GLCCI1
101108803	0	0	0	0	0	0	0	0.252179	#NAME?	0.000502774	0.0810029	down	yes	ABI3BP
101110144	0	0	0	0	0	0.713197	1.43528	0.716159	#NAME?	0.000516621	0.0824648	down	yes	POC5
101118319	2.9377	3.33896	2.60175	0	2.99233	2.5857	2.69161	0.245928	#NAME?	0.000541489	0.0850593	down	yes	RNPC3
101114919	0.057063	0.063971	0.148424	0	0.107257	0.062838	0.689815	0.239643	#NAME?	0.000546769	0.085509	down	yes	CEP63
101104651	0.008323	0.006711	0.007793	0	0	0.007582	0.113484	0.971491	#NAME?	0.000564879	0.0869549	down	yes	ALMS1
101120538	0.323549	0.256357	1.26026	0	0.28572	0.340948	0.611777	0.231269	#NAME?	0.000567505	0.0871198	down	yes	TCF4
101101994	0.121309	0.083594	0.047636	0	0.04083	0.03314	0.035696	0.532242	#NAME?	0.000569861	0.0871198	down	yes	HIVEP2
101110929	13.0465	11.5609	12.9883	0	0.802771	7.23679	4.49216	0.606873	#NAME?	0.00057096	0.0871198	down	yes	KIAA1841
101107657	1.05626	0.802498	1.21307	0	0.519619	0.371517	0.876588	0.239914	#NAME?	0.000606675	0.0913542	down	yes	HYI
101107358	4.58008	9.12775	9.50598	0	2.97176	5.51683	8.17759	2.55586	#NAME?	0.000617307	0.092753	down	yes	EIF2AK4
101104978	0	0	0	0	0.035052	0	0.069891	0.326561	#NAME?	0.000628345	0.093196	down	yes	CACNB3
101121570	0.302364	0.126269	0.416259	0	0.063876	0.251959	0.565728	0.184357	#NAME?	0.000630366	0.0932955	down	yes	PCSK5
101120538	0.323549	0.256357	1.26026	0	0.28572	0.340948	0.611777	0.225092	#NAME?	0.000632558	0.0934199	down	yes	TCF4
101106127	0	0	0	0	3.6921	0	0.168262	1.28679	#NAME?	0.000650326	0.0950857	down	yes	CLDND1
101111643	0.120506	0	0.493585	0	0.016402	0.133849	0.521027	0.446328	#NAME?	0.000675318	0.0976485	down	yes	SLC16A3
101120538	0.323549	0.256357	1.26026	0	0.28572	0.340948	0.611777	0.204607	#NAME?	0.000704425	0.100324	down	yes	TCF4
101120538	0.323549	0.256357	1.26026	0	0.28572	0.340948	0.611777	0.199701	#NAME?	0.000728956	0.102197	down	yes	TCF4
101118887	0.043904	0.042194	0	0	0.613157	0.538003	0.076238	0.446071	#NAME?	0.00073754	0.102983	down	yes	SDCCAG8
101110599	0.021129	0.00055	0.002081	0	0.05636	0.489704	0.159888	0.309321	#NAME?	0.00077487	0.107166	down	yes	MYO6
101121016	1.21113	0	0.017285	0	0.338006	0	0.016128	0.291649	#NAME?	0.000778931	0.10746	down	yes	PKIB
101120538	0.323549	0.256357	1.26026	0	0.28572	0.340948	0.611777	0.191298	#NAME?	0.000788339	0.108325	down	yes	TCF4
101119971	0	0.011857	0.046424	0	0.001239	0.007828	0.01097	0.10089	#NAME?	0.00079603	0.108734	down	yes	KIF21A
101122761	0.816443	0.467276	0.001149	0	0.06549	0	1.1002	1.90256	#NAME?	0.000803011	0.109255	down	yes	GTDC1
101114454	0.650901	0	2.08005	0	2.00312	1.35169	0.02931	0.485124	#NAME?	0.000842168	0.11171	down	yes	ZBTB37
101109181	0.180575	0	0	0	0	0.329286	0	1.15245	#NAME?	0.00084483	0.11171	down	yes	CHD8
101113422	0	0	0	0	0	16.9134	0	5.6378	#NAME?	0.000859344	0.112345	down	yes	MAFG
101118416	1.64918	0.431172	0	0	0	0.00368	0	0.24052	#NAME?	0.000864727	0.112345	down	yes	KIF27
101104405	24.413	23.8603	23.9731	0	25.5994	25.8528	21.4398	0.367462	#NAME?	0.00088568	0.113572	down	yes	MNAT1
101119636	0.071545	0	0	0	0	0.212681	0.048793	1.2745	#NAME?	0.000913443	0.114776	down	yes	RP9
101123145	0	0	1.01291	0	0.372766	1.76011	0.027841	0.390786	#NAME?	0.000959378	0.11841	down	yes	CCDC82
101109663	0	0	0	0	0.416749	0	0.142656	0.186468	#NAME?	0.000987295	0.120777	down	yes	POLQ
101107672	3.7689	0	5.26129	0	0	0	3.09472	0.039073	#NAME?	0.000997577	0.121819	down	yes	MGAT5
101115163	0.483505	1.27492	0.777062	0	0.948725	0.508334	2.33602	1.18183	#NAME?	0.00101645	0.123686	down	yes	MITF
101110097	1.90752	1.78801	1.47288	0	1.63529	1.27863	1.05426	0.194013	#NAME?	0.00102646	0.124031	down	yes	GLTSCR1L
101110983	0	0	0	0	0	0.049885	0.473799	1.12481	#NAME?	0.00105336	0.125743	down	yes	ZNF518A
101107091	0.240334	0	0	0	0	0	0.00615	0.128485	#NAME?	0.00108306	0.127963	down	yes	KLHL3
101121431	0	0	0	0	0	0	0	0.150793	#NAME?	0.00115122	0.134151	down	yes	RIMS2
101113886	0.04463	0.03891	0.309054	0	0	0.200632	0.058075	0.137409	#NAME?	0.00116396	0.13425	down	yes	RPH3A
101118926	0.685245	0.931378	1.21628	0	0.819579	0.680536	1.32245	0.514153	#NAME?	0.00117474	0.13425	down	yes	RIF1
101115946	0	0	0.371635	0	0	0	0	0.355159	#NAME?	0.00118258	0.134871	down	yes	THSD7B
101107052	0	0	0	0	0	2.23559	0	0.745198	#NAME?	0.0012138	0.137082	down	yes	ABT1
101105519	2.0576	1.71894	1.78873	0	2.28147	1.33885	5.94115	1.11793	#NAME?	0.00124447	0.139633	down	yes	CNOT1
101103276	0.139382	0.119987	0.35827	0	0.400457	0.065678	0.761002	0.363729	#NAME?	0.00125989	0.14	down	yes	CTPS1
101104729	0	0	0	0	0	0	0	0.114056	#NAME?	0.0012817	0.141868	down	yes	PPFIA2
101110391	0	0	0	0	0	0	0	0.171149	#NAME?	0.00128645	0.141868	down	yes	PAK3
101115891	0	0	0	0	0	0	0	0.364101	#NAME?	0.00129978	0.142598	down	yes	ZEB1
101102414	3.78745	3.80069	2.60808	0	2.65517	2.33853	5.72758	0.287581	#NAME?	0.00130476	0.142917	down	yes	ZNF420
101110522	9.6461	1.34281	12.3521	0	4.58738	13.051	12.3522	3.22361	#NAME?	0.00132518	0.144554	down	yes	PIGW
101107718	25.9762	29.8436	33.6521	0	31.2151	30.9596	35.2199	0.254307	#NAME?	0.00133814	0.145193	down	yes	C12H1orf21
101111578	0.259661	0	0	0	0	0	0	0.124696	#NAME?	0.00140874	0.14999	down	yes	RAPGEF2
101110983	0	0	0	0	0	0.049885	0.473799	0.174561	#NAME?	0.00146107	0.153602	down	yes	ZNF518A
100217409	0.040357	0	0	0	0.03598	0.032215	0	0.239302	#NAME?	0.00146173	0.153602	down	yes	NFIL3
101112525	0	0	0	0	0	1.16115	0	0.38705	#NAME?	0.00148345	0.155351	down	yes	LOC101112525
101114389	0.141694	0.110579	0.10712	0	0	0.117333	0.141557	0.147773	#NAME?	0.0015219	0.156999	down	yes	SLC38A9
101115418	0	0	0	0	0	0	4.19587	1.39862	#NAME?	0.00152901	0.15742	down	yes	ETV5
101121414	0.083091	0.096643	0.096814	0	8e-06	0.044816	0.207101	2.51715	#NAME?	0.00154715	0.158656	down	yes	LOC101121414
101111870	0	0	0	0	0.169067	0.696644	0	0.162298	#NAME?	0.00156835	0.159882	down	yes	KANSL3
101122150	11.1078	8.36099	6.0465	0	7.56231	8.15816	15.8625	0.228008	#NAME?	0.00157811	0.160287	down	yes	PANK1
101104744	1.13073	1.72349	1.7101	0	0.321631	1.37319	0.57603	0.291163	#NAME?	0.00158668	0.160802	down	yes	MGAT1
101102544	1.19009	2.25974	1.99273	0	3.84533	0.893156	1.87753	1.08268	#NAME?	0.0016113	0.162819	down	yes	CASK
101121639	0.264655	0	0	0	0.026348	0	0	0.283273	#NAME?	0.00162355	0.163817	down	yes	LOC101121639
101113764	0.117683	0	0	0	0	0.087626	1.02695	1.13812	#NAME?	0.00163265	0.164281	down	yes	PAQR5
443388	0.246325	0.31742	0.249347	0	0.643411	0	0.365341	0.263591	#NAME?	0.00163801	0.164317	down	yes	SERPINA1
101105703	1.88307	2.70827	1.8577	0	0	2.94163	1.2531	0.634296	#NAME?	0.00165301	0.165341	down	yes	PLCE1
101109230	0	0	0	0	0	0	3.79577	1.26526	#NAME?	0.00166784	0.16615	down	yes	SETDB1
101122642	1.64483	4.59141	3.14075	0	1.68164	1.87963	2.78361	0.560404	#NAME?	0.00170845	0.169341	down	yes	ZNF644
101121239	0	0	0.303671	0	0	0	0	0.202318	#NAME?	0.00171104	0.169341	down	yes	MAP2
101109307	0.015965	0.121153	0.060666	0	0.135944	0.086836	0	0.591095	#NAME?	0.00172191	0.169449	down	yes	ZCWPW2
101117560	0	0	0	0	0.572576	0	0	0.342797	#NAME?	0.00174103	0.17093	down	yes	HNRNPK
101109362	0	0.190625	0	0	0.189039	0.417174	0.127458	0.101181	#NAME?	0.00174673	0.171246	down	yes	CEP152
101122322	2.1808	3.68132	1.7106	0	4.26994	1.64157	1.26063	0.192425	#NAME?	0.00175625	0.171936	down	yes	ZNF75A
101120789	0	0	0	0	0	0	0	2.12572	#NAME?	0.00180345	0.173785	down	yes	STAMBPL1
101120917	0.466094	1.24153	0.941995	0	0.780729	0.213477	0	0.522093	#NAME?	0.0018062	0.173785	down	yes	NSD1
101115967	0.169748	1.48803	0.900095	0	1.10131	1.17741	1.10992	0.178511	#NAME?	0.00180764	0.173785	down	yes	RNF111
101120171	0	0	0	0	0	2.00514	0	0.438256	#NAME?	0.00182883	0.174579	down	yes	ENPP2
101122208	0	0	0	0	0	0	13.7833	4.59444	#NAME?	0.00184619	0.174969	down	yes	LSM14B
101114679	0	0	0.608302	0	0.439668	0	0.603648	0.135774	#NAME?	0.00185626	0.175033	down	yes	CLASP1
101102410	6.59223	2.05646	7.36278	0	4.01814	11.0159	7.55542	1.43791	#NAME?	0.00188641	0.176864	down	yes	XRN2
101104908	0	0.815787	0.246369	0	0.703498	0.021543	0.819599	0.36123	#NAME?	0.00191247	0.177492	down	yes	MTHFD2L
101117460	4.74474	3.99206	2.49554	0	1.19435	5.24749	0.893364	0.296851	#NAME?	0.00191316	0.177492	down	yes	CCDC15
101117845	0	0	0	0	0	0	1.64709	0.549031	#NAME?	0.00198839	0.182031	down	yes	LIMCH1
101102808	0	0.017103	0.093883	0	0	0	0	0.597629	#NAME?	0.0019942	0.182136	down	yes	RAPGEF6
101102710	0	0	0	0	0	0	2.96035	0.986784	#NAME?	0.00204716	0.183166	down	yes	CLIP4
101108275	3.17346	2.16866	2.44166	0	3.8609	0.830014	2.79047	0.647849	#NAME?	0.00207893	0.184929	down	yes	ZKSCAN2
101110983	0	0	0	0	0	0.049885	0.473799	0.152911	#NAME?	0.00210684	0.18669	down	yes	ZNF518A
101104376	0.566224	0.584684	0.516191	0	0.00839	0	0.218214	0.258957	#NAME?	0.00221966	0.192251	down	yes	PPEF1
101102808	0	0.017103	0.093883	0	0	0	0	0.539315	#NAME?	0.00223302	0.193012	down	yes	RAPGEF6
101121988	1.03655	1.13762	0.73673	0	0.816064	0.735155	1.10945	0.177628	#NAME?	0.00224149	0.193012	down	yes	VTI1A
101108289	0.902877	0.529874	0.712842	0	0.431893	0.73377	2.67594	1.72614	#NAME?	0.00227172	0.194565	down	yes	WDTC1
101110882	0	0	0	0	1.31856	0.042804	0	0.453788	#NAME?	0.00228326	0.19483	down	yes	ATRIP
101116935	0	0	0	0	5.70957	0	0	1.90319	#NAME?	0.00231112	0.196722	down	yes	DDX55
101112035	0	0	0	0	0	0	0	0.28538	#NAME?	0.00232783	0.19767	down	yes	CEP78
101123136	0	0	0	0	0	0	0.643011	0.26411	#NAME?	0.0023674	0.199546	down	yes	CCDC181
101102313	3.91221	5.14483	4.26316	0	4.09294	4.06441	6.04906	0.18498	#NAME?	0.00241386	0.201984	down	yes	VCPKMT
100302084	2.98179	0.751894	2.73154	0	7.56845	6.40619	1.08134	1.86044	#NAME?	0.00243014	0.20233	down	yes	RAB5A
101114837	0.033594	0.040249	0.121897	0	0.026998	0.151666	0.018588	0.465582	#NAME?	0.00243233	0.20233	down	yes	CELF4
101106849	0.393038	0.700325	0	0	0.354338	0	0.310619	0.366607	#NAME?	0.00243555	0.20233	down	yes	FSIP1
101109755	2.17728	1.15262	0.95315	0	1.66384	1.16658	1.53617	0.1766	#NAME?	0.00245495	0.203452	down	yes	LNP1
101115079	0	0.022313	0.052624	0	0.064611	0.149237	0.077096	0.18637	#NAME?	0.0024962	0.205392	down	yes	EXTL2
101109684	9.93522	8.05416	9.26122	0	8.44098	7.31576	9.05847	1.18015	#NAME?	0.00251727	0.206098	down	yes	RABGAP1
101103025	0	0	0	0	0.307888	0.34562	0	0.217836	#NAME?	0.00256044	0.207955	down	yes	USP21
101120898	0	0	0	0	0	0	1.31367	0.43789	#NAME?	0.00264074	0.212548	down	yes	SNX30
101118014	0	0	0	0	0.314059	0	0.358819	0.224293	#NAME?	0.00264159	0.212548	down	yes	CCDC146
101113668	0.20931	0	0	0	0	0	0	0.480183	#NAME?	0.00265876	0.213681	down	yes	DENND1A
101102816	0	0	0	0	0	0.329253	0.570889	0.300047	#NAME?	0.00269393	0.215755	down	yes	PRMT5
101104791	0	0.138782	0.05881	0	0	0.016687	0	0.640469	#NAME?	0.00273007	0.217254	down	yes	USP40
101113884	0	0	0	0	0	0	0	0.317704	#NAME?	0.00284499	0.222189	down	yes	CD44
443200	11.0818	7.97009	11.8229	0	0.393313	0	0	0.448924	#NAME?	0.0028768	0.223628	down	yes	TJP1
101122848	0.770423	0	10.428	0	0	0.397358	6.71497	2.12263	#NAME?	0.00292336	0.225004	down	yes	LOC101122848
101117814	0	0	0	0	0	0.591557	0.226345	0.272634	#NAME?	0.00295572	0.226846	down	yes	PRUNE
101105524	0.110314	0.100896	0.171803	0	0	0.091398	0	0.666036	#NAME?	0.00297873	0.227233	down	yes	SLC43A3
101104150	0	0	0	0	0.087512	0.001249	0	0.331196	#NAME?	0.0029819	0.227233	down	yes	SOD3
101113422	0	0	0	0	0	16.9134	0	1.02509	#NAME?	0.0029867	0.227274	down	yes	MAFG
101110983	0	0	0	0	0	0.049885	0.473799	0.480279	#NAME?	0.0030008	0.227669	down	yes	ZNF518A
101103025	0	0	0	0	0.307888	0.34562	0	0.189318	#NAME?	0.00306015	0.230905	down	yes	USP21
101116713	0	0	0	0	0.136283	0.040558	0.222353	0.133065	#NAME?	0.00307836	0.231772	down	yes	LOC101116713
101108429	0.012812	0.023562	0.03758	0	0.277418	0.189774	0.039046	0.110205	#NAME?	0.00310291	0.231853	down	yes	PXK
101105294	0	0	0	0	0	0.815033	0.289486	0.368173	#NAME?	0.00314144	0.233219	down	yes	LGI1
101106534	1.81951	1.65332	1.89539	0	2.81483	1.37389	2.64431	0.728192	#NAME?	0.00323927	0.237673	down	yes	LOC101106534
101103327	1.08038	0	0.262363	0	0.800797	0	0.09471	0.741941	#NAME?	0.0032523	0.238067	down	yes	FAM49B
101108657	2.72709	3.41374	1.20056	0	4.30903	1.27317	1.7197	0.0771053	#NAME?	0.00325841	0.238067	down	yes	MYO9A
101116075	0.440515	0.537487	0.78914	0	0.45997	0.356225	0	0.683881	#NAME?	0.00333817	0.241313	down	yes	STX16
101106798	0	0	0	0	0.027574	0	0.522514	0.183363	#NAME?	0.00334218	0.241313	down	yes	MAN2A2
101122809	0.068884	0.052965	0.049446	0	0.106067	0	0.105253	0.07716	#NAME?	0.0033479	0.241313	down	yes	NECAB2
100302637	0.839745	0.624987	0.799048	0	0	0.882546	0.415207	0.223385	#NAME?	0.00334823	0.241313	down	yes	NR6A1
101119202	4.28775	4.54104	3.47979	0	0	2.74869	2.12443	1.31014	#NAME?	0.00337363	0.242386	down	yes	WDPCP
101103045	21.2	11.8346	23.597	0	13.2821	21.5324	22.7785	1.4595	#NAME?	0.00339269	0.243502	down	yes	MFF
101108443	0	0	0	0	0.023931	0	0.525734	0.183222	#NAME?	0.00340375	0.243821	down	yes	CLSTN2
100145866	124.634	109.289	130.506	0	142.077	121.631	111.193	1.63608	#NAME?	0.00343975	0.244985	down	yes	VDAC1
101106001	0	0	0.101035	0	0.232478	0.007185	0	0.207732	#NAME?	0.00346765	0.246578	down	yes	NRCAM
101116531	0	0	0	0	0.09799	0	1.11887	0.405621	#NAME?	0.00352564	0.248465	down	yes	PLEKHO1
101111783	0.356774	0.473066	0.380088	0	0	0.196555	0	0.557691	#NAME?	0.00354705	0.249401	down	yes	TLE4
101105270	4.49284	2.79403	3.26539	0	1.3218	5.09178	5.40779	0.281786	#NAME?	0.00359061	0.251441	down	yes	LOC101105270
101120505	4.92539	6.00793	4.73084	0	2.43393	7.3187	1.7005	0.963843	#NAME?	0.00365896	0.253435	down	yes	LOC101120505
101105601	0.318312	0.0006	0	0	0	0.364237	0.124294	1.04719	#NAME?	0.00365898	0.253435	down	yes	RNF180
101116045	0	0	0	0	0	0	0	0.575411	#NAME?	0.0036703	0.25368	down	yes	ANLN
101117116	4.04684	3.75704	4.4585	0	8.1271	2.5166	4.30761	0.76348	#NAME?	0.00370294	0.254241	down	yes	TXNRD3
101106221	0	0	0	0	2.55925	0	0	0.853084	#NAME?	0.00377659	0.258283	down	yes	TBC1D12
101120171	0	0	0	0	0	2.00514	0	0.668381	#NAME?	0.00378173	0.258283	down	yes	ENPP2
101106697	0.566577	2.13873	1.33328	0	1.26453	0.826545	0.580046	0.340494	#NAME?	0.00378587	0.25831	down	yes	PROCA1
101108271	0	0.275164	0	0	0	0	0	0.133736	#NAME?	0.00383295	0.259173	down	yes	SETBP1
101119728	3.65135	3.15676	2.61885	0	3.91828	2.90478	2.69242	0.364643	#NAME?	0.00383602	0.259173	down	yes	DPP8
101107539	1.05524	0.822701	0.925708	0	10.0808	11.0827	1.01507	0.316872	#NAME?	0.00395057	0.264178	down	yes	ASPSCR1
101112322	1.28651	1.15828	1.35877	0	1.16689	1.91685	2.13759	0.750647	#NAME?	0.00396753	0.264695	down	yes	GPATCH2L
101123214	0	0	0	0	6.71338	0	0	2.23779	#NAME?	0.00400319	0.266046	down	yes	RSL24D1
101109405	0.036798	0.264323	1.06812	0	0.22985	0	0	0.438309	#NAME?	0.00406946	0.269157	down	yes	STXBP5L
101114757	0.819556	0.148342	0.575374	0	4.97469	1.40711	0.530728	0.167029	#NAME?	0.00407735	0.269421	down	yes	NEK1
101108937	0.410042	0.362845	0.47377	0	0.839173	0	0.449079	0.618797	#NAME?	0.00410552	0.270578	down	yes	LOC101108937
101116484	0.331137	0.051867	0.50373	0	0.346958	1.04473	0.214359	0.313984	#NAME?	0.00419078	0.274553	down	yes	SPG11
101114919	0.057063	0.063971	0.148424	0	0.107257	0.062838	0.689815	0.186308	#NAME?	0.00419672	0.274683	down	yes	CEP63
101102917	0.07668	0.012662	0.034669	0	0	2.94035	0.659972	0.489932	#NAME?	0.00423876	0.276127	down	yes	PTPRC
101114589	0	0	0	0	0	0	1.55604	0.518681	#NAME?	0.00428108	0.276797	down	yes	VMA21
101105016	0.93137	0.890749	0.083921	0	0.322083	1.11997	0.378856	0.278123	#NAME?	0.00430844	0.277527	down	yes	KIAA1217
101101939	0	0	0	0	0	0.047976	0	0.100991	#NAME?	0.0043157	0.277736	down	yes	BTRC
101123605	0.178467	0	0	0	0	0	0.484855	0.305317	#NAME?	0.00432884	0.27801	down	yes	DENND4C
101110983	0	0	0	0	0	0.049885	0.473799	0.342069	#NAME?	0.00436112	0.278584	down	yes	ZNF518A
101119321	0.460232	1.37855	1.31957	0	0.998867	0	0.227222	0.418073	#NAME?	0.00439182	0.279511	down	yes	RPTOR
101122077	0.787288	0.547686	0.555364	0	0.521041	0.758824	0.644942	0.19145	#NAME?	0.00441328	0.280361	down	yes	TRAF1
101106875	0	0	0	0	3.6616	0	0	1.22053	#NAME?	0.00446793	0.281949	down	yes	RDX
443038	0	0	0	0	0.221081	0	0.285241	0.168774	#NAME?	0.00447128	0.281949	down	yes	CAPN3
101110906	0	0	0	0	0.120586	0	0.309712	0.143433	#NAME?	0.004475	0.281949	down	yes	CDC14B
101110944	0	0	0	0	0	0	0.106299	0.49965	#NAME?	0.00448576	0.282113	down	yes	TTLL5
101110774	9.26647	11.4213	6.46134	0	7.64525	11.7878	14.6152	0.766202	#NAME?	0.00449458	0.282411	down	yes	GGNBP2
101122574	0	0	0	0	0	4.4e-05	0.593975	0.198006	#NAME?	0.00456302	0.283893	down	yes	BNC2
101121124	0	0	0	0	0	0	0	0.477078	#NAME?	0.00458962	0.285014	down	yes	KLHL25
101112848	0	0	0	0	0	0	0	0.658383	#NAME?	0.0046947	0.287708	down	yes	INPP4B
101111892	0.818174	0	1.38817	0	0	0.226346	0	0.94353	#NAME?	0.00472801	0.288425	down	yes	TADA2A
101119468	0	0	0	0	0	0	0	0.824772	#NAME?	0.00478021	0.290074	down	yes	UIMC1
101106656	3.55478	4.6737	4.13966	0	4.07053	2.20098	4.98105	1.14083	#NAME?	0.00478785	0.290282	down	yes	TRMT10B
101113597	2.89936	1.65451	1.37289	0	2.13699	1.99878	1.05592	0.207451	#NAME?	0.00481029	0.291387	down	yes	CFAP206
101103511	3.18235	3.18481	2.59311	0	2.00857	2.91675	2.84269	0.481454	#NAME?	0.00488024	0.294335	down	yes	SCAPER
101111679	0	0	0	0	0	0	1.56517	0.521724	#NAME?	0.00510693	0.302527	down	yes	LIPG
101110083	8.78934	8.69398	7.99246	0	9.81268	0	11.5319	0.418208	#NAME?	0.00510713	0.302527	down	yes	EDC4
101120171	0	0	0	0	0	2.00514	0	0.497534	#NAME?	0.00510799	0.302527	down	yes	ENPP2
101112642	0.305376	0.680156	1.61516	0	0.128232	1.26705	1.90005	0.240662	#NAME?	0.00512957	0.303545	down	yes	KIAA1324L
101115210	0.814131	0.606681	0	0	0	0.645004	0.518967	0.876999	#NAME?	0.00525614	0.308919	down	yes	PRDM5
101105577	1.09028	0.591864	0.697084	0	0	1.63281	1.42596	0.284872	#NAME?	0.00540492	0.315223	down	yes	MTSS1
101106601	0	0	0	0	0	0	2.24872	0.749573	#NAME?	0.00540593	0.315223	down	yes	WDFY2
101120087	0.244557	0.148966	0.402276	0	0.44671	0.452459	0.378966	0.367303	#NAME?	0.00541167	0.315223	down	yes	ZNF280D
101115611	0.763169	0.650164	0	0	0.235721	0	0	0.197436	#NAME?	0.00543501	0.315412	down	yes	POU6F1
101112333	0	0	0	0	0	0	0	0.0931963	#NAME?	0.00545557	0.315412	down	yes	PHOSPHO1
101111344	0.238976	0.0722	0.224309	0	0	0.0694	0.07006	0.157385	#NAME?	0.00546341	0.315412	down	yes	PLCD4
101118480	0.320094	7.60611	9.31009	0	10.1381	2.96969	10.5715	0.82054	#NAME?	0.00546821	0.315412	down	yes	ANO10
101119092	76.2746	63.2659	63.0517	0	65.2727	70.5215	66.613	0.638916	#NAME?	0.00550027	0.316802	down	yes	ATAD1
101109605	0.008056	0.00229	0.254747	0	0.015923	0.010851	0.064281	0.134177	#NAME?	0.00551631	0.317094	down	yes	INPP4A
101122836	0	0	0	0	0	0.081473	0.315009	0.132161	#NAME?	0.00551856	0.317094	down	yes	NUDT11
101102681	0.341006	0.01216	0	0	0.303295	0	0	0.319691	#NAME?	0.0055191	0.317094	down	yes	NFYC
105602801	0.604614	0.412564	1.60022	0	1.73352	1.50882	0	0.245946	#NAME?	0.00554562	0.317825	down	yes	NUDT6
101111870	0	0	0	0	0.169067	0.696644	0	0.130772	#NAME?	0.00558861	0.319265	down	yes	KANSL3
101121977	0	0	0	0	0	0	0	0.067406	#NAME?	0.00564476	0.320792	down	yes	ATG7
101116387	0	0	0	0	0	0	0	0.364019	#NAME?	0.00564845	0.320792	down	yes	C2CD5
100135439	24.3811	27.506	25.641	0	28.3216	22.9545	27.7245	0.124732	#NAME?	0.00571144	0.323572	down	yes	BAG6
101116440	0	0	0	0	0	0	0	0.355172	#NAME?	0.00577714	0.324897	down	yes	FANK1
101115510	0	0	0	0	0.736744	0	0	0.245581	#NAME?	0.00583064	0.326049	down	yes	RIC1
101110865	0.038843	1.42645	0.044615	0	0.01183	0.027934	0.040883	0.283292	#NAME?	0.00596019	0.33115	down	yes	TBCEL
101108456	0	0	0	0	0.276664	0	0.469415	0.248693	#NAME?	0.00597112	0.331491	down	yes	TAZ
101119303	0	0	0.413829	0	0	0	0	0.240013	#NAME?	0.00599882	0.331962	down	yes	LOC101119303
101112476	0	0	0	0	0	0	1.19762	0.399208	#NAME?	0.00604597	0.333237	down	yes	CCDC136
101106481	0.092345	0.036278	0.417885	0	0	1.07529	1.23722	0.0968817	#NAME?	0.00615775	0.337752	down	yes	EPB41L3
101108433	1.00466	0	0	0	0	1.42201	0	0.464994	#NAME?	0.00619495	0.338479	down	yes	ZMYM6
101115641	1.74187	1.96004	2.51279	0	1.95714	0.907573	1.52439	0.130536	#NAME?	0.00622108	0.33937	down	yes	BEND7
101119349	7.70931	1.07513	7.43012	0	1.82805	6.25289	0.920228	0.256025	#NAME?	0.00623533	0.339862	down	yes	PHTF1
100125623	0.262	0.358305	0	0	0	0	0	0.376666	#NAME?	0.00623993	0.339862	down	yes	PER3
101122075	28.9058	33.2664	27.3408	0	27.6623	31.0349	30.3897	0.470419	#NAME?	0.00625902	0.340098	down	yes	AP3M1
101112942	0	0	0	0	0	0	0.561966	0.249205	#NAME?	0.00635834	0.343068	down	yes	CLN3
101120505	4.92539	6.00793	4.73084	0	2.43393	7.3187	1.7005	0.559346	#NAME?	0.00638472	0.343418	down	yes	LOC101120505
101102228	0	0	7e-05	0	0.068956	0	0	0.20374	#NAME?	0.00639613	0.343536	down	yes	CRHR2
101114958	2.14723	2.6563	0.006552	0	3.15461	2.81193	1.88352	0.726859	#NAME?	0.00643526	0.344453	down	yes	TINF2
101117602	0.14834	0.085955	0.204475	0	0.095089	0.14655	0.081922	0.506116	#NAME?	0.0064802	0.345063	down	yes	SPSB1
101108429	0.012812	0.023562	0.03758	0	0.277418	0.189774	0.039046	0.277363	#NAME?	0.00650618	0.345914	down	yes	PXK
101119947	0	0	0	0	1.13153	0.289882	0	0.473803	#NAME?	0.006535	0.346646	down	yes	AIP
101116170	0	0	0	0	0	0	0	0.0567383	#NAME?	0.00663359	0.347871	down	yes	SOX6
101108657	2.72709	3.41374	1.20056	0	4.30903	1.27317	1.7197	0.0750153	#NAME?	0.00673421	0.351813	down	yes	MYO9A
101110160	0.572826	0.88458	0.73165	0	0.554725	0.494168	1.43538	0.124499	#NAME?	0.00679968	0.354162	down	yes	LOC101110160
101123266	0	0	0	0	0.582747	0	0	0.194249	#NAME?	0.00685184	0.355273	down	yes	KAT6B
101103948	0	0	1.60101	0	0	0	0	0.109401	#NAME?	0.00689943	0.356937	down	yes	NFX1
101111608	2.30286	3.63312	2.00977	0	4.28802	2.07453	4.49838	0.471572	#NAME?	0.00691712	0.357584	down	yes	DIAPH2
101110805	0	0	0.924653	0	0	0	0	0.268026	#NAME?	0.00696459	0.358963	down	yes	NUF2
101109786	5.42598	2.35786	2.92748	0	3.8258	4.65646	4.18034	0.482888	#NAME?	0.0069952	0.35947	down	yes	RAPGEF3
101117463	0	0	0.811576	0	0	0.970623	1.46537	0.159342	#NAME?	0.00703193	0.360553	down	yes	NRIP1
101119512	0	0	0.003271	0	0	0	0	0.219717	#NAME?	0.00704102	0.360738	down	yes	LARS2
101109526	0	0	0	0	0.602306	0	0	0.200769	#NAME?	0.00707764	0.361024	down	yes	CEP290
101114749	0	2.05281	3.65147	0	0	2.43835	1.96285	0.0711027	#NAME?	0.00713713	0.362932	down	yes	PTPN3
101106916	0	0	0	0	0	0.120256	0.160499	0.093585	#NAME?	0.00726984	0.366498	down	yes	PLA2G2D
101104902	1.60163	0	1.32629	0	1.11492	0.402666	0	0.100749	#NAME?	0.00728392	0.366599	down	yes	CBLL1
101115188	0.013754	0	0	0	0	0	0	0.0366837	#NAME?	0.0073054	0.36722	down	yes	INO80D
101110732	2.09175	1.60952	1.73594	0	1.81309	0.717755	1.51047	0.267593	#NAME?	0.00748812	0.371808	down	yes	KIAA1958
101112455	0.965421	1.11624	1.18555	0	0	0.662492	0.595522	0.234032	#NAME?	0.00755405	0.374079	down	yes	TMEM255A
101116819	1.27407	2.09926	1.83458	0	2.14121	2.08749	0.570032	0.203348	#NAME?	0.00756296	0.37418	down	yes	MTA3
443502	0	0	0	0	0.043778	1.00232	0	0.348698	#NAME?	0.00761416	0.375906	down	yes	BMP4
101105636	0	0.486176	0	0	0.364659	0.386035	0	0.30543	#NAME?	0.00762205	0.37591	down	yes	HP1BP3
101120442	0.297772	0.062068	0	0	0.145917	0	0.632604	0.189695	#NAME?	0.007665	0.375921	down	yes	KREMEN1
101117852	0.003765	0.012838	0.082787	0	0.014653	0.30102	0	0.58897	#NAME?	0.00767513	0.375921	down	yes	ADAT2
101109503	0	0	0.122253	0	0	0	0.085428	0.744349	#NAME?	0.00767552	0.375921	down	yes	C1H1orf228
101107309	0.004948	0.156983	0	0	0.13106	0.259608	0.574913	0.0450907	#NAME?	0.00767818	0.375921	down	yes	CIT
101114026	0	0	0	0	0.054968	0.057339	0.197731	0.103346	#NAME?	0.00768445	0.375921	down	yes	C8H6orf118
101111828	0.050822	0.097881	0.104729	0	0.158944	0.182539	0.179265	0.145143	#NAME?	0.00771773	0.376238	down	yes	PPFIBP2
101118814	0.034362	0.03158	0.369947	0	0.021353	0.081056	0.042514	0.141308	#NAME?	0.00771887	0.376238	down	yes	PCSK7
105606599	0	0	0	0	0.517827	0.10207	0	0.206632	#NAME?	0.00773775	0.376892	down	yes	LOC105606599
101109148	0	0	0	0	0	0.034278	0.040048	0.255531	#NAME?	0.00774996	0.376956	down	yes	UNC5D
101113527	0	0	0	0	0	0	0	0.481441	#NAME?	0.00781282	0.378161	down	yes	MS4A13
105615140	0	0	0	0	0.512817	0.484551	0	0.332456	#NAME?	0.00782395	0.378424	down	yes	LOC105615140
101113833	0	0	0	0	0	0.472116	0.220129	0.230748	#NAME?	0.00786036	0.378803	down	yes	TMEM127
101111003	0.073695	0	0	0	0.070005	0	0	0.0928287	#NAME?	0.00787975	0.378803	down	yes	CATIP
101120745	0.016013	0.025928	0.021406	0	0.008833	0.034785	0.386712	0.063705	#NAME?	0.00790944	0.378803	down	yes	EZH2
101104798	0	0	0	0	3.25042	0	0	1.08347	#NAME?	0.00791054	0.378803	down	yes	EEF2KMT
101107854	0.240113	1.1606	1.27954	0	1.56041	1.31008	0.727538	0.074656	#NAME?	0.0079623	0.379538	down	yes	TNRC6B
101111054	0.04153	0.02389	0.053542	0	0	0	0	0.0563713	#NAME?	0.00810531	0.383972	down	yes	FAM189A1
101120458	9.79163	2.57148	8.59609	0	2.76854	8.85437	5.16601	0.600301	#NAME?	0.00811776	0.384298	down	yes	CISD1
101116170	0	0	0	0	0	0	0	0.0402733	#NAME?	0.00814549	0.385009	down	yes	SOX6
101102897	0	0	2.20464	0	2.15047	2.44531	0	0.103438	#NAME?	0.00816242	0.385053	down	yes	CHRM2
101111268	0	0	0	0	0	0	0.509579	0.16986	#NAME?	0.00818294	0.385053	down	yes	ATP2B1
101109324	3.1e-05	0.000223	0.564254	0	0.123547	0.49925	0.361463	0.168776	#NAME?	0.00818417	0.385053	down	yes	ZKSCAN5
101114151	0	0	0	0	0	0	0.74272	0.247573	#NAME?	0.00823654	0.386742	down	yes	ALCAM
101112247	0	0	0	0	0.98786	0	0	0.329287	#NAME?	0.00835709	0.389082	down	yes	C13H20orf194
101102808	0	0.017103	0.093883	0	0	0	0	0.283859	#NAME?	0.00835954	0.389082	down	yes	RAPGEF6
101108754	0.647742	0	0	0	0.166281	0.17001	0	0.177961	#NAME?	0.00841922	0.390299	down	yes	GALK2
101111939	0.494612	0.61887	0.638019	0	0.193942	0.529793	0.36923	0.250444	#NAME?	0.00844554	0.390716	down	yes	GLIS3
443502	0	0	0	0	0.043778	1.00232	0	0.351979	#NAME?	0.0085015	0.392474	down	yes	BMP4
101119308	0	0.02823	0	0	0	0	0	0.224212	#NAME?	0.00850624	0.392474	down	yes	ATP8A1
101113888	0	0.017544	0	0	2.42853	0.743041	0	0.182531	#NAME?	0.00857186	0.394974	down	yes	STXBP6
101122186	0.053621	0.062764	0.101427	0	0.032319	0.040833	0.04153	0.281329	#NAME?	0.00859575	0.395434	down	yes	SRPK2
101119906	0	0.202624	0	0	0	0.028671	0	0.200556	#NAME?	0.00860839	0.395434	down	yes	TDP1
101119562	7.53759	4.51162	4.82571	0	5.34458	5.98536	3.82234	0.427293	#NAME?	0.00861812	0.395434	down	yes	HERC5
100135449	1.68277	5.30253	1.10145	0	2.56825	1.56887	1.18131	0.184715	#NAME?	0.00861913	0.395434	down	yes	NRP2
101109966	0.14712	0.13151	0.204001	0	0.64715	0.229986	0.581434	0.129908	#NAME?	0.00870465	0.397122	down	yes	ARHGAP26
101112184	0	0	0	0	0.124565	0.087903	0.189091	0.133853	#NAME?	0.00872475	0.39774	down	yes	SPATC1L
101120171	0	0	0	0	0	2.00514	0	0.291069	#NAME?	0.00876097	0.398376	down	yes	ENPP2
101105658	8.97069	8.57066	7.86003	0	8.92494	8.00034	6.49133	0.546463	#NAME?	0.00884462	0.400861	down	yes	ZCCHC4
101117860	2.1483	2.98067	1.89995	0	0	3.43058	1.43625	0.590187	#NAME?	0.0088985	0.401731	down	yes	DYRK3
101122082	0.080403	0.219755	0.668805	0	0.379559	0.703796	0.476	0.191344	#NAME?	0.00890291	0.401731	down	yes	EPB41
101121004	0.29957	0.093849	0.287593	0	0.038847	0.230301	0.376318	0.226621	#NAME?	0.0089443	0.402738	down	yes	AVL9
101107005	0	0	0	0	0	0.647408	0	0.215803	#NAME?	0.00896885	0.403581	down	yes	FAM228B
443271	0	0	0	0	0	0	0	0.205897	#NAME?	0.00898957	0.404019	down	yes	GRIA1
101119876	13.7309	13.6846	14.081	0	15.0302	14.374	19.6901	0.438971	#NAME?	0.00899028	0.404019	down	yes	ACP1
101121397	0	0	0	0	1.34564	0	0	0.448548	#NAME?	0.00923533	0.411023	down	yes	LRRC3B
101114586	0	0.337639	0	0	0.051905	0	0	0.100939	#NAME?	0.00929809	0.412257	down	yes	LOC101114586
101119363	2.77469	3.71941	4.56421	0	3.2489	4.06455	3.33584	0.0862443	#NAME?	0.00930346	0.412257	down	yes	BICC1
443318	2.04533	5.93117	2.44655	0	1.95152	2.82876	0.577676	0.273951	#NAME?	0.00930482	0.412257	down	yes	IGF1
101105220	0	0	0	0	0	0	0	0.159282	#NAME?	0.00935156	0.412729	down	yes	EIF4G3
101115777	0	0	0	0	1.69891	0	0	0.566303	#NAME?	0.00935463	0.412729	down	yes	UGP2
101111022	0.52374	0.501189	0.452064	0	0	0.516615	0.00536	0.189429	#NAME?	0.00937906	0.412899	down	yes	ZNF300
101113597	2.89936	1.65451	1.37289	0	2.13699	1.99878	1.05592	0.0894553	#NAME?	0.00946307	0.414339	down	yes	CFAP206
101107668	0	0	0	0	0.08476	0	0	0.0842023	#NAME?	0.00951367	0.415912	down	yes	ELAVL2
101102356	0	0	0	0	0	0.883468	0	0.294489	#NAME?	0.00954681	0.416116	down	yes	LOC101102356
100135449	1.68277	5.30253	1.10145	0	2.56825	1.56887	1.18131	0.171943	#NAME?	0.00954846	0.416116	down	yes	NRP2
101111832	0	0	0	0	0	0	0.85478	0.284927	#NAME?	0.0095767	0.416822	down	yes	FNIP2
101102807	0	0	0	0	0	0.566882	0.126034	0.230972	#NAME?	0.00961459	0.417157	down	yes	CD320
101110467	0.009214	0.039034	0.035118	0	0.035231	0	0	0.131962	#NAME?	0.0098219	0.421129	down	yes	TMEM45A
101104544	0	0	0.007196	0	0	0	0	0.317741	#NAME?	0.0099086	0.423016	down	yes	B3GALNT1
100147792	0.796017	1.04671	0.842336	0	1.89487	1.06965	1.15811	0.641692	#NAME?	0.00999554	0.424362	down	yes	RAB28
101104535	3.52047	3.86033	3.91822	0	4.07687	3.02815	2.15283	0.405615	#NAME?	0.0100807	0.426515	down	yes	CCHCR1
101123098	0	0	0	0	0	0	0.836883	0.278961	#NAME?	0.0100814	0.426515	down	yes	RFTN2
101102951	12.5265	10.2926	16.064	0	10.364	13.2976	11.1836	0.180371	#NAME?	0.0100833	0.426515	down	yes	PTPRM
101120947	1.27692	1.82315	1.57534	0	0.515884	1.00526	1.40801	0.074238	#NAME?	0.0101365	0.427981	down	yes	TEAD1
101120947	1.27692	1.82315	1.57534	0	0.515884	1.00526	1.40801	0.0741213	#NAME?	0.0101864	0.42878	down	yes	TEAD1
101122082	0.080403	0.219755	0.668805	0	0.379559	0.703796	0.476	0.182911	#NAME?	0.0102241	0.429581	down	yes	EPB41
101109929	0.053539	0.140508	0.140439	0	0.145821	0.065843	0	0.0580223	#NAME?	0.0103925	0.434007	down	yes	FBXO40
101119308	0	0.02823	0	0	0	0	0	0.163927	#NAME?	0.0103946	0.434007	down	yes	ATP8A1
100294605	35.8112	18.7275	16.1954	0	12.8762	14.4761	10.4188	0.165546	#NAME?	0.0104357	0.434771	down	yes	VCAN
101102430	0.576181	0.44949	0.393679	0	0.102344	0	0.026117	0.797653	#NAME?	0.010473	0.435169	down	yes	CIDEC
101121017	0	0.032512	0	0	0	0	0.156802	0.084023	#NAME?	0.0104768	0.435169	down	yes	PRDM1
101119170	2.36503	2.45696	2.72866	0	3.21215	4.05762	2.9862	0.358531	#NAME?	0.0106833	0.440326	down	yes	TAF1D
101121431	0	0	0	0	0	0	0	0.124976	#NAME?	0.0106834	0.440326	down	yes	RIMS2
101111568	0	0	0	0	0	0	0	0.176085	#NAME?	0.0106837	0.440326	down	yes	CCDC7
101121089	1.70586	2.03899	2.83204	0	1.93239	2.44302	1.89258	0.121909	#NAME?	0.0107475	0.440853	down	yes	BPGM
101103063	0	0.165084	0	0	0	0	0.415602	0.157681	#NAME?	0.0107941	0.441142	down	yes	RMND5B
101105337	0.011853	0.563607	0.18422	0	0.049931	0.024144	0.110205	0.183739	#NAME?	0.0108403	0.442035	down	yes	RGS22
101111724	0	0	0	0	0.545021	0	0.011813	0.185611	#NAME?	0.0109695	0.445464	down	yes	MPP2
101106228	0	0	0	0	0.171269	0	0.102526	0.091265	#NAME?	0.0110247	0.446918	down	yes	ZCWPW1
101110815	0	1.00863	0.632718	0	0	0	0	0.215755	#NAME?	0.0110631	0.44821	down	yes	CCSER2
101110163	0.187602	0.239435	0.353723	0	0.341756	0.000722	0.276856	0.254699	#NAME?	0.0111724	0.451069	down	yes	ARFGAP1
101105207	0	0	0	0	0	0	0.686017	0.228672	#NAME?	0.0113575	0.45323	down	yes	PALB2
101104070	0	0	0	0	0	0.303367	0.12246	0.141942	#NAME?	0.0114299	0.45549	down	yes	ATL1
101108759	0	0	0	0	0	0	0.537748	0.179249	#NAME?	0.01147	0.456405	down	yes	GDAP1
101107238	5.91893	5.10781	4.94343	0	7.20224	4.20475	3.69606	0.249524	#NAME?	0.0114873	0.45683	down	yes	TTF2
101106127	0	0	0	0	3.6921	0	0.168262	0.455827	#NAME?	0.0115347	0.457221	down	yes	CLDND1
101121844	0	0	0.012749	0	0	0	0	0.168349	#NAME?	0.0115369	0.457221	down	yes	PLEKHA5
101104150	0	0	0	0	0.087512	0.001249	0	0.185074	#NAME?	0.0115864	0.458134	down	yes	SOD3
101112244	2.8038	2.67384	3.20586	0	1.40236	3.35185	3.97758	0.117991	#NAME?	0.0116145	0.458981	down	yes	WDR37
101122354	0	0	0	0	0	0.212594	0.22268	0.145091	#NAME?	0.0117769	0.463222	down	yes	ZCCHC10
101117682	0	0	0	0	0.077405	0.090508	0.032982	0.066965	#NAME?	0.0119236	0.465559	down	yes	KRT15
101121744	15.4547	11.8094	10.8646	0	15.642	15.5942	9.08285	0.491968	#NAME?	0.0119262	0.465559	down	yes	ZNF32
101112228	0	0	0.624075	0	0.003728	0.489947	0	0.201409	#NAME?	0.0119342	0.465559	down	yes	GPHN
101115115	2.73738	2.96554	0.769291	0	1.18214	8.74719	6.27452	0.333255	#NAME?	0.0119381	0.465559	down	yes	LOC101115115
101117562	0.027794	0	0.04724	0	0.041131	0.030176	0.017306	0.307889	#NAME?	0.0120435	0.467907	down	yes	STAT4
101114916	0	0	0	0	0.047992	0	0.40488	0.150957	#NAME?	0.0121281	0.470139	down	yes	CCDC54
101108001	0	0.041649	0	0	0	0	0	0.126206	#NAME?	0.0121521	0.470338	down	yes	LOC101108001
101108149	0.056491	0.142158	1.14295	0	0	0.054575	5.7e-05	0.165036	#NAME?	0.0121528	0.470338	down	yes	FAM107B
101115360	0	0	0	0	0	0.627267	0	0.209089	#NAME?	0.0122459	0.472851	down	yes	OGDH
101116583	1.37272	0.81835	0.683162	0	0.876185	0.944959	0.7474	0.225527	#NAME?	0.0123606	0.475344	down	yes	RCBTB1
101117113	3.24593	2.26983	0.086986	0	2.96465	1.27414	3.74374	0.470361	#NAME?	0.0124243	0.476014	down	yes	CCNK
443189	0.501347	0	0.550934	0	0.356677	0.5493	0.013558	0.0771207	#NAME?	0.0125297	0.478725	down	yes	CHRM3
101120207	0	0	0	0	0	0	1.55211	0.517369	#NAME?	0.0125494	0.478949	down	yes	LOC101120207
101104978	0	0	0	0	0.035052	0	0.069891	0.143096	#NAME?	0.0127561	0.483953	down	yes	CACNB3
494441	2.40521	2.42051	1.35332	0	1.51605	1.19895	3.63727	0.163823	#NAME?	0.0127575	0.483953	down	yes	EIF4G1
101122839	1.21713	0.036312	0.802783	0	1.25448	1.18547	0.876125	0.072928	#NAME?	0.0127727	0.483999	down	yes	ATP11C
101122095	0	0	0	0	0	0	0.328503	0.124331	#NAME?	0.0127935	0.484518	down	yes	R3HDM2
105611754	0	0	0	0	0	0	0.039105	0.069992	#NAME?	0.0128186	0.484554	down	yes	LOC105611754
101104093	6.35517	6.26105	5.71986	0	6.74569	6.28212	3.87262	0.135848	#NAME?	0.0128326	0.484554	down	yes	IFT81
101123306	3.01451	2.93553	1.8939	0	2.52124	3.88881	5.31309	0.21184	#NAME?	0.0128739	0.484554	down	yes	NUP43
101102313	3.91221	5.14483	4.26316	0	4.09294	4.06441	6.04906	0.148376	#NAME?	0.0131186	0.490307	down	yes	VCPKMT
101109663	0	0	0	0	0.416749	0	0.142656	0.0907833	#NAME?	0.0131697	0.491205	down	yes	POLQ
105614372	0	0	0	0	0.100522	0.064002	0.332678	0.165734	#NAME?	0.0134443	0.497423	down	yes	ERICH4
101109384	1.53237	0.816507	0.011638	0	1.30232	0.660853	0.77367	0.180723	#NAME?	0.0134581	0.497423	down	yes	LOC101109384
101112024	0	0	0	0	0	0.513051	0	0.171017	#NAME?	0.0135707	0.498938	down	yes	SNX25
101110555	0	0	0	0	0.509004	0	0	0.344544	#NAME?	0.0135734	0.498938	down	yes	BTBD16
101122095	0	0	0	0	0	0	0.328503	0.114555	#NAME?	0.0137167	0.502401	down	yes	R3HDM2
101119049	0	0.006797	0	0	0	0.326026	0.006123	0.148125	#NAME?	0.0137519	0.502401	down	yes	ALPK1
101123030	0.287164	0.092637	0	0	0.115236	0.315651	0.532875	0.154104	#NAME?	0.0137527	0.502401	down	yes	FAM188B
101111568	0	0	0	0	0	0	0	0.139662	#NAME?	0.013856	0.504687	down	yes	CCDC7
101115266	0.070515	0.463477	0	0	0	0	0	0.32355	#NAME?	0.013859	0.504687	down	yes	RNF144A
101108157	0	0.000192	0	0	0	0	0	0.065565	#NAME?	0.0139372	0.506557	down	yes	SLCO2B1
101113806	0.36151	0.306406	0.231448	0	0.319943	0.239929	0.123749	0.168498	#NAME?	0.0140542	0.50716	down	yes	MIER1
101119247	4.86097	4.46365	4.01936	0	5.00689	3.06598	6.57354	0.3524	#NAME?	0.0140586	0.50716	down	yes	DNAJC24
101104044	0.169527	0.112022	0	0	0.081204	0.511201	0.276319	0.123229	#NAME?	0.014059	0.50716	down	yes	KCTD18
101101980	0	0	0	0	0.339714	0	0.221414	0.187043	#NAME?	0.0140664	0.507162	down	yes	TCF7
101103260	0	0	0	0	0.159434	0.085861	0.014184	0.086493	#NAME?	0.0140806	0.507409	down	yes	LOC101103260
101117639	0	0	0	0	0.12059	0.057299	0	0.0592963	#NAME?	0.0142906	0.510235	down	yes	CCDC18
101112542	0	0	0	0	0.333778	0	0	0.111259	#NAME?	0.0143519	0.51074	down	yes	LOC101112542
101112417	0.795753	0.701953	0.962909	0	0	1.19405	0.888233	0.301721	#NAME?	0.0143571	0.51074	down	yes	SLC35C1
101122095	0	0	0	0	0	0	0.328503	0.109501	#NAME?	0.0143648	0.51074	down	yes	R3HDM2
101122803	0	0	0	0	0	0	0.753177	0.251059	#NAME?	0.0143652	0.51074	down	yes	LOC101122803
101105341	0.235879	0.088845	0.047371	0	0.162889	0.158988	0.127751	0.0919313	#NAME?	0.0144053	0.511376	down	yes	RSAD1
101109604	0.608995	0.843787	0.450472	0	0.563694	0.594889	0.558528	0.273152	#NAME?	0.0144964	0.513819	down	yes	PIGF
101115392	0	0	0.009562	0	0	0	0	0.209412	#NAME?	0.0145479	0.514853	down	yes	WDR59
101106534	1.81951	1.65332	1.89539	0	2.81483	1.37389	2.64431	0.167387	#NAME?	0.0145866	0.515045	down	yes	LOC101106534
101108392	0	0.175279	1.33251	0	0.642922	1.50429	1.45206	0.433097	#NAME?	0.0146759	0.516738	down	yes	CPLX2
101120505	4.92539	6.00793	4.73084	0	2.43393	7.3187	1.7005	0.23979	#NAME?	0.0148526	0.52152	down	yes	LOC101120505
101102896	0	0	0	0	0.354962	0.001308	0	0.118757	#NAME?	0.0150045	0.524733	down	yes	PIK3CG
101113233	0.155633	0.12585	0.073596	0	0.062048	0.091656	0.218111	0.25785	#NAME?	0.0150685	0.52584	down	yes	JAZF1
101101864	0.547353	0.518598	0.461602	0	0.83714	1.05957	1.92697	0.300371	#NAME?	0.0152227	0.528982	down	yes	ASB11
101117845	0	0	0	0	0	0	1.64709	0.0799637	#NAME?	0.0154054	0.531856	down	yes	LIMCH1
101102944	0	0.594789	0.440074	0	0	0.857318	0	0.118991	#NAME?	0.0154568	0.533363	down	yes	KIAA1107
101109112	0	0	0	0	0.120605	0.036501	0.179315	0.11214	#NAME?	0.0154939	0.534378	down	yes	C13H20orf195
101114586	0	0.337639	0	0	0.051905	0	0	0.102164	#NAME?	0.0155933	0.535935	down	yes	LOC101114586
101114709	0	0	0	0	0	0	0.207862	0.0527677	#NAME?	0.0157487	0.538876	down	yes	DOPEY1
101119349	7.70931	1.07513	7.43012	0	1.82805	6.25289	0.920228	0.201222	#NAME?	0.0157762	0.538876	down	yes	PHTF1
101111467	0	0	0	0	0.235317	0	0	0.10119	#NAME?	0.015793	0.538876	down	yes	GAS7
101120576	3.43316	1.5777	1.07834	0	1.57346	1.36151	1.01342	0.0894583	#NAME?	0.0157965	0.538876	down	yes	COL25A1
101103028	0	0	0	0	0	0.214893	0	0.071631	#NAME?	0.0158331	0.538876	down	yes	DLG1
101103028	0	0	0	0	0	0.214893	0	0.0722573	#NAME?	0.0158348	0.538876	down	yes	DLG1
105609034	2.0711	2.02537	2.17207	0	2.34939	3.06737	2.24388	0.15351	#NAME?	0.0158558	0.539166	down	yes	ANKRD16
101118160	0	0	0	0	0	0.046198	0	0.17525	#NAME?	0.0159804	0.541886	down	yes	CFAP70
101116797	0.826005	0.580322	1.22904	0	0	0.404915	0.923503	0.174189	#NAME?	0.015986	0.541886	down	yes	MTR
101103907	0.437297	0.195339	0.333662	0	0.087648	0.182869	0.316043	0.542193	#NAME?	0.016099	0.544253	down	yes	ST6GALNAC2
101120665	0	0.027466	0	0	0	0.111516	0	0.209088	#NAME?	0.0161627	0.545466	down	yes	MAPK10
101121053	0	0	0	0	0	0	0	0.198407	#NAME?	0.0162311	0.54724	down	yes	CRYZL1
101123136	0	0	0	0	0	0	0.643011	0.214337	#NAME?	0.0164741	0.551411	down	yes	CCDC181
101114027	0.37002	0.027555	0.575983	0	0.393499	0.711411	1.99683	0.112844	#NAME?	0.0165442	0.552408	down	yes	PDE10A
101108313	0.039775	0.328222	0.054215	0	0.697212	0.379576	0	0.17534	#NAME?	0.0166189	0.554368	down	yes	BUB1B
101106579	0.011798	0.006449	2.80932	0	0.003371	0.015889	3.73844	0.0740683	#NAME?	0.016738	0.554793	down	yes	BAZ2A
101123551	0	0	0.009633	0	0.088713	0	0	0.0392047	#NAME?	0.0168084	0.555646	down	yes	LOC101123551
101102560	0.224443	0.266539	0.297276	0	0	0.2842	0.021694	0.073778	#NAME?	0.0168132	0.555646	down	yes	FAM193B
101102581	0.012136	0	0.003372	0	0.003812	0.006401	0	0.119468	#NAME?	0.0168358	0.555646	down	yes	TPX2
101115510	0	0	0	0	0.736744	0	0	0.084899	#NAME?	0.0168422	0.555646	down	yes	RIC1
101104729	0	0	0	0	0	0	0	0.115774	#NAME?	0.0170484	0.561111	down	yes	PPFIA2
101103028	0	0	0	0	0	0.214893	0	0.134163	#NAME?	0.0171436	0.562636	down	yes	DLG1
101110362	0.061441	0.164467	0.196469	0	0.011549	0.001709	0.190615	0.13386	#NAME?	0.0171555	0.562762	down	yes	GAPT
101111022	0.52374	0.501189	0.452064	0	0	0.516615	0.00536	0.221122	#NAME?	0.0172517	0.564185	down	yes	ZNF300
101108121	0	0	0	0	0	0	0.497446	0.165815	#NAME?	0.0172532	0.564185	down	yes	C3H2orf44
101120519	0.030649	0.072802	0	0	0.589117	0	0.022399	0.185423	#NAME?	0.0172576	0.564185	down	yes	BTBD10
101114441	2.95835	3.43932	6.60764	0	2.51338	3.61204	1.76006	0.114445	#NAME?	0.0174418	0.567841	down	yes	PPIP5K2
101117606	3.18839	2.77169	2.56918	0	0	1.9489	1.48721	0.143844	#NAME?	0.0175837	0.570555	down	yes	RTEL1
101113245	0	0	0	0	0.708195	0	0	0.236065	#NAME?	0.0175841	0.570555	down	yes	FIG4
100135443	0.020882	0.269645	0.005427	0	0.438345	0.012035	0.524236	0.209853	#NAME?	0.0175859	0.570555	down	yes	PHF14
101122872	13.0533	6.04966	14.0821	0	14.3612	15.3678	0.745809	0.0849297	#NAME?	0.0177331	0.573103	down	yes	CEP295NL
101103054	0	0	0	0	0	0	0	0.154971	#NAME?	0.0178751	0.575755	down	yes	IL1R1
101120917	0.466094	1.24153	0.941995	0	0.780729	0.213477	0	0.0590573	#NAME?	0.0178765	0.575755	down	yes	NSD1
101122440	0.697077	0.628999	0.740537	0	0.885188	0.869599	0.661463	0.0949303	#NAME?	0.0181279	0.580817	down	yes	DENND4A
101122186	0.053621	0.062764	0.101427	0	0.032319	0.040833	0.04153	0.140312	#NAME?	0.0181317	0.580817	down	yes	SRPK2
101114709	0	0	0	0	0	0	0.207862	0.0692873	#NAME?	0.0181345	0.580817	down	yes	DOPEY1
101115890	0	0	0	0	0.120391	0	0	0.0401303	#NAME?	0.0181973	0.581211	down	yes	CAMTA1
101103161	0.388556	5.03444	5.31253	0	2.36012	2.62955	2.6228	0.184584	#NAME?	0.0185048	0.588045	down	yes	USP45
101103936	0.75973	0	0	0	0	0	0	0.152112	#NAME?	0.0185302	0.588355	down	yes	RPAP2
101106367	0.801159	0.137246	0.701053	0	0.611532	0.906577	0.056663	0.243271	#NAME?	0.0185316	0.588355	down	yes	NEIL1
101119989	0.47889	0.21564	0.296208	0	0.375695	0.230149	0.200162	0.082224	#NAME?	0.0188843	0.594264	down	yes	EPHA5
101116686	0.532602	0	0.973985	0	0	6.76961	0.387051	0.182893	#NAME?	0.0188871	0.594264	down	yes	ANKS1A
101108959	1.41776	7.06055	2.57972	0	2.98529	1.41709	0.337107	0.113104	#NAME?	0.0190953	0.598553	down	yes	ITIH4
101107508	0	0	0	0	0.263621	0	1.43753	0.567049	#NAME?	0.0193887	0.606179	down	yes	LOC101107508
101113171	0.453416	0.764599	0.161031	0	0.085413	0.671006	0.037633	0.11718	#NAME?	0.019398	0.606179	down	yes	CPT1C
101122440	0.697077	0.628999	0.740537	0	0.885188	0.869599	0.661463	0.0976807	#NAME?	0.0194	0.606179	down	yes	DENND4A
101121517	0.023954	0.218221	0.309754	0	0.181457	0.025812	0.186809	0.161602	#NAME?	0.0194207	0.60654	down	yes	DCAF16
101121508	0	0.055529	0	0	0.007225	0	0	0.13416	#NAME?	0.0196778	0.610592	down	yes	PDE1C
101113884	0	0	0	0	0	0	0	0.217306	#NAME?	0.0197144	0.610818	down	yes	CD44
101107977	0	0	0	0	0	0	0.773869	0.257956	#NAME?	0.0200007	0.617096	down	yes	UBE2J2
101105111	0	0	0	0	0	0	0	0.130252	#NAME?	0.0200015	0.617096	down	yes	ERC2
101102875	0	0	0	0	0	0	0.422426	0.140809	#NAME?	0.020348	0.623785	down	yes	GALNT3
101108303	0.215783	0.201705	0.085754	0	0	0.234642	0.080749	0.094255	#NAME?	0.0203515	0.623785	down	yes	RAPGEF5
101113541	0	0	0	0	0	0.661327	0	0.220442	#NAME?	0.020562	0.627605	down	yes	HMGCLL1
101117594	4.92744	6.1302	4.70899	0	5.39954	6.07092	5.58774	0.179373	#NAME?	0.0205662	0.627605	down	yes	ERMARD
101119268	0.294277	0.117689	0.537301	0	0.065351	0.171888	0.347968	0.134161	#NAME?	0.0206549	0.629178	down	yes	CABYR
101121431	0	0	0	0	0	0	0	0.0698923	#NAME?	0.0207584	0.631366	down	yes	RIMS2
101116577	0	0.029701	0	0	0	0	0	0.0930007	#NAME?	0.0207632	0.631366	down	yes	NRXN3
101107381	0.394812	0.535787	0.278225	0	0.125497	0.21388	0.433472	0.171709	#NAME?	0.021067	0.63696	down	yes	ZNF829
101110599	0.021129	0.00055	0.002081	0	0.05636	0.489704	0.159888	0.125409	#NAME?	0.0210851	0.637227	down	yes	MYO6
101117560	0	0	0	0	0.572576	0	0	0.190859	#NAME?	0.0214171	0.643883	down	yes	HNRNPK
101121188	0	0	0	0	0	0	0	0.205107	#NAME?	0.0217352	0.64977	down	yes	ZNF133
101115444	0.322585	0.066254	0.194863	0	0.144863	0.083573	0.114731	0.048231	#NAME?	0.021771	0.650404	down	yes	ADAMTS20
780441	0.002432	0	0.379302	0	0	0.001323	0.00199	0.123141	#NAME?	0.0217752	0.650404	down	yes	MX2
101122882	0	0	0	0	0	0.342544	0.374808	0.239117	#NAME?	0.0219529	0.653736	down	yes	RDH13
101108026	0	0	0	0	0	0	0.27844	1.18984	#NAME?	0.0219849	0.653761	down	yes	TNP1
100462690	0	0	0	0	0	0	1.36331	0.454437	#NAME?	0.0219916	0.653761	down	yes	CRISP2
101112543	2.42687	2.36419	0.948271	0	1.01302	0.628243	2.01332	0.278972	#NAME?	0.0221371	0.65588	down	yes	LOC101112543
101115063	0	0	0	0	0	0.21697	0	0.123621	#NAME?	0.0221418	0.65588	down	yes	ATG13
101109541	0	0	0	0	0	0	0	0.0814023	#NAME?	0.0222719	0.657027	down	yes	ZBTB25
101106622	0.395851	0	0	0	0	0.504818	0.50246	0.203267	#NAME?	0.0225355	0.661004	down	yes	POLD3
101107307	0.704624	0	0.072272	0	0.066712	0.78442	0.861972	0.194363	#NAME?	0.0225477	0.661004	down	yes	KIF2A
101116191	0	0.482062	0	0	0.435029	0	0	0.0944337	#NAME?	0.0225509	0.661004	down	yes	DZIP3
101112807	0.309009	0.475172	0.667514	0	0	0.006719	0.022128	0.331089	#NAME?	0.0227567	0.664787	down	yes	VPS50
101111568	0	0	0	0	0	0	0	0.261745	#NAME?	0.0227569	0.664787	down	yes	CCDC7
101104870	3.31207	1.21884	3.79699	0	3.37353	1.65324	2.72825	0.126712	#NAME?	0.0229427	0.666954	down	yes	MTF2
101115381	0	0	0	0	0	0	0	0.196538	#NAME?	0.0229433	0.666954	down	yes	ASGR2
101113634	0	0	0	0	0.250795	0.181321	0	0.144039	#NAME?	0.0230643	0.668766	down	yes	BSCL2
101108529	0	0	0	0	0.022706	0.010213	0.139049	0.0573227	#NAME?	0.0230673	0.668766	down	yes	C1H1orf111
101102560	0.224443	0.266539	0.297276	0	0	0.2842	0.021694	0.152883	#NAME?	0.0231853	0.670663	down	yes	FAM193B
101119359	0	0	0	0	0	0	0.467642	0.155881	#NAME?	0.0231878	0.670663	down	yes	ORAI2
101116104	0.052076	0.059478	0.357414	0	0.090638	0.242359	0.365409	0.103156	#NAME?	0.0232699	0.671025	down	yes	OLFM3
101110192	0	0	0	0	0	0.214011	0.181074	0.131695	#NAME?	0.0234307	0.673155	down	yes	MUS81
101103028	0	0	0	0	0	0.214893	0	0.107208	#NAME?	0.0234521	0.673155	down	yes	DLG1
101102544	1.19009	2.25974	1.99273	0	3.84533	0.893156	1.87753	0.122066	#NAME?	0.0238455	0.681608	down	yes	CASK
105603688	0	0	0	0	0.042948	0.114385	0.075651	0.0776613	#NAME?	0.0242985	0.6888	down	yes	LOC105603688
101103129	0.186358	0	0.731805	0	0.206511	0	0.565385	0.115388	#NAME?	0.0243117	0.6888	down	yes	SCML1
101115683	0	0	0.15923	0	0	0.129123	0.005487	0.190155	#NAME?	0.0247743	0.698321	down	yes	PNOC
101121210	2.08079	1.61703	0.873659	0	2.13297	1.24723	1.59922	0.311142	#NAME?	0.0248508	0.698321	down	yes	APOM
101107247	0	0	0	0	0.358362	0	0	0.119454	#NAME?	0.0248636	0.698321	down	yes	ATF7IP2
101104017	1.11611	1.9128	1.38688	0	2.48276	0.975767	0.878067	0.210227	#NAME?	0.0255171	0.711155	down	yes	TSEN2
101106001	0	0	0.101035	0	0.232478	0.007185	0	0.033532	#NAME?	0.0257797	0.715014	down	yes	NRCAM
101103022	5.59627	2.19408	2.13298	0	8.46318	8.98892	7.41562	0.210359	#NAME?	0.0259636	0.717857	down	yes	OMA1
101116899	4.4929	5.35262	10.9624	0	10.9333	9.3339	5.52485	0.0975777	#NAME?	0.0264761	0.728015	down	yes	DIP2B
443229	0	0	0	0	0	0.376041	0.017115	0.131052	#NAME?	0.0268113	0.734488	down	yes	SMAD1
101109802	0	0	0	0	0	0	0.220928	0.126777	#NAME?	0.0268825	0.735151	down	yes	CCDC158
101111609	0.482967	0.302446	0.266903	0	0.297732	0.343501	0.367852	0.115429	#NAME?	0.0269665	0.735823	down	yes	S100PBP
101123318	0	0	0	0	0	0	0.139879	0.0466263	#NAME?	0.0271754	0.737523	down	yes	CFAP61
101106001	0	0	0.101035	0	0.232478	0.007185	0	0.032491	#NAME?	0.0271766	0.737523	down	yes	NRCAM
101110163	0.187602	0.239435	0.353723	0	0.341756	0.000722	0.276856	0.10293	#NAME?	0.0271786	0.737523	down	yes	ARFGAP1
101102511	0	0	0	0	0	0	0.658008	0.219336	#NAME?	0.0271829	0.737523	down	yes	PLEKHB1
101113811	0	0	0	0	0	0	0.466923	0.155641	#NAME?	0.0271888	0.737523	down	yes	MAEL
101104394	0	0	0	0	0.7906	0	0	0.263533	#NAME?	0.02773	0.747802	down	yes	BCAP29
554259	0.194885	0.172409	0	0	0.055023	0	0.123369	0.046835	#NAME?	0.0280882	0.753203	down	yes	TLR8
101118671	0	0	0	0	0	0	0	0.008514	#NAME?	0.0288439	0.766142	down	yes	NEB
101121970	0	0	0	0	0	0.412376	0	0.137459	#NAME?	0.0289112	0.766142	down	yes	PLK4
101105220	0	0	0	0	0	0	0	0.0618693	#NAME?	0.0292043	0.76819	down	yes	EIF4G3
101122244	0.495612	0	0.625684	0	0.522036	0	0.43305	0.130569	#NAME?	0.0292535	0.76879	down	yes	DCUN1D3
101117452	0.125693	0.177095	0.138581	0	0.328641	0.403782	0.674907	0.0707787	#NAME?	0.0293036	0.769251	down	yes	HHATL
101118852	0	0	0	0	0	0.202082	0	0.0673607	#NAME?	0.0294952	0.77066	down	yes	EPHA4
101107988	0	0.111562	0	0	0	0	0.121487	0.0520317	#NAME?	0.0304405	0.782094	down	yes	ABCG4
101111467	0	0	0	0	0.235317	0	0	0.078439	#NAME?	0.0306079	0.783384	down	yes	GAS7
101121239	0	0	0.303671	0	0	0	0	0.0414853	#NAME?	0.0306136	0.783384	down	yes	MAP2
101113765	0.514808	0.416026	0.41623	0	0.441472	0.533214	9.16357	0.0567477	#NAME?	0.0312338	0.792341	down	yes	QKI
101110163	0.187602	0.239435	0.353723	0	0.341756	0.000722	0.276856	0.0914817	#NAME?	0.0312355	0.792341	down	yes	ARFGAP1
101117845	0	0	0	0	0	0	1.64709	0.0466807	#NAME?	0.0312411	0.792341	down	yes	LIMCH1
101117839	0	0	0	0	0.210976	0	0	0.0703253	#NAME?	0.0320442	0.805312	down	yes	COPG2
101105111	0	0	0	0	0	0	0	0.0397803	#NAME?	0.0320792	0.805312	down	yes	ERC2
101108320	0	0	0	0	0	0	0.287281	0.0957603	#NAME?	0.0320796	0.805312	down	yes	DGKH
100126575	0.679066	0.465102	0	0	0	0	0.524528	0.0471453	#NAME?	0.0320847	0.805312	down	yes	CTTNBP2
101120225	0	0	0.130185	0	0	0.07127	0	0.0490757	#NAME?	0.0320881	0.805312	down	yes	LOC101120225
101119634	0	0	0	0	0	0.586763	0	0.195588	#NAME?	0.0326752	0.811899	down	yes	SLC26A10
101107307	0.704624	0	0.072272	0	0.066712	0.78442	0.861972	0.148261	#NAME?	0.0326753	0.811899	down	yes	KIF2A
101114023	0.428544	0.540204	0.506242	0	0.409428	1.97693	0.158518	0.105829	#NAME?	0.032679	0.811899	down	yes	KIF23
101111445	0	0	0	0	0.097773	0.0372	0.15992	0.0982977	#NAME?	0.0327444	0.812636	down	yes	TMEM8C
101119094	0	0	0	0	0	0	0.889439	0.444427	#NAME?	0.0329189	0.81496	down	yes	KCNE1
105606870	0	0	0	0	0	0	0.351195	0.117065	#NAME?	0.0337194	0.826179	down	yes	LOC105606870
101122219	0	0	0	0	0	0	0.003474	0.133448	#NAME?	0.0337227	0.826179	down	yes	HSPA4L
101123406	0	0	0	0	0	0	0	0.042239	#NAME?	0.0337247	0.826179	down	yes	HIPK3
101111889	0	0	0	0	0	0	0	0.0315053	#NAME?	0.0338156	0.827453	down	yes	EFCAB1
101106058	0.294045	0.608179	0.246318	0	0.083432	0.386474	0.248563	0.0987103	#NAME?	0.0344386	0.836951	down	yes	SP110
101104616	0.05247	0.069364	0.124932	0	0	0.013012	0.096209	0.0480657	#NAME?	0.0347039	0.838568	down	yes	TEX38
101122244	0.495612	0	0.625684	0	0.522036	0	0.43305	0.112322	#NAME?	0.0347087	0.838568	down	yes	DCUN1D3
101106001	0	0	0.101035	0	0.232478	0.007185	0	0.0271873	#NAME?	0.0347109	0.838568	down	yes	NRCAM
101102958	0.119192	0.098919	0.203575	0	0.145496	0.156416	0.191491	0.0380683	#NAME?	0.0347117	0.838568	down	yes	CORO2A
101122244	0.495612	0	0.625684	0	0.522036	0	0.43305	0.117554	#NAME?	0.0347141	0.838568	down	yes	DCUN1D3
101118894	5.84269	2.83509	3.41312	0	5.25298	5.18379	3.5473	0.117146	#NAME?	0.0347234	0.838568	down	yes	ZNF329
101109104	0.14682	0	0.311212	0	0	0	0	0.0608443	#NAME?	0.034769	0.838568	down	yes	FAM216B
101117839	0	0	0	0	0.210976	0	0	0.0451053	#NAME?	0.0350719	0.84286	down	yes	COPG2
101105337	0.011853	0.563607	0.18422	0	0.049931	0.024144	0.110205	0.064433	#NAME?	0.0352608	0.846346	down	yes	RGS22
101115886	6.39979	8.14015	5.77767	0	4.40469	5.6063	5.20567	0.0452743	#NAME?	0.035266	0.846346	down	yes	SNX11
101113409	0.04555	0.027381	0.19612	0	0.014897	0.042804	0.218739	0.088469	#NAME?	0.0356331	0.850046	down	yes	PPP2R2B
101119364	0	0	0	0	0	0	0	0.0563867	#NAME?	0.0356359	0.850046	down	yes	USP54
101111467	0	0	0	0	0.235317	0	0	0.0587057	#NAME?	0.0363519	0.860457	down	yes	GAS7
101122542	0.532089	1.14995	0.95071	0	1.74141	1.22067	0.57315	0.033025	#NAME?	0.0366747	0.864702	down	yes	SDR42E1
101117926	6.64037	7.96174	3.63764	0	8.27555	7.61273	7.48857	0.0880223	#NAME?	0.036683	0.864702	down	yes	LMBR1
101122660	15.5828	17.0013	15.9311	0	18.2185	17.5764	24.9399	0.193468	#NAME?	0.0366842	0.864702	down	yes	NRBF2
101118160	0	0	0	0	0	0.046198	0	0.098092	#NAME?	0.0372593	0.87263	down	yes	CFAP70
101105614	0.133486	0.100092	0.026178	0	0.033147	0.126907	0.108124	0.128954	#NAME?	0.0372643	0.87263	down	yes	LOC101105614
101121244	7.84624	6.87491	6.99972	0	6.07467	5.77867	6.64181	0.162143	#NAME?	0.0372702	0.87263	down	yes	LOC101121244
101115816	0.184933	0.06398	0.014581	0	0.031305	0.000267	0.364868	0.14222	#NAME?	0.0376328	0.876935	down	yes	LPCAT2
101102216	0	0	0	0	0	0	0.391176	0.130392	#NAME?	0.0376385	0.876935	down	yes	LOC101102216
101114990	0.68855	1.14888	1.65109	0	1.70488	1.2977	3.32957	0.18636	#NAME?	0.0376413	0.876935	down	yes	MORN4
101114820	0	0	0	0	0	0	1.23677	0.412256	#NAME?	0.0376444	0.876935	down	yes	HMGA1
101119924	0	0	0	0	0	0.683894	0	0.227965	#NAME?	0.0384475	0.889162	down	yes	TCFL5
101102536	0.162565	0.0561	0.112381	0	0.124187	0.112589	0.075582	0.0513593	#NAME?	0.0387931	0.891674	down	yes	OSBPL6
101113841	8.85048	12.2367	9.10975	0	13.4308	10.3342	15.855	0.167026	#NAME?	0.0395342	0.903506	down	yes	TBRG4
101110555	0	0	0	0	0.509004	0	0	0.169668	#NAME?	0.0395414	0.903506	down	yes	BTBD16
101111467	0	0	0	0	0.235317	0	0	0.0645213	#NAME?	0.0395432	0.903506	down	yes	GAS7
101120753	0	0	0	0	0	0	0	0.0717877	#NAME?	0.0395857	0.904024	down	yes	SLC8A3
101122402	0	0	0	0	0	0.414129	0	0.138043	#NAME?	0.0395921	0.904024	down	yes	ZNF684
101123551	0	0	0.009633	0	0.088713	0	0	0.034268	#NAME?	0.0396051	0.904024	down	yes	LOC101123551
101104017	1.11611	1.9128	1.38688	0	2.48276	0.975767	0.878067	0.103426	#NAME?	0.0401551	0.911462	down	yes	TSEN2
101113655	1.42238	2.55141	1.34492	0	0.995928	1.15853	0.361024	0.0924643	#NAME?	0.0407874	0.918574	down	yes	HEPH
101115816	0.184933	0.06398	0.014581	0	0.031305	0.000267	0.364868	0.140996	#NAME?	0.040931	0.920132	down	yes	LPCAT2
101109690	0	0.027524	0	0	0	0	0.759421	0.242066	#NAME?	0.041324	0.92461	down	yes	GSG1
101103063	0	0.165084	0	0	0	0	0.415602	0.173433	#NAME?	0.0413269	0.92461	down	yes	RMND5B
101117211	0	0	0	0	0	0	0.299169	0.099723	#NAME?	0.0413348	0.92461	down	yes	PDPK1
101113346	0	0	0	0	0.096045	0	0.040776	0.045607	#NAME?	0.0416365	0.929167	down	yes	SLFN11
101117028	8.96785	5.0795	9.56782	0	8.03796	8.7059	4.95999	0.179395	#NAME?	0.0420979	0.93619	down	yes	LOC101117028
101118412	0	0	0.005402	0	0	0	0	0.0744523	#NAME?	0.0422947	0.938029	down	yes	B3GALT5
101105365	0.174589	0.043843	0.067249	0	0.10444	0.092959	0.067983	0.086911	#NAME?	0.0423027	0.938029	down	yes	CACNA2D3
101112942	0	0	0	0	0	0	0.561966	0.187322	#NAME?	0.0426634	0.941496	down	yes	CLN3
101103652	0.04925	0	0.085479	0	0.045432	0	0.071745	0.074016	#NAME?	0.0427402	0.942467	down	yes	DPF3
101107381	0.394812	0.535787	0.278225	0	0.125497	0.21388	0.433472	0.100787	#NAME?	0.0428608	0.942467	down	yes	ZNF829
443388	0.246325	0.31742	0.249347	0	0.643411	0	0.365341	0.101324	#NAME?	0.042871	0.942467	down	yes	SERPINA1
101108116	0	0	0	0	0.405504	0	0.305674	0.237059	#NAME?	0.0428904	0.942593	down	yes	LOC101108116
101116281	0	0	0	0	0	1.33067	0	0.443558	#NAME?	0.0436184	0.955252	down	yes	LOC101116281
101122542	0.532089	1.14995	0.95071	0	1.74141	1.22067	0.57315	0.0336127	#NAME?	0.0445021	0.96556	down	yes	SDR42E1
101114419	0	0	0	0	0	0.323969	0	0.10799	#NAME?	0.0448167	0.969224	down	yes	LOC101114419
100147794	0.082838	0.062052	0.051362	0	0.080317	0.083816	0.11289	0.039094	#NAME?	0.0448234	0.969224	down	yes	RHOF
101115063	0	0	0	0	0	0.21697	0	0.0723233	#NAME?	0.0448314	0.969224	down	yes	ATG13
101108178	0	0.127411	0.246193	0	0.836074	0.147499	0	0.0282053	#NAME?	0.0455184	0.976353	down	yes	SORBS1
101116975	0.025399	0.965803	0.144648	0	0.065083	0.15394	0.786157	0.135757	#NAME?	0.0455303	0.976353	down	yes	LOC101116975
100216431	0	0	0	0	0	0	0.562987	0.187662	#NAME?	0.0455318	0.976353	down	yes	AURKA
101119005	0	0	0	0	0	0	0.980691	0.326897	#NAME?	0.0455425	0.976353	down	yes	OAZ3
101118250	0	0	0	0	0.021188	0.019064	0.07647	0.0389073	#NAME?	0.0456945	0.978094	down	yes	DCAF12L2
101110092	0.496728	0.019615	0.034535	0	0.022745	0.72614	0.377552	0.0488053	#NAME?	0.0457943	0.979053	down	yes	CPEB1
101118616	0.249674	0.237141	0.164436	0	0.319477	0.173094	0.252675	0.160497	#NAME?	0.0460298	0.981783	down	yes	SPATA7
101107779	16.165	13.5751	16.4983	0	15.5203	16.639	12.7596	0.277595	#NAME?	0.0460406	0.981783	down	yes	SLC48A1
101102511	0	0	0	0	0	0	0.658008	0.148549	#NAME?	0.0460442	0.981783	down	yes	PLEKHB1
101114441	2.95835	3.43932	6.60764	0	2.51338	3.61204	1.76006	0.0559213	#NAME?	0.0466994	0.990574	down	yes	PPIP5K2
101114023	0.428544	0.540204	0.506242	0	0.409428	1.97693	0.158518	0.080229	#NAME?	0.0467075	0.990574	down	yes	KIF23
101107946	0	0	0	0	0	0.029208	0.067471	0.0322263	#NAME?	0.0471668	0.995921	down	yes	ALX1
101112385	0.14831	0.031419	0.059543	0	0.011455	0.06244	0.008503	0.0177087	#NAME?	0.0471757	0.995921	down	yes	MON2
101109005	0.005245	0	0.008827	0	0.159996	0	0.003522	0.112564	#NAME?	0.0473941	0.998451	down	yes	CIZ1
101120733	7.41963	2.71881	3.04665	0	3.19766	7.29614	2.98294	0.0512247	#NAME?	0.0475992	0.999859	down	yes	SP140
101109148	0	0	0	0	0	0.034278	0.040048	0.0247753	#NAME?	0.0479628	1	down	yes	UNC5D
443247	0	0	0	0	0.013665	0.030967	0.015435	0.0200223	#NAME?	0.0483469	1	down	yes	SLC1A2
101117135	0	0.287082	0.248801	0	0	0.148768	0	0.0635473	#NAME?	0.0486775	1	down	yes	ASTE1
101112597	1.56061	2.32349	2.35385	0	1.90772	2.34467	1.26308	0.149899	#NAME?	0.0493852	1	down	yes	DDX51
101113203	0.545032	0.047698	1.7265	0	0.361025	1.03494	0.853793	0.255239	#NAME?	0.0493975	1	down	yes	VSIG4
100302087	0.127618	0.047367	0	0	0.039766	8.2e-05	0.338609	0.0757873	#NAME?	0.0495475	1	down	yes	STRADA
101115971	19.628	18.4053	18.2065	0	19.4296	19.5876	15.467	0.0707287	#NAME?	0.0495563	1	down	yes	FAM120B
101112448	0.009462	0	0.019629	0	0.02044	0.018724	0.002179	0.03988	#NAME?	0.0495572	1	down	yes	SIPA1L2
100101231	84.5066	161.215	71.0524	105.591	47.9043	49.2565	36.1116	44.4241	1.24908	0.0470964	0.995198	up	yes	COL3A1
101108844	0	11.275	11.5085	10.8227	21.3784	0	13.105	4.10819	1.39749	0.041794	0.931531	up	yes	MYH10
101101983	8.29448	13.8225	18.0561	13.391	6.48647	4.58576	4.00948	5.02724	1.41343	0.0453048	0.975504	up	yes	ELL2
101107564	8.42858	16.1537	6.24826	10.2769	4.67439	3.42296	2.94515	3.68083	1.48129	0.0422532	0.937533	up	yes	COL8A1
100216462	0.197747	0.245691	0.219749	19.5054	0.263829	0.175254	0.16389	6.86083	1.50742	0.0350282	0.842396	up	yes	FN1
101106269	10.0416	8.95299	7.97395	1.26214	1.53348	2.50222	7.25017	0.442392	1.51248	0.0481289	1	up	yes	SYNE1
101114817	4.17541	14.0925	5.51701	6.24156	18.1974	12.5226	17.5878	2.17657	1.51985	0.0484955	1	up	yes	ZFAND6
101121051	94.6426	287.692	112.7	165.011	89.1993	52.8213	29.3979	57.1395	1.53001	0.0304803	0.782094	up	yes	ACTA2
101120084	5.56647	0.8946	7.56375	40.9549	0.874096	5.10097	13.1325	13.8939	1.55958	0.0354876	0.849794	up	yes	SULT1B1
100145865	0	27.4898	29.1251	92.1846	28.7506	26.7035	20.3201	30.6468	1.58879	0.0356907	0.850046	up	yes	TPM1
101108587	8.57241	17.4559	28.0622	7.01595	13.3395	9.41347	10.2446	2.28079	1.6211	0.0472701	0.997452	up	yes	TP53BP2
101111297	8.55153	19.4267	10.699	12.8924	4.9671	3.27098	4.31368	4.18392	1.6236	0.0319887	0.804545	up	yes	MEDAG
101110296	2.49485	2.3972	4.66625	3.99236	2.73361	0	5.70696	1.24625	1.67965	0.0265699	0.729322	up	yes	ATP11B
101116916	0.056225	0.06014	0	3.21489	0	0.016818	0.013221	0.986923	1.70376	0.0241073	0.686819	up	yes	PTPRK
101104791	0	0.138782	0.05881	5.32944	0	0.016687	0	1.62544	1.71315	0.0360112	0.856607	up	yes	USP40
101103031	0.020932	9.19086	0	26.8433	29.372	21.1379	12.93	8.1859	1.71335	0.00823353	0.386742	up	yes	AK4
101107749	6.44776	4.94178	3.69012	5.02655	2.49944	0.743356	1.35462	1.53247	1.71371	0.0484282	1	up	yes	TLL2
101113221	78.7377	70.6364	73.5233	74.2991	5.61158	13.9619	46.69	22.0878	1.7501	0.0294106	0.769988	up	yes	LOC101113221
101116374	12.5164	2.00842	10.734	8.41962	3.54551	1.75381	2.20773	2.50235	1.75047	0.048836	1	up	yes	P4HA1
100310793	5.36043	6.69928	4.15234	5.40401	0.449635	2.84181	1.50011	1.59719	1.7585	0.0353943	0.849132	up	yes	DIO2
101123195	29.7672	39.8229	83.718	5.75737	45.27	20.7391	37.3951	1.6341	1.81691	0.0480754	1	up	yes	ALPL
101114604	8.71242	25.0066	8.91725	14.2121	3.6291	5.14138	3.23731	4.0026	1.82811	0.012862	0.484554	up	yes	SEMA3C
101107969	9.97372	23.0062	4.03804	2.65401	13.0242	13.6702	5.47755	0.740529	1.84155	0.049873	1	up	yes	LAMA4
100216462	0.197747	0.245691	0.219749	9.2463	0.263829	0.175254	0.16389	2.55694	1.85446	0.0142244	0.509669	up	yes	FN1
101114931	0.727543	5.47863	1.66721	106.844	1.27722	0	0	29.5289	1.85531	0.0246391	0.695444	up	yes	TPM2
101115220	26.0919	19.3544	15.0492	2.93893	12.8514	15.4893	14.543	0.790389	1.89466	0.0404153	0.914661	up	yes	KIF1B
101122241	0.44583	0.249664	0.814054	4.00672	0.247674	0.537653	0.422466	1.07601	1.89673	0.0304091	0.781623	up	yes	HPS3
101118620	0	0	0	3.77887	0	0	0	1.00962	1.90415	0.0171289	0.562422	up	yes	PHACTR2
101107969	9.97372	23.0062	4.03804	2.63104	13.0242	13.6702	5.47755	0.700209	1.90978	0.0404149	0.914661	up	yes	LAMA4
101117027	1.94155	2.08471	3.9674	3.56053	4.63636	5.16394	5.93548	0.936163	1.92726	0.037869	0.880684	up	yes	UEVLD
101104281	2.42343	8.66132	3.95294	5.01256	1.43236	1.6996	0.753818	1.29526	1.95231	0.0164904	0.551411	up	yes	SH3BP4
101116918	0.064013	2.72818	2.39568	18.2756	3.9767	7.08151	0.322513	4.62919	1.98109	0.0304569	0.782094	up	yes	MTBP
101102052	7.70556	15.4963	7.97704	10.393	1.98933	3.11681	2.6633	2.58981	2.00469	0.0326348	0.811899	up	yes	MFAP5
443129	4.39551	14.8496	16.5355	11.9269	3.2018	2.80226	2.87966	2.96124	2.00994	0.0141842	0.509282	up	yes	GGCX
780463	63.8324	37.7609	5.39884	35.664	12.7988	7.92624	5.02026	8.58178	2.05512	0.0325172	0.811076	up	yes	LOC780463
101108262	5.35793	3.74777	4.89394	4.66654	0.685025	0.248985	2.43305	1.12235	2.05583	0.0306053	0.783384	up	yes	LANCL2
100294600	25.5615	20.7459	9.88451	6.77305	20.0742	19.8606	15.2761	1.62097	2.06295	0.0153273	0.530219	up	yes	CTNNB1
101114197	0	0.465615	0.470666	1.34282	1.2144	0.826765	0.214738	0.320824	2.06541	0.0432387	0.948438	up	yes	EML5
101118932	5.85161	5.22594	4.19605	5.0912	2.2694	0.534564	0.788563	1.19751	2.08797	0.0120654	0.46821	up	yes	SPHKAP
101118793	7.01972	8.78543	5.09777	7.20377	7.31588	1.67321	4.47342	1.67386	2.10558	0.0178653	0.575755	up	yes	SENP6
101121358	0	0	0.606684	13.7343	0	0.039072	0.110879	3.1841	2.10883	0.00766783	0.375921	up	yes	ZNF207
101114409	12.507	194.97	22.4965	76.6577	34.0803	15.8204	2.7941	17.5649	2.12573	0.0397408	0.906412	up	yes	MYH11
101120908	0	0.320237	0.053677	1.55959	0.022705	0.096794	0.261271	0.346992	2.16819	0.0430871	0.946157	up	yes	SEMA4F
101111578	0.259661	0	0	2.25387	0	0	0	0.49898	2.17535	0.0232151	0.670835	up	yes	RAPGEF2
101106601	0	0	0	1.85208	0	0	2.24872	0.406377	2.18825	0.0447463	0.968598	up	yes	WDFY2
101107196	1.89022	3.19137	3.80295	2.96151	0.066998	0.142161	1.69731	0.635488	2.2204	0.0481624	1	up	yes	RBPJ
101120709	3.69875	3.75916	0	1.04113	3.13949	3.39906	4.77683	0.221944	2.22989	0.0492812	1	up	yes	VAV3
101112561	1.59343	3.09153	1.85705	2.18067	0.403795	0.551339	0.433532	0.462889	2.23603	0.0302754	0.779673	up	yes	AOC1
101115850	0	0	0	2.12821	0	0	0	0.449745	2.24246	0.0434492	0.95215	up	yes	LGALS8
101104952	11.6647	27.8704	14.3459	17.9603	2.8582	5.50357	2.70645	3.68941	2.28335	0.00399258	0.265597	up	yes	PCOLCE2
101102481	1.1368	1.91857	12.3704	4.00695	14.3405	14.4542	13.0143	0.814542	2.29844	0.0411406	0.92382	up	yes	XRCC4
101115785	2.98156	0.799461	1.63875	13.7659	0.935715	1.67823	1.4601	2.76235	2.31713	0.00917092	0.409049	up	yes	PPP1R9A
101110988	1.0323	3.343	2.50667	3.8016	2.61944	5.24338	0.803754	0.752625	2.33661	0.0347997	0.838568	up	yes	KCNAB1
101110450	0	0	0	1.85546	0	0	0	0.356247	2.38082	0.0401162	0.911283	up	yes	NAIP
443517	12.8162	144.355	19.9829	59.0513	21.8707	9.53704	2.50307	11.3036	2.38519	0.0190642	0.597848	up	yes	CNN1
101102418	0.188979	0.126851	0	2.14411	0	0.165114	0	0.402924	2.4118	0.0355171	0.849794	up	yes	TMEM25
101118225	5.3756	5.54974	7.09841	1.87335	0.997223	10.4351	1.11353	0.349645	2.42166	0.0307796	0.785886	up	yes	MAN2C1
101115265	0.12408	0.141249	0.063705	3.17442	0.115534	0.128449	0.06211	0.588784	2.43068	0.0112945	0.452809	up	yes	FNBP1
101121216	5.76123	20.7225	3.27498	9.91959	1.13817	1.1715	3.18134	1.83033	2.43817	0.0367665	0.864927	up	yes	LOC101121216
101112113	355.11	309.74	271.511	5.5394	378.945	273.888	253.529	1.01834	2.44351	0.0477155	1	up	yes	PTGR1
101106365	0.03779	0.004259	0.031536	8.47944	0.005355	0.02474	0.008992	1.53733	2.46354	0.0291599	0.76819	up	yes	LRBA
101122637	24.3931	9.30091	2.77457	12.1562	2.75675	3.09302	0.691272	2.18035	2.47906	0.0367549	0.864927	up	yes	LOC101122637
101102561	45.4796	2.23819	14.1735	20.6304	3.95264	3.65505	3.33423	3.64731	2.49987	0.0119426	0.465559	up	yes	CD74
443334	19.0686	48.7767	5.92264	18.7036	13.1062	8.47543	5.85236	3.27187	2.51513	0.00141056	0.14999	up	yes	MYLK
101117680	2.97241	3.48956	0	0.865331	0	1.75237	0	0.151172	2.51706	0.0406101	0.916372	up	yes	SMYD4
101118956	7.01435	8.63482	7.95052	3.04441	10.8034	9.87442	10.1074	0.530808	2.5199	0.0033362	0.241313	up	yes	FBXO34
101119219	1.2228	1.12918	1.59502	11.8027	0.027737	0	0.052111	2.05647	2.52088	0.0288696	0.766142	up	yes	CGNL1
100171397	5.35788	9.01194	2.058	5.47594	1.70778	0.477505	0.652049	0.945777	2.53353	0.0304697	0.782094	up	yes	ATXN3
101111723	0.572064	0.81795	0.45488	0.614965	0.186048	0.12071	0.007503	0.104754	2.5535	0.0460203	0.981783	up	yes	LOC101111723
101109789	0.120493	0.487862	0.07094	4.27917	0.104136	1.6985	0.082911	0.71814	2.57499	0.011275	0.45255	up	yes	MAP4K4
101103929	1.7427	3.47568	1.11043	5.52025	6.49615	3.15678	2.36345	0.907054	2.60547	0.0162662	0.547636	up	yes	RBMS3
101118501	2.10314	0.057699	1.15341	1.10475	0.36177	0.032472	0.138146	0.177463	2.63813	0.047056	0.995198	up	yes	FSD1L
101117676	0.613727	6.10773	1.31165	2.6777	0.360552	0.626855	0.297451	0.428286	2.64435	0.0057591	0.324588	up	yes	PKHD1L1
101121675	2.90904	46.6667	2.88152	17.4857	2.86757	2.7609	2.63796	2.75548	2.66581	0.00881558	0.40007	up	yes	DDX17
101108489	36.6874	0.969267	0.230835	8.7846	1.90505	2.56857	0.425957	1.38239	2.66781	0.0437738	0.956834	up	yes	CXCL9
101107438	0	0.57846	0	1.66928	0	0	0.269492	0.262501	2.66884	0.00815506	0.385009	up	yes	BRAF
101117225	2.18193	2.064	3.41597	7.02875	1.41599	1.24711	1.25924	1.10403	2.67049	0.000963974	0.118529	up	yes	FAM219A
101111273	3.23228	2.41751	1.61473	3.84177	2.81569	3.84153	2.18231	0.592875	2.69597	0.00724962	0.36614	up	yes	ANKIB1
101103801	33.3069	26.5804	56.548	4.57155	51.1661	46.1887	36.1881	0.703868	2.69931	0.00783084	0.378493	up	yes	ACSS3
101112580	0.155648	2.2674	4.94453	0.962316	6.95441	0.580393	0.240537	0.146681	2.71383	0.0336369	0.825304	up	yes	KATNAL1
101104043	0.01031	0.120724	0.003155	4.49937	0.009319	0.047079	22.4838	0.679828	2.72648	0.0171019	0.56207	up	yes	ARHGEF6
101114129	2.57714	2.22259	0.681959	1.82723	0.476203	0.073008	0.277898	0.275703	2.72847	0.00364511	0.253435	up	yes	CHD9
101115433	2.74039	0	2.56344	31.6342	3.49346	4.45556	4.27041	4.73951	2.73868	0.00365367	0.253435	up	yes	DYNC1I2
101119280	0.028548	0	0.05732	0.203139	0	0.006865	0.007207	0.030029	2.75804	0.0277211	0.747802	up	yes	DNAH7
105614851	2.08932	0.309856	0.096662	0.831946	0.032566	0.133737	0.201224	0.122509	2.7636	0.0326263	0.811899	up	yes	LOC105614851
100125613	0	0	0	1.05992	0	0	0	0.155501	2.76896	0.0253827	0.70884	up	yes	ROBO1
101120171	0	0	0	14.3517	0	2.00514	0	2.08449	2.78346	0.00647866	0.345063	up	yes	ENPP2
101108995	0	0	0	0.141509	0	0	0	0.0203117	2.80052	0.0378476	0.880482	up	yes	XIRP2
101117339	0.476539	0.003528	0	0.318852	0	0.006917	0.008745	0.045251	2.81687	0.0437097	0.955933	up	yes	CEP162
101111331	0.503025	0.216705	0.497303	1.49866	0.102356	0.426156	0.024322	0.211159	2.82727	0.0462575	0.98405	up	yes	CYYR1
101119323	0	0	0	0.202405	0	0	0	0.0282093	2.843	0.0296527	0.773606	up	yes	B4GALNT2
101102091	0	0	1.14689	0.754174	0.683282	0.372402	1.85723	0.104764	2.84775	0.0275771	0.74484	up	yes	SVOP
101122805	0.048236	0	0	1.35973	0	0.02172	0	0.188096	2.85378	0.00906791	0.406963	up	yes	LOC101122805
101106904	0.092399	0.301469	0.069885	9.22746	0.05807	0.247383	0.805036	1.26941	2.86177	0.0411762	0.924018	up	yes	GPM6A
101108027	3.17549	0.133662	4.64374	2.65096	0.463928	0.177489	0.445725	0.362381	2.87094	0.0239322	0.68352	up	yes	ARMCX2
101118932	5.85161	5.22594	4.19605	3.57153	2.2694	0.534564	0.788563	0.484535	2.88187	0.00139275	0.149477	up	yes	SPHKAP
105608968	0.218036	0.916025	0.697521	0.610527	0.066864	0.124297	0.05368	0.0816137	2.90317	0.0369291	0.867583	up	yes	ETV3L
101108724	8.40797	7.6159	6.5585	4.90412	7.74189	7.89835	11.1987	0.655498	2.90333	0.00434409	0.27801	up	yes	PHF6
101113652	0	0	0	6.97252	0	0	0	0.929339	2.9074	0.0058413	0.326381	up	yes	PDLIM3
101119218	1.56662	2.85372	1.23664	1.88566	0.033858	0.642714	0.069399	0.248657	2.92284	0.0167792	0.555646	up	yes	CILP
442994	0.039792	0.231174	0.047619	0.106195	0.006935	0.01006	0.024666	0.013887	2.93491	0.0459534	0.981575	up	yes	LOC442994
101102685	0.448391	2.57961	0.12451	1.05084	0.134593	0.085894	0.190419	0.136969	2.93962	0.027139	0.737523	up	yes	CSDE1
101117992	0.293919	0.387802	0.36523	2.87112	0.484399	0.332901	0.682191	0.371511	2.95014	0.0276365	0.746152	up	yes	KDM4C
101108723	1.28562	6.10797	5.17949	75.2403	7.6151	7.04875	9.83338	9.66281	2.96099	0.00123268	0.138663	up	yes	SLC35F5
101118162	0.565004	0.567983	0	5.61055	0	0	0	0.713206	2.97575	0.00236645	0.199546	up	yes	PCM1
101114129	2.57714	2.22259	0.681959	0.046595	0.476203	0.073008	0.277898	0.00588233	2.98571	0.0393713	0.901367	up	yes	CHD9
101122079	0.297449	0.112798	0.206071	0.340234	0.0729	0.192549	0.140264	0.0428403	2.98949	0.0280268	0.752282	up	yes	GPR173
101123342	1.17894	1.52081	3.03471	8.54966	0.216702	3.17241	1.80041	1.07378	2.99316	0.00115886	0.134166	up	yes	DOCK7
101102481	1.1368	1.91857	12.3704	6.47582	14.3405	14.4542	13.0143	0.812972	2.99379	0.00368215	0.253991	up	yes	XRCC4
100170326	0.651789	7.878	10.2369	6.25556	0.411747	1.31802	0.614055	0.781274	3.00124	0.00454301	0.283893	up	yes	SCNN1G
101115372	0	0	0	0.182947	0	0	0	0.0227377	3.00827	0.0485742	1	up	yes	PLA2G4B
101118517	0.448822	0.327223	0.001366	0.478489	0.001398	0.002107	0.001262	0.059396	3.01005	0.0198826	0.61459	up	yes	GEMIN6
101119946	1.30691	1.79084	1.96114	7.43367	1.28532	0.781351	0.904032	0.922389	3.01063	4.14927e-05	0.0164819	up	yes	ZBTB44
101102444	0.097846	1.41276	0.140505	0.550369	0.003859	0.075108	0.122895	0.0672873	3.03199	0.0469685	0.993974	up	yes	ARHGAP28
101123123	1.26823	1.67094	0	0.992627	0.856923	0.403276	0	0.120732	3.03945	0.0204086	0.625258	up	yes	MOB1B
101110274	0	0.085969	0	2.8818	0	0	0.034827	0.346293	3.05691	0.0329242	0.81496	up	yes	PBRM1
101111257	0.795241	1.161	0.653389	1.96826	2.22284	0.93086	2.5267	0.236265	3.05845	0.0290179	0.767266	up	yes	BAZ2B
101117308	12.8544	419.898	31.3863	154.713	39.3046	10.835	4.97141	18.3703	3.07414	0.00743214	0.370091	up	yes	DES
101120770	23.0451	37.9115	1.38748	20.7813	2.69543	2.83224	1.84473	2.45747	3.08004	0.00808508	0.383539	up	yes	PFDN4
101121276	1.04941	0.345079	0.52815	13.4504	0.156291	0.441194	0.276364	1.58973	3.08079	0.00922301	0.410739	up	yes	CDC27
101104528	0.288394	0.141628	0.064737	0.213621	0	0.085528	0.090366	0.024776	3.10804	0.0132832	0.492601	up	yes	KIAA1109
101120538	0.323549	0.256357	1.26026	3.75558	0.28572	0.340948	0.611777	0.434306	3.11225	0.000277583	0.0577312	up	yes	TCF4
101109689	0.179705	1.02465	1.74971	0.534631	0	0	0.318352	0.061748	3.11408	0.0246414	0.695444	up	yes	RNF41
101105915	0.007397	0.033198	0.00944	0.248872	0.7397	0.034144	1.59743	0.028616	3.12051	0.0360881	0.857442	up	yes	CC2D2A
101110288	1.07129	1.97899	1.11825	0.284398	1.04178	2.0324	1.24821	0.0325267	3.12822	0.0451964	0.973766	up	yes	ZMAT3
101107128	0.414477	0.514417	0.606099	0.577518	0.730501	0.342472	0.216754	0.0658047	3.1336	0.0332402	0.82023	up	yes	ZNF568
101105515	0.223616	0.001962	0.008842	1.41207	1.24314	0.010891	0.00697	0.160845	3.13407	0.00735671	0.368409	up	yes	MARK1
101121886	0.031715	0	0	0.745957	1.1684	0.173163	0	0.0847657	3.13754	0.0213982	0.643751	up	yes	MIPOL1
101111315	0.344666	0	0.664272	0.276897	0.433628	0	0.498774	0.031228	3.14844	0.0301261	0.778006	up	yes	EMSY
101120424	0.07144	0.248304	0.079986	0.133243	0.005615	0.029406	0.010045	0.015022	3.14891	0.0181684	0.580826	up	yes	RNF213
101112911	13.0676	8.40785	14.9851	3.80812	19.9853	19.4917	17.3275	0.429136	3.14957	0.0354992	0.849794	up	yes	TMEM101
101112790	4.19535	4.69485	6.30357	5.06459	0.477186	0.792271	0.42866	0.566039	3.16147	0.00403535	0.267669	up	yes	PRDX4
101115867	1.80077	0.566473	1.90859	2.23482	0.814103	0.759791	0.680044	0.249119	3.16525	0.00755551	0.374079	up	yes	PACSIN2
101109257	0.464532	0	0	1.49046	0	2.72611	1.61559	0.165636	3.16966	0.00667023	0.349527	up	yes	DYSF
101106393	13.2156	8.46383	10.5949	0.385326	9.40743	9.13248	7.07837	0.042616	3.17661	0.0464895	0.987467	up	yes	ALAD
101108973	0	2.91926	9.26335	2.73419	1.23535	7.81975	7.80286	0.299296	3.19147	0.0313279	0.793438	up	yes	TPM3
101111578	0.259661	0	0	0.441077	0	0	0	0.048059	3.19815	0.0390475	0.895139	up	yes	RAPGEF2
101113952	0.14033	0.543496	0.027589	0.469418	0.402292	0.122101	0.3691	0.0509867	3.20268	0.0221626	0.656022	up	yes	NFAT5
101122679	5.61543	0.326907	2.76221	2.90152	0.411918	0.410445	0.063432	0.295265	3.29673	0.00568181	0.322157	up	yes	BBS10
101111884	0	0	0	0.506721	0	0	0	0.051065	3.31078	0.0188465	0.594264	up	yes	ADGRL3
101106019	1.00843	0.919477	1.80902	0.31483	1.62794	2.07935	2.00694	0.0316347	3.315	0.0488995	1	up	yes	ZNF7
100820745	0.444386	0.103298	0.219271	0.255652	0.020066	0.007319	0.048761	0.025382	3.3323	0.0188897	0.594264	up	yes	BTNL2
101116830	0.366985	0.068196	0.067184	0.167455	0.030337	0.0193	0	0.0165457	3.33925	0.0475955	0.999859	up	yes	ADGRE2
101119116	1.4207	2.02812	3.2087	3.10166	2.78388	2.65941	0.791852	0.305798	3.34239	0.0184057	0.585433	up	yes	TBL1X
101112540	0.029394	0.730544	0.140382	0.300107	0.016216	0.007174	0.064904	0.0294313	3.35005	0.0347384	0.838568	up	yes	PTCHD1
101107438	0	0.57846	0	1.4375	0	0	0.269492	0.139943	3.36065	0.0228731	0.666603	up	yes	BRAF
101104740	2.23286	0.268634	0.30431	0.935269	0.02254	0.044446	0.204981	0.0906557	3.36691	0.0280667	0.753062	up	yes	LOC101104740
101105597	33.9461	31.3553	32.4616	0.203848	31.8017	25.5028	28.2645	0.0194397	3.39042	0.0494566	1	up	yes	CUL5
494440	0	0	3e-06	0.59057	0	0	0	0.055835	3.40287	0.00582526	0.326012	up	yes	SLC4A4
101122761	0.816443	0.467276	0.001149	3.20305	0.06549	0	1.1002	0.302443	3.40471	0.0289899	0.766818	up	yes	GTDC1
101103681	0.396007	0.380851	0.448323	0.215069	0.343674	0.381778	1.96566	0.0202517	3.40869	0.0219454	0.653736	up	yes	SYTL2
101114256	6.02439	217.196	20.6066	81.2758	18.0959	3.8384	0.814632	7.58297	3.42199	0.00682192	0.354258	up	yes	ACTG2
101115025	2.09117	2.92596	2.88387	1.17898	3.10269	3.30524	3.11632	0.109816	3.42438	0.0408131	0.918616	up	yes	CASP2
443498	0.492718	0.475381	0.423065	0.553197	0.190524	0.450565	0.221778	0.051338	3.4297	0.025497	0.711155	up	yes	EDN1
101103184	0.353818	0.766204	0	0.154535	1.31704	0.430066	0.659221	0.0141977	3.4442	0.0420181	0.93532	up	yes	CARD6
101115845	1.13448	1.34093	0.055897	0.84377	0.068119	0.076617	0.086175	0.0769703	3.45448	0.0152766	0.529792	up	yes	SYT17
101121429	4.72205	4.84981	3.1732	0.998454	5.54329	4.72067	3.50901	0.090995	3.45584	0.00964097	0.41804	up	yes	STXBP5
101116062	0	0	0	1.66632	0	0	0	0.151634	3.458	0.00476866	0.289821	up	yes	TRPS1
101106114	4.74065	3.3379	3.77635	0.894114	3.27372	3.43517	1.88129	0.081167	3.46149	0.00771087	0.376238	up	yes	HOMER2
101119740	1.14701	9.88386	0.565393	10.5876	0.055711	0.114821	0.567756	0.958453	3.46553	0.0165224	0.551946	up	yes	C4BPA
101102430	0.576181	0.44949	0.393679	0.473117	0.102344	0	0.026117	0.0428203	3.46583	0.0254835	0.71108	up	yes	CIDEC
101104578	0.097976	3.5029	0.111713	1.23753	0.062155	0.060262	0.212136	0.111518	3.47212	0.022838	0.666595	up	yes	CCDC149
101123247	11.8089	7.2405	6.29596	0.476105	8.22048	9.04929	8.98035	0.0428623	3.4735	0.0332709	0.820402	up	yes	PIK3R3
101116841	0.121984	0.087135	0.053693	0.087604	0.023638	0	0	0.00787933	3.47485	0.0425238	0.941496	up	yes	LOC101116841
101121190	2.77053	0.066013	0.130608	0.98905	0.071393	0.044023	0.148908	0.088108	3.4887	0.0448618	0.969578	up	yes	LOC101121190
101111467	0	0	0	1.21204	0.235317	0	0	0.107214	3.49888	0.0290715	0.767571	up	yes	GAS7
101111207	0.038197	0	1.75312	0.377665	0.08959	0.210749	0	0.033201	3.50781	0.0380691	0.883554	up	yes	ATP2A3
101103230	2.9599	2.43656	3.20789	0.292915	0.145222	2.6044	1.35139	0.025387	3.52832	0.035654	0.850046	up	yes	GSAP
780509	0.221911	2.72793	0.098887	1.01624	0.092183	0.03614	0.135351	0.0878913	3.53138	0.0365667	0.863809	up	yes	MB
101115970	0.000561	0.001699	0	0.292918	0.00311	0.002074	0	0.0252537	3.53593	0.048679	1	up	yes	SESN1
101108688	13.1971	10.5397	10.8413	0.349285	12.5176	11.7574	9.69395	0.0296727	3.5572	0.0150583	0.52584	up	yes	CREBRF
101104249	0.159615	0.05794	0.109994	0.313538	0.005354	0.052317	0.0186	0.026539	3.56245	0.0256926	0.713457	up	yes	NCOA2
101120519	0.030649	0.072802	0	0.440402	0.589117	0	0.022399	0.0371797	3.56624	0.0212578	0.641325	up	yes	BTBD10
101116191	0	0.482062	0	0.183064	0.435029	0	0	0.0153573	3.57535	0.0384129	0.889143	up	yes	DZIP3
101102360	0	0	0	0.145222	0.034135	0	0.012034	0.0121793	3.57575	0.0476082	0.999859	up	yes	SLITRK3
101113764	0.117683	0	0	0.905924	0	0.087626	1.02695	0.073695	3.61975	0.0278308	0.749373	up	yes	PAQR5
101104072	1.04818	1.09625	0.5345	0.892976	0.037176	0	0.180603	0.072593	3.62072	0.0167047	0.554793	up	yes	DCBLD1
101105646	0.341438	0	0	0.114093	0	0	0	0.00907833	3.65164	0.0182852	0.583212	up	yes	BICD1
101109980	0	0	0	0.257598	0	0	0	0.0204167	3.6573	0.0453462	0.975504	up	yes	BRCA2
443010	0.020642	0.018835	0.019803	0.229346	0.024909	0.013905	0.05532	0.0180543	3.66711	0.0181455	0.580826	up	yes	PRKG1
101105293	30.3916	10.8496	5.12952	1.08329	7.80485	3.60469	5.18497	0.084823	3.67481	0.0490179	1	up	yes	S100A2
101104951	2.44928	0.365486	2.07554	1.6301	0	0.333499	0.048049	0.127183	3.67999	0.014919	0.523165	up	yes	APCDD1
101105859	5.65083	3.96757	3.68206	0.880175	5.43358	3.38604	3.30367	0.0686367	3.68074	0.0305418	0.783251	up	yes	FAM19A4
443465	2.43781	0.004366	0.467757	0.969978	0.071307	0.143868	0.007333	0.0741693	3.70906	0.0308473	0.786653	up	yes	EDNRA
100145864	21.9883	20.5443	22.5883	1.42109	21.5303	15.0704	13.0644	0.108504	3.71118	0.00849474	0.392467	up	yes	SFXN1
101105564	0.300837	1.38646	1.57954	1.36109	1.1528	2.02247	0.901763	0.103805	3.71282	0.00425819	0.276351	up	yes	NBAS
101119368	1.1117	0.016667	0.026683	0.385018	0.048378	0.004341	0.03487	0.0291963	3.72107	0.0250233	0.701353	up	yes	HUWE1
101121435	7.96835	4.50875	3.02822	0.399317	2.47022	4.5668	2.40609	0.0302063	3.72461	0.0446241	0.967164	up	yes	ASPA
443471	0.003855	0.700919	0.037255	0.247343	0.026722	0.022077	0.007136	0.018645	3.72965	0.0343532	0.835465	up	yes	LOC443471
101122612	0.100533	0.018059	0.848995	2.40273	0	0.001336	0.028502	0.179634	3.74154	0.0444938	0.96556	up	yes	NME7
101104461	0.006017	0.379001	0.031112	0.13871	0.007767	0.009892	0.013426	0.0103617	3.74274	0.030484	0.782094	up	yes	LONRF3
101115188	0.013754	0	0	2.12903	0	0	0	0.156418	3.76671	0.000490131	0.0800861	up	yes	INO80D
101105169	1.67554	1.22089	0.979514	2.04209	1.99969	2.34992	2.01823	0.148916	3.77748	0.0123898	0.47548	up	yes	PTRH2
101106065	0.344608	0.852012	0.70326	0.633293	0.03571	0.084485	0.017647	0.0459473	3.78482	0.00659427	0.34739	up	yes	LOC101106065
101110436	1.77942	1.6698	1.2298	0.387841	1.94098	1.59819	1.49052	0.0280827	3.78771	0.04355	0.954055	up	yes	CBFA2T2
101107994	0.098916	0.22277	0.21554	0.179075	0.003164	0.017195	0.018276	0.0128783	3.79755	0.0083031	0.387057	up	yes	ADAMTS16
101109221	0.28784	0.039012	0.418602	0.248485	0.004662	0	0.048808	0.0178233	3.80132	0.0334175	0.821672	up	yes	TRIM40
101121017	0	0.032512	0	0.632003	0	0	0.156802	0.0448307	3.81737	0.00454008	0.283893	up	yes	PRDM1
101110076	0.068396	1.21287	0.667392	0.649554	0.016774	0.073038	0.048289	0.0460337	3.81869	0.0078614	0.378803	up	yes	PRG4
101118648	0	0	0	0.0461527	0	0	0	0.00327067	3.81876	0.0389657	0.893561	up	yes	HEPHL1
101114193	0.196476	1.2575	1.03606	1.59559	0.262998	0.274184	0.268597	0.112067	3.83165	0.00151928	0.156962	up	yes	RASGEF1B
101119494	0.480568	0.381033	0.391232	0.417611	0.087156	0	0	0.029052	3.84545	0.0271736	0.737523	up	yes	ATP9A
101121571	0.00879	0.04531	2.93609	7.80472	0	0.576701	0.005178	0.538581	3.85711	0.00657308	0.347204	up	yes	CWC22
100302103	0.740874	0.367925	0.159077	1.01022	0	0.739097	0.4692	0.0686373	3.87954	0.028733	0.764929	up	yes	LYN
101102052	7.70556	15.4963	7.97704	1.49076	1.98933	3.11681	2.6633	0.100134	3.89604	0.0265543	0.729184	up	yes	MFAP5
101107340	0.216286	0.188719	0.202097	0.202367	0	0	0.040683	0.013561	3.89944	0.0345678	0.838568	up	yes	LOC101107340
101102413	1.22321	4.51945	2.78137	2.84134	0.349105	0.218093	0	0.189066	3.90961	0.00774787	0.376956	up	yes	LOC101102413
101116587	0.499498	4.23438	1.15005	1.96131	0.087822	0.088155	0.209057	0.128345	3.93372	0.00139513	0.1495	up	yes	LOC101116587
101114649	3.62685	3.26075	8.52502	2.20606	4.41765	6.96586	8.07238	0.143447	3.94288	5.80562e-06	0.00378554	up	yes	SETD2
101108127	1.56917	1.68696	1.26798	1.25416	0.040524	0.011648	0	0.0814117	3.94535	0.000275919	0.0577312	up	yes	ALDH7A1
101108359	0.332583	0.28753	0.47289	2.4626	1.93531	1.80274	2.04639	0.159615	3.94751	0.00257549	0.208687	up	yes	TXNDC11
101111880	2.61634	2.74176	2.33845	2.56552	0.165411	0.150833	0.182356	0.1662	3.94826	2.60097e-05	0.0115981	up	yes	PLAC8L1
101119740	1.14701	9.88386	0.565393	3.86542	0.055711	0.114821	0.567756	0.246096	3.97333	0.00552972	0.31739	up	yes	C4BPA
101116816	38.0083	38.6017	50.3616	0.259284	44.1564	32.8566	35.6212	0.0163983	3.98291	0.0232581	0.671025	up	yes	RANBP2
101104977	5.7749	8.02785	4.96423	3.32711	0.351247	5.96153	10.2454	0.209182	3.99144	0.0172561	0.564185	up	yes	ST3GAL5
101123306	3.01451	2.93553	1.8939	0.309946	2.52124	3.88881	5.31309	0.0192363	4.01011	0.0189877	0.596263	up	yes	NUP43
101103838	0.406252	0.541075	0.08807	0.345132	0.048891	0.015157	0	0.0213493	4.01489	0.015807	0.538876	up	yes	PIWIL4
101117172	4.01578	0.046443	0.073584	1.3786	0.086048	0.067009	0.102209	0.0850887	4.0181	0.0232908	0.671025	up	yes	MICU2
443332	0.179114	2.43119	0.091948	0.90075	0	0.137563	0.026161	0.0545747	4.04482	0.0316147	0.797778	up	yes	GRP
101119900	0	0	0	3.12493	0	0	0	0.187245	4.06082	0.00742356	0.370091	up	yes	NT5C3A
101117423	0	0	0	0.862973	0	0	0	0.051289	4.07259	0.0131853	0.491283	up	yes	GANC
101109749	0.076227	0.022681	0.578238	0.225715	0.025032	0.014972	0	0.0133347	4.08125	0.0432913	0.949274	up	yes	TMEM218
101114536	1.42452	0.926575	1.29134	0.479875	0.7633	0.684702	0.561815	0.0283433	4.08158	0.0207994	0.631366	up	yes	ZNF18
101102277	0.914381	0.821825	1.5865	0.318842	1.36317	1.2573	2.08087	0.0187813	4.08547	0.00739998	0.37009	up	yes	ZDHHC23
101123639	6.12552	6.81387	1.1571	0.834391	8.54933	6.76543	5.9368	0.0490573	4.08818	0.0215445	0.646869	up	yes	RRM2B
442995	0.068291	1.35721	0.024172	0.483223	0.038697	0.035496	0.010453	0.0282153	4.09814	0.0141132	0.507631	up	yes	MYH7
101102944	0	0.594789	0.440074	0.374671	0	0.857318	0	0.021736	4.10747	0.0189991	0.59635	up	yes	KIAA1107
101107030	10.0547	0.869849	1.08748	4.00402	0.689843	0	0	0.229948	4.12207	0.0299068	0.776911	up	yes	LOC101107030
101121428	5.37373	0.203824	7.3181	0.114687	0.596715	1.29687	1.90635	0.00656233	4.12735	0.0485951	1	up	yes	POPDC3
101113769	0.059165	0.063485	1.43313	0.518595	0	0.029439	0.059494	0.0296443	4.12878	0.0367934	0.864983	up	yes	TEX30
101115511	0	0	2.7976	2.42994	1.17677	0	0	0.137267	4.14586	0.00637701	0.343418	up	yes	CALCRL
101109004	6.12431	3.65513	3.71764	0.123848	6.69921	6.04611	3.25371	0.006989	4.14734	0.0334157	0.821672	up	yes	ATF7IP
101109026	3.32788	6.93239	5.02558	0.22093	4.28162	4.44271	3.93832	0.0124157	4.15336	0.0291191	0.76819	up	yes	NBR1
101105257	0.048698	0.03586	0.087012	0.58202	0.055574	0.065262	0.503049	0.0324923	4.1629	0.0257745	0.715014	up	yes	KLHL32
101121412	1.37606	4.49947	6.37272	1.06284	0.86747	11.8017	7.63919	0.0590403	4.17008	0.0313448	0.793575	up	yes	BRE
101115355	2.7453	0	1.70415	1.40318	2.59017	2.17582	2.66366	0.0777347	4.174	0.0387532	0.891674	up	yes	SMAGP
101102067	16.5808	52.8644	13.917	0.222477	16.4412	13.6633	5.15899	0.012314	4.17529	0.0377815	0.87924	up	yes	PLN
100196903	36.519	0.718538	0.391119	12.5429	0.239916	1.15614	0.681626	0.692559	4.17879	0.00619061	0.338479	up	yes	IDO1
101113256	0.01456	0.018166	1.55642	0.529716	0.054946	0	0.031225	0.0287237	4.20491	0.0363189	0.860264	up	yes	KLHL20
101115672	0.034254	0.660253	0	0.231502	0.010007	0.014862	0.012726	0.0125317	4.20738	0.0291808	0.76819	up	yes	DOPEY2
101103349	0.583449	16.487	16.39	11.1535	0.64162	0.611309	0.53844	0.597123	4.22332	7.0602e-05	0.024399	up	yes	TRIM2
101110865	0.038843	1.42645	0.044615	0.503303	0.01183	0.027934	0.040883	0.0268823	4.2267	0.0107337	0.440807	up	yes	TBCEL
101121801	2.08117	0.896688	3.49341	1.14766	1.36532	3.47045	1.12843	0.059024	4.28125	0.00243337	0.20233	up	yes	NNT
105614850	11.678	0.984437	0.907947	4.52345	0.08344	0.229549	0.380233	0.231074	4.291	0.00538042	0.315011	up	yes	LOC105614850
101103214	5.88972	0	11.7106	2.85451	0	0	0.808709	0.143431	4.31482	0.00433571	0.27801	up	yes	CSTF2
101120375	0.056587	0	0.226324	0.357162	0.26713	0.092163	0.023992	0.0179343	4.31578	0.015702	0.538201	up	yes	ACSM1
101121612	10.8254	1.00227	6.94787	6.25852	0.009715	0.894935	0.026376	0.310342	4.33389	0.00258797	0.209453	up	yes	VPS36
101104477	4.96059	1.98314	6.43311	0.655107	1.09531	0.867417	6.7675	0.0319587	4.35745	0.0191119	0.598801	up	yes	EPS8
101116399	1.78889	0.94596	0	0.911616	0.066142	0.028754	0.037739	0.0442117	4.36593	0.0266122	0.729663	up	yes	APBB2
101121399	0.005464	0.00841	0.062171	0.0149143	0.020163	0	0.020526	0.000723	4.36656	0.0372236	0.872426	up	yes	FREM1
101109327	0.02144	0.118683	0.481751	0.207291	0	0.008458	0.021333	0.00993033	4.38367	0.0112921	0.452809	up	yes	IMPG2
101114384	0.938394	0	0	0.791602	0	1.46431	0	0.037823	4.38744	0.0132511	0.492408	up	yes	NCR3LG1
101116405	1.11115	0.784633	1.77131	0.208688	0.842699	1.0248	1.57543	0.00986667	4.40264	0.0119716	0.466428	up	yes	ARMC2
101113661	1.57791	0.287387	1.68908	1.64805	0.99173	0.519204	1.36457	0.077769	4.40542	0.000604576	0.0912369	up	yes	PAFAH2
101109384	1.53237	0.816507	0.011638	0.103975	1.30232	0.660853	0.77367	0.00486633	4.41726	0.0421794	0.936687	up	yes	LOC101109384
101118579	0.26225	0.879026	1.53051	0.43048	0.518565	1.04036	3.51738	0.019774	4.44427	0.0369067	0.867353	up	yes	MEAF6
101104091	0.136321	0.035324	0.029689	0.200841	0.175924	0.193864	0.296845	0.009141	4.45756	0.0268896	0.735151	up	yes	CWC27
101110285	0.108725	0.794411	0.005581	0.302906	0.041138	0	0	0.0137127	4.46529	0.0346151	0.838568	up	yes	CCDC190
101121243	0	0.051351	0	0.38821	0	0	0	0.0175323	4.46875	0.0145152	0.514222	up	yes	ZMAT1
101113176	28.4188	23.5054	22.2738	1.1056	25.3122	23.6076	33.5779	0.0496273	4.47755	0.00323414	0.23755	up	yes	TRIP11
101122230	21.6883	24.1558	20.8972	0.455433	22.0444	25.3889	20.9848	0.020322	4.48612	0.0174013	0.567323	up	yes	ZMPSTE24
101112550	1.06927	1.41854	0.05039	0.846066	0.010928	0.037085	0.064137	0.0373833	4.5003	0.0430936	0.946157	up	yes	OST4
443318	2.04533	5.93117	2.44655	2.31462	1.95152	2.82876	0.577676	0.101312	4.51389	0.000547179	0.085509	up	yes	IGF1
101112070	21.7288	9.78443	0	16.5485	31.2601	24.9469	40.1729	0.714132	4.53437	0.000664141	0.0966388	up	yes	OSGIN2
101121943	0.281468	0.804671	0.464796	0.516978	0.034527	0	0.030409	0.0216453	4.57798	0.00779255	0.378161	up	yes	CTHRC1
101113007	6.92709	5.75012	3.70718	0.154733	6.21087	7.05082	6.83138	0.00644	4.58658	0.0407273	0.918118	up	yes	ZNF215
101103701	0	0	0	0.527651	0	0	0	0.0219467	4.58751	0.0224391	0.659467	up	yes	PHACTR4
101110953	0	0	0	0.348678	0	0	0	0.014353	4.60247	0.0299996	0.777676	up	yes	CASP9
101102323	0.448023	0.276974	0	0.157584	0.364134	0.231859	0.160749	0.006461	4.60822	0.0379611	0.881639	up	yes	ESRRG
101115486	0	2.6459	2.28633	0.0928127	1.48415	2.14246	0	0.003805	4.60835	0.011682	0.460155	up	yes	LOC101115486
101104495	1.12862	2.40292	0.06375	1.19843	0.043286	0.037445	0.066644	0.049125	4.60855	0.00573344	0.324286	up	yes	DNAL1
101108436	0.928394	0	0.938132	0.622175	0.021032	0.003423	0.051562	0.025339	4.61789	0.0166536	0.554454	up	yes	ALG6
101108149	0.056491	0.142158	1.14295	0.447198	0	0.054575	5.7e-05	0.0182107	4.61806	0.0122596	0.472851	up	yes	FAM107B
101118984	1.9627	0.00273	0	0.501616	0.001792	0.006018	0.002523	0.0204	4.61994	0.0380981	0.883931	up	yes	MPPED2
101119343	1.747	2.85782	2.11771	0.165914	2.88587	2.14214	0.931928	0.00673667	4.62226	0.0328651	0.81496	up	yes	HEYL
101120591	0.223375	3.01122	0.813404	1.34933	0.032568	0.099479	0.030501	0.0541827	4.63827	0.00134597	0.145814	up	yes	TOM1L1
101117930	0.235486	0	0.162742	0.132743	0	0.015875	0	0.00529167	4.64877	0.0484153	1	up	yes	GIPC3
101114586	0	0.337639	0	0.190064	0.051905	0	0	0.00745967	4.67123	0.00926711	0.411907	up	yes	LOC101114586
101102578	0.451138	0	0.229638	3.18189	0	0.000453	3.62374	0.123962	4.68192	0.0476633	1	up	yes	MIA3
101115501	2.14249	2.94791	4.90796	3.33279	0.013279	0.370698	0.002243	0.12874	4.6942	0.000732753	0.102522	up	yes	ZMYM4
101110687	2.45063	3.04286	3.17194	0.139019	2.93849	2.90271	2.2372	0.00525467	4.72554	0.0461717	0.98315	up	yes	PLD2
101118663	22.6572	11.179	0.615376	11.4838	0.411839	0.54229	0.346149	0.433426	4.72768	8.56811e-05	0.0288879	up	yes	ANXA7
443270	0	0.335275	0.016755	0.153413	0	0	0	0.005778	4.7307	0.0248557	0.698321	up	yes	PPARGC1A
101121239	0	0	0.303671	0.138222	0	0	0	0.00517433	4.73947	0.0142093	0.509389	up	yes	MAP2
101110793	19.5593	20.91	14.7092	1.35312	16.8225	22.5311	22.4612	0.0503207	4.74899	0.0124487	0.476684	up	yes	FAM103A1
101107495	0	0.012727	0	0.327183	0	0	0	0.0120763	4.75984	0.00799457	0.380814	up	yes	LOC101107495
101115651	1.26341	2.17336	1.35484	1.21299	0.885952	1.23066	0.13771	0.044568	4.76641	0.000598935	0.0905834	up	yes	CKAP5
101113635	4.66483	3.3474	0.188291	0.859927	3.45022	2.55653	2.20218	0.0313677	4.77686	0.00828419	0.387057	up	yes	DDAH1
101108545	2.6014	3.47809	3.42237	0.990734	4.93193	3.25625	3.93982	0.0361067	4.77816	0.0195965	0.608742	up	yes	DCTD
101119116	1.4207	2.02812	3.2087	3.03391	2.78388	2.65941	0.791852	0.110518	4.77882	0.00467666	0.287066	up	yes	TBL1X
101103309	1.27497	0	0.131084	0.259057	1.07963	1.21049	1.13405	0.00940033	4.78442	0.022471	0.659783	up	yes	CYTH4
101103211	1.09046	0.944026	0.999318	0.506048	1.08852	0.653446	0.644621	0.018187	4.79829	0.02892	0.766142	up	yes	C2H9orf91
101102073	0.758968	1.9307	0.004905	0.898192	1.6e-05	0.088405	0.008379	0.0322667	4.79891	0.00674468	0.352093	up	yes	TANC2
101111884	0	0	0	0.183805	0	0	0	0.00659933	4.79971	0.033387	0.821672	up	yes	ADGRL3
101104180	0.83801	0	0.022403	0.286804	0.017619	0.013063	0	0.0102273	4.80956	0.040459	0.914661	up	yes	TIGD4
101121661	0.248683	0.31634	0.195675	0.933643	0.2973	0.287644	0.599093	0.0331413	4.81617	0.00318142	0.235147	up	yes	AADAT
101104249	0.159615	0.05794	0.109994	0.308816	0.005354	0.052317	0.0186	0.0109167	4.82214	0.0140007	0.506588	up	yes	NCOA2
101115317	0	0	0	0.250461	0.792819	0	0.936587	0.008805	4.83012	0.0201943	0.621169	up	yes	PPP4R4
101113925	2.02239	1.29646	4.1497	1.74991	1.93713	0.856395	2.05486	0.061414	4.83257	0.00612339	0.336171	up	yes	SLC41A2
101102297	1.19574	1.26124	0.926436	0.854532	0.646846	0.636323	0.642964	0.0297197	4.84564	0.0132268	0.492034	up	yes	LOC101102297
101111144	0.283743	0.052913	0.1789	0.428522	0.035127	0.176826	0	0.0146193	4.87342	0.0394708	0.902747	up	yes	EAF2
101108792	125.05	135.24	133.66	1.64929	130.67	143.108	153.766	0.0562077	4.87494	0.00287049	0.223628	up	yes	CCT8
101104442	3.29057	4.26556	6.92674	0.207326	4.06569	4.90524	13.326	0.00700733	4.88689	0.0439614	0.95942	up	yes	FAM69A
101114424	5.89301	6.8555	5.4334	11.4542	16.2367	13.5172	11.1055	0.385362	4.89352	1.41175e-08	5.89416e-05	up	yes	MTFR1L
101120917	0.466094	1.24153	0.941995	0.385206	0.780729	0.213477	0	0.0129547	4.89409	0.00786238	0.378803	up	yes	NSD1
101118875	0.000569	0.371845	0.000961	0.124458	0.007004	0.004354	0.000995	0.00411767	4.91769	0.0459707	0.981575	up	yes	HELQ
101110522	9.6461	1.34281	12.3521	3.40306	4.58738	13.051	12.3522	0.110313	4.94716	0.0326794	0.811899	up	yes	PIGW
101116607	2.04775	0.577248	3.04492	1.88997	0.051094	0.069209	0.060727	0.0603433	4.96903	9.53136e-05	0.0312218	up	yes	DDX24
101103544	0.07939	0	0.744907	0.274766	0	0	0.026232	0.008744	4.97376	0.0342865	0.83443	up	yes	GABBR2
101116455	0.005789	0	0.002206	1.18644	0	0	0	0.0375207	4.98281	0.00155868	0.159504	up	yes	METTL8
101120412	0.027	0.560321	1.79863	0.795318	0.010619	0.019651	0.045106	0.0251253	4.98432	0.00136651	0.147346	up	yes	CTDSPL2
101122612	0.100533	0.018059	0.848995	0.322529	0	0.001336	0.028502	0.009946	5.01917	0.0261505	0.720958	up	yes	NME7
101110538	0.51946	0.219139	0.308337	0.454128	0.472053	0.434154	0.387194	0.0139523	5.02452	0.0298133	0.776143	up	yes	ZNF605
101115356	0.097738	0.042049	0.174633	0.0822867	0	0.197873	0.138404	0.00252333	5.02726	0.00563107	0.320595	up	yes	SOX5
101115259	14.9848	25.2738	21.2673	1.06075	17.7189	22.4787	23.6088	0.032177	5.04291	0.00461636	0.285454	up	yes	STOM
101119368	1.1117	0.016667	0.026683	0.803261	0.048378	0.004341	0.03487	0.0242797	5.04805	6.94183e-05	0.0242322	up	yes	HUWE1
443151	1.72636	0.180449	0.034784	0.647198	0	0.039086	0.019453	0.019513	5.0517	0.0141481	0.50825	up	yes	EP4C
101115369	0	2.07861	0	1.41795	0	0	0	0.042327	5.06608	0.00278554	0.220463	up	yes	N4BP2
101116898	0.714933	0.004789	0	0.713529	0	0	0.94555	0.0212137	5.07191	0.0161031	0.544253	up	yes	APLF
101115369	0	2.07861	0	0.659558	0	0	0	0.019328	5.09274	0.0016683	0.16615	up	yes	N4BP2
101111237	0.039105	1.03974	0.027238	0.368954	0	0.010291	0.840386	0.0108103	5.09296	0.0135054	0.497853	up	yes	DNAJC6
101110770	1.3176	1.46173	1.57753	0.228269	1.74087	1.48311	0.959212	0.00659667	5.11286	0.0154012	0.531856	up	yes	RAD54B
101122487	5.21782	3.65878	1.30476	1.19233	1.90276	3.37157	9.02924	0.0344563	5.11288	0.00900358	0.404354	up	yes	WDR53
101121103	0.086884	0.653044	0.003655	0.247861	0	0	0.021419	0.00713967	5.11753	0.0381793	0.88522	up	yes	NEK3
100294558	0	0	0	0.175071	0	0	0	0.00503867	5.11875	0.0313039	0.793119	up	yes	SLC26A2
101121745	5.38159	2.91506	4.96927	0.207679	1.17625	2.98621	2.7486	0.00596767	5.12104	0.0129552	0.486594	up	yes	ZNF189
101107902	0.01066	0.684063	0	0.231574	0.019634	0	0	0.00654467	5.14501	0.0454299	0.975586	up	yes	PPIP5K1
101118495	0.035067	0.088679	0.09363	0.0724587	0	0.006012	0	0.002004	5.1762	0.031385	0.794301	up	yes	FAM151A
101104521	0	0	4.28067	0.553096	8.49352	5.94533	5.38018	0.0152497	5.18068	0.0385787	0.890235	up	yes	FBXO31
101116208	0.123122	0.137032	0.139972	0.0742833	0.039993	0.060718	0.083514	0.00203267	5.19159	0.0259757	0.717857	up	yes	GPR1
101112826	0.000735	1.18726	0.002803	0.396932	0	0.031927	0.000292	0.0107397	5.20787	0.0292132	0.76819	up	yes	PAG1
101108206	0.227993	0	0	0.162916	0.344479	0	0	0.00439867	5.21092	0.0326611	0.811899	up	yes	TTC7A
101115467	0.538843	0.358917	0	1.85163	0	0	0	0.0498953	5.21375	0.0097989	0.420665	up	yes	PHF10
101102585	0.272892	8.38612	1.18862	3.28254	0.037101	0.208079	0.017159	0.0874463	5.23027	0.000809166	0.109661	up	yes	HAS1
100500776	7.63686	3.43641	6.68179	0.138564	9.10233	9.42069	7.92425	0.003584	5.27284	0.033981	0.829133	up	yes	DNMT3A
443138	0.058915	2.38054	0.08629	0.841916	0	0.043104	0.021488	0.0215307	5.28921	0.00762512	0.37591	up	yes	OXTR
101114793	0.013496	0.054545	0.029299	0.165878	0.078737	0.080263	0.095434	0.00416733	5.31485	0.0281274	0.753813	up	yes	SCIMP
101113409	0.04555	0.027381	0.19612	0.147758	0.014897	0.042804	0.218739	0.00361533	5.35296	0.0136408	0.4999	up	yes	PPP2R2B
101102872	0.008706	0.052455	0.023316	0.028159	0	0	0.002057	0.000685667	5.35994	0.0486161	1	up	yes	MYOM2
101113228	0.013648	0.130183	2.49449	0.879439	0	0.046525	0.017199	0.0212413	5.37164	0.00809854	0.383914	up	yes	LHCGR
101115814	0.072952	0.279898	0.065274	0.547755	0.047834	0.2936	0.107166	0.0131877	5.37627	0.00417338	0.273933	up	yes	PROCR
101117113	3.24593	2.26983	0.086986	1.66412	2.96465	1.27414	3.74374	0.0398543	5.38388	0.0195939	0.608742	up	yes	CCNK
101122886	0.188234	0.424061	0.509703	1.1728	0.313277	0.300057	0.370902	0.028046	5.38601	0.00587332	0.327905	up	yes	TCP11L1
101108619	0	0	0	0.311861	0	0	0	0.00743033	5.39133	0.0234524	0.673155	up	yes	CIDEA
101107105	0	0	0	1.23122	0	0	0	0.029051	5.40536	0.00135037	0.145919	up	yes	STAU2
101103961	0.014053	0.810516	0.020465	0.281678	0.007687	0	0.01219	0.00662567	5.40984	0.00702508	0.360469	up	yes	PTPRQ
101122772	0	2.08402	0	1.52861	0	1.42345	2.35864	0.035796	5.41628	0.00192141	0.177663	up	yes	CNOT2
101117425	1.53227	0	0	0.813816	0	0	0	0.019057	5.41631	0.00824895	0.3868	up	yes	EBAG9
101109680	1.26162	5.14349	4.89437	85.9847	1.18451	1.12204	1.15095	1.97959	5.4408	3.90419e-06	0.00291753	up	yes	LOC101109680
101109472	1.49402	4.0923	2.57401	1.1662	2.76007	3.87352	3.01686	0.0267683	5.44514	0.0401102	0.911283	up	yes	DBNDD2
101122000	0.37671	0.640912	0.437577	0.621216	0.734552	0.243359	0.202595	0.014172	5.45398	0.00204355	0.183166	up	yes	INVS
101107114	8.24214	2.5411	0.016263	0.379754	0.022266	5.00562	11.2149	0.00866333	5.454	0.00987207	0.422756	up	yes	CLTC
101122105	0	0.181502	0.216124	0.067546	0.086428	0.198486	0.160593	0.00153933	5.45549	0.0117117	0.460979	up	yes	MOB3A
101122000	0.37671	0.640912	0.437577	2.45893	0.734552	0.243359	0.202595	0.0557183	5.46373	0.000239133	0.0535048	up	yes	INVS
101119962	7.15142	17.0097	0.245835	8.13565	0	0.268734	0.284232	0.184322	5.46396	0.00125798	0.14	up	yes	LOC101119962
100423047	0.553712	0.006032	1.13897	0.566237	0.017233	0.00059	0.019935	0.012586	5.49151	0.00247957	0.205	up	yes	ITGB3
101106026	4.80276	0.029889	0.02211	1.61825	0.058094	0.027552	0.022124	0.0359233	5.49337	0.00748555	0.371808	up	yes	SDF4
101120343	0	0.842276	0	0.175648	0.035453	0.425079	0	0.003749	5.55003	0.00869284	0.397122	up	yes	PCGF2
101111867	0	0	0	0.024745	0	0.007397	0	0.000519	5.57526	0.0381207	0.884158	up	yes	ACVR1C
101104347	5.51823	6.34314	4.62472	0.625387	6.09306	4.14085	3.21083	0.012885	5.60098	0.000102705	0.0321467	up	yes	PEAK1
101120718	24.7778	25.8579	27.7883	0.597082	33.6758	30.3463	31.3375	0.0122683	5.60492	0.00178021	0.172571	up	yes	CD2BP2
101109988	1.80048	0.348469	0	0.716317	0.044042	0	0	0.0146807	5.60861	0.0178687	0.575755	up	yes	PTER
101107392	4.2628	0	2.53441	0.75818	1.42832	0.00446	0	0.0154237	5.61932	0.019464	0.607143	up	yes	ADAMTSL3
101119565	0.017899	0.011166	1.91918	0.649414	0	0.03214	0.007321	0.0131537	5.6256	0.0180782	0.580088	up	yes	THTPA
101119219	1.2228	1.12918	1.59502	1.31566	0.027737	0	0.052111	0.026616	5.62735	4.65909e-05	0.0176936	up	yes	CGNL1
101119755	0	0	0	1.2738	0	0	0	0.0257437	5.62877	0.0210167	0.635715	up	yes	SERGEF
101114648	0.014705	0.042904	0.046044	0.337412	0.016249	0.016738	0.011352	0.00676833	5.63957	0.0028836	0.223628	up	yes	FOXP1
101112104	0	0	1.82994	0.172552	0	0	0	0.003459	5.64054	0.0042738	0.276584	up	yes	C23H18orf25
101112807	0.309009	0.475172	0.667514	0.483898	0	0.006719	0.022128	0.00961567	5.65317	0.000837901	0.11171	up	yes	VPS50
101112877	0.143034	0.032856	0.202991	0.187595	0.150321	0.025527	0.145678	0.003675	5.67373	0.0109611	0.445383	up	yes	CHST3
101110417	0.360619	0.148508	0	0.169709	0	0	0.009891	0.003297	5.68577	0.0158309	0.538876	up	yes	LOC101110417
101116052	0	0	0	0.314829	0	0	0	0.00610367	5.68875	0.0103047	0.431915	up	yes	FER
101113128	1.0853	0.932627	0	1.00562	0.115832	1.35084	0.630569	0.0191283	5.71623	0.000807652	0.109661	up	yes	COL4A6
101117104	0.742427	0	0	0.461037	0	0	0	0.00874567	5.72017	0.00215444	0.18921	up	yes	PGAP2
101117141	0.124905	0.105991	0.123188	5.07908	0.110271	0.106383	0.770005	0.094783	5.74379	2.26694e-05	0.010532	up	yes	KPNA6
101120442	0.297772	0.062068	0	0.137858	0.145917	0	0.632604	0.002568	5.74639	0.0373437	0.873759	up	yes	KREMEN1
101122863	0.514724	0.005853	0.000974	0.293009	0	0.968379	0.01169	0.00538833	5.76496	0.00658068	0.347204	up	yes	ATP10D
101110428	0	0.600367	0.710594	0.436987	0.024071	0	0	0.00802367	5.76718	0.0111197	0.449713	up	yes	GGA3
101116950	0	0	0	0.126709	0	0	0	0.00232633	5.76732	0.0236834	0.678072	up	yes	IGSF10
101109900	0.044531	2.63575	0	0.893426	0	0.018412	0.030787	0.0163997	5.76761	0.0143419	0.51074	up	yes	LRRN4
101109503	0	0	0.122253	0.854986	0	0	0.085428	0.015667	5.7701	0.0120012	0.467054	up	yes	C1H1orf228
101104349	0.572322	0.72236	0.330275	0.594443	0.774794	0.520569	1.02598	0.0108807	5.7717	0.00113734	0.133157	up	yes	CRTC3
101118475	0	0	0	0.0881777	0	0	0	0.00160467	5.78007	0.0365685	0.863809	up	yes	MPHOSPH9
101107143	1.20837	0.590779	0.254167	0.349762	0.225452	0	0	0.00631333	5.79183	0.0070567	0.36102	up	yes	MDC1
101109958	0	3.12345	4.37351	0.191866	2.38667	1.35771	4.55162	0.00343	5.80575	0.00886148	0.401362	up	yes	AKAP9
101113286	0	0	0.104564	0.492899	0	0	0	0.00880933	5.80611	0.000378366	0.0686392	up	yes	CDON
101123125	0.436895	1.69039	0.137134	0.227886	0.162974	0.967898	0.003081	0.004009	5.82893	0.00128604	0.141868	up	yes	MEGF11
101112901	0.00638	0.000268	0.373265	0.126638	0	0.006665	0	0.00222167	5.83292	0.025578	0.712531	up	yes	HMHA1
101109384	1.53237	0.816507	0.011638	0.485374	1.30232	0.660853	0.77367	0.00846133	5.84207	0.0442554	0.964005	up	yes	LOC101109384
101116191	0	0.482062	0	0.566472	0.435029	0	0	0.00973367	5.86288	0.00349605	0.247579	up	yes	DZIP3
101102734	1.31096	0.787101	0.436127	0.318148	0.442564	0.417393	0	0.005333	5.89861	0.0135319	0.498551	up	yes	LVRN
101119468	0	0	0	1.8335	0	0	0	0.0304847	5.91037	4.75582e-05	0.0179622	up	yes	UIMC1
101117366	1.21706	4.04641	4.45225	2.98768	2.47876	0.093359	2.80499	0.0490367	5.92902	0.0112599	0.45247	up	yes	ADRBK2
101119909	0.043922	0	0	0.444114	0	0.739922	0	0.00725467	5.93588	0.00191247	0.177492	up	yes	STX11
101103452	0	0.007617	0.539195	2.23599	0.418936	0.395009	0.610426	0.0364667	5.93819	0.00369764	0.254241	up	yes	TRMO
101116177	0.487972	0	1.30379	0.597253	0	0.029194	0	0.00973133	5.93956	0.0110989	0.449398	up	yes	LINS1
101109416	2.64294	2.26432	0	0.764194	13.8015	0.843468	3.14324	0.0124137	5.94394	0.0184478	0.586503	up	yes	NOL8
101123510	0.000346	0.648329	0	0.216225	0.007517	0	0.00302	0.00351233	5.94396	0.0203369	0.623785	up	yes	HFM1
101123187	0	0	0	0.244311	0	0	0	0.00392733	5.95902	0.00617445	0.338158	up	yes	DOCK10
443282	5.43714	2.56924	8.2973	0.875257	0.236602	2.01734	5.17516	0.0138913	5.97745	0.00546071	0.315412	up	yes	GGTA2P
101104029	0	0	0	1.26218	0	0	0	0.0196353	6.00632	0.000409011	0.0723288	up	yes	CDH7
101121614	0	0	1.36665	0.455552	0.009324	0.000149	0.011632	0.007035	6.01692	0.0321453	0.806382	up	yes	CHRNB1
101115672	0.034254	0.660253	0	0.161902	0.010007	0.014862	0.012726	0.00249067	6.02245	0.0104967	0.435721	up	yes	DOPEY2
101115785	2.98156	0.799461	1.63875	1.36747	0.935715	1.67823	1.4601	0.021003	6.02477	0.00139243	0.149477	up	yes	PPP1R9A
101113453	5.08575	6.43795	5.55659	0.547621	7.51369	9.32469	6.76574	0.008119	6.07573	0.0249719	0.700197	up	yes	PRMT2
101108264	0.878563	0.2715	1.08041	0.229449	0	0.071817	0.433553	0.00330633	6.1168	0.0139815	0.506588	up	yes	TTLL7
101117818	0	0	0.331472	0.132063	0.521012	0	0	0.00188867	6.12771	0.0298253	0.776143	up	yes	MID1
101103436	0	0	0	0.718707	0	0	0	0.0100533	6.15966	0.00925909	0.411815	up	yes	GLMN
101108755	0	2.48848	0	1.8056	0	0	1.64182	0.0248677	6.18206	0.00157928	0.160287	up	yes	SYNE2
101118668	1.20793	0.003567	0.000785	0.404096	0.004157	0.005963	0.006539	0.005553	6.18529	0.00624955	0.340098	up	yes	PHF8
101122574	0	0	0	0.17831	0	4.4e-05	0.593975	0.00244733	6.18703	0.00397929	0.264968	up	yes	BNC2
105606117	0	0	2.24364	0.747879	0	0.03079	0	0.0102633	6.18723	0.0480068	1	up	yes	LOC105606117
101120008	2.63687	0.026374	5.41874	2.694	0	0	0.108618	0.036206	6.21738	0.00367777	0.253943	up	yes	CHTF8
101102410	6.59223	2.05646	7.36278	9.8284	4.01814	11.0159	7.55542	0.131839	6.22011	1.12943e-11	7.80625e-08	up	yes	XRN2
101106092	0.100859	0	0.275166	0.125342	0.005031	0	0	0.001677	6.22384	0.0405981	0.916372	up	yes	VAMP4
101111770	0.01922	0.033054	0.032919	0.632252	0.01831	0.014408	0.009107	0.008246	6.26066	0.00189103	0.176864	up	yes	CEP70
101121431	0	0	0	0.124198	0	0	0	0.00159433	6.28354	0.00191829	0.177663	up	yes	RIMS2
101106001	0	0	0.101035	0.350329	0.232478	0.007185	0	0.00448167	6.28853	0.00107908	0.12771	up	yes	NRCAM
101115265	0.12408	0.141249	0.063705	0.202057	0.115534	0.128449	0.06211	0.002582	6.29013	0.008422	0.390299	up	yes	FNBP1
443200	11.0818	7.97009	11.8229	10.2916	0.393313	0	0	0.131104	6.29461	0.000362266	0.06677	up	yes	TJP1
101105220	0	0	0	0.215966	0	0	0	0.002747	6.29681	0.00791924	0.378803	up	yes	EIF4G3
101110887	0.243975	18.0828	0.29358	6.20679	0.033004	0.118367	0.084653	0.0786747	6.30181	0.000793913	0.108726	up	yes	AHNAK
101112032	7.81717	9.19413	7.74126	1.25818	8.02264	11.6135	15.4459	0.0159417	6.30239	0.00149868	0.15606	up	yes	WDR12
101123091	0.494317	0.43166	0.0088	0.311592	0.001355	0	0.010324	0.003893	6.32263	0.039751	0.906412	up	yes	NUDT2
101122170	0	0	0	0.0588663	0	0	0	0.000733667	6.32617	0.0483384	1	up	yes	UNC80
101117523	0.07358	0.275291	0	0.11629	0.004147	0	0	0.00138233	6.39448	0.0162666	0.547636	up	yes	DTL
101108127	1.56917	1.68696	1.26798	1.50804	0.040524	0.011648	0	0.0173907	6.43822	6.51419e-05	0.0230893	up	yes	ALDH7A1
101108531	0	0	0.011717	1.3911	0.032186	0	0	0.0160373	6.43865	0.00044859	0.0767455	up	yes	MAP3K7CL
101115958	0	0	0	1.08113	0	0	0	0.012355	6.4513	0.000137365	0.0386374	up	yes	TMEM209
101102983	6.4432	2.57152	3.37051	0.705818	2.89437	2.48652	2.61089	0.00796	6.47038	0.0116312	0.459335	up	yes	FRYL
101110119	12.3195	8.90199	11.6575	1.3967	11.0231	17.8566	11.1684	0.0157117	6.47404	0.00209912	0.186245	up	yes	ERCC3
101116898	0.714933	0.004789	0	0.630899	0	0	0.94555	0.00697167	6.49976	0.00427116	0.276584	up	yes	APLF
101111925	0	2.18855	0	0.729517	0	0.010954	0.012953	0.007969	6.5164	0.0234798	0.673382	up	yes	ACAA2
101119960	0.149244	0.110897	0.099323	1.4266	0.087165	0.116951	0.14676	0.0149467	6.57661	0.000239203	0.0535048	up	yes	HECW2
101107196	1.89022	3.19137	3.80295	1.42249	0.066998	0.142161	1.69731	0.0148437	6.58243	0.00456682	0.283893	up	yes	RBPJ
101113286	0	0	0.104564	1.16083	0	0	0	0.0120843	6.58587	5.4751e-06	0.003674	up	yes	CDON
105601870	1.40574	0	0	0.37661	0	1.73454	2.91659	0.00391067	6.58951	0.0034417	0.244985	up	yes	LOC105601870
101112864	2.19855	4.75696	0.594352	2.43007	2.55771	2.83314	3.18852	0.0242207	6.64862	0.00163527	0.164281	up	yes	LOC101112864
101105978	0.533228	0.69383	1.10841	0.041399	0.885746	0.833363	1.17748	0.000408333	6.6637	0.0199389	0.616056	up	yes	APBA1
443273	0	0.280367	0	0.6645	0	0	0.225227	0.00652067	6.67111	0.0248069	0.698321	up	yes	GRIA3
101121614	0	0	1.36665	0.342985	0.009324	0.000149	0.011632	0.00335267	6.67669	0.0172642	0.564185	up	yes	CHRNB1
101114861	0	0.007873	0	0.262887	0	0	0	0.002553	6.6861	0.000944198	0.117535	up	yes	LOC101114861
101122555	0	0.010861	0.01023	0.129539	0	0.391608	0.046661	0.00123467	6.71312	0.0160609	0.54355	up	yes	HYKK
101118671	0	0	0	0.927859	0	0	0	0.008776	6.7242	0.00184899	0.174969	up	yes	NEB
101103563	1.41354	0.007871	0	0.473803	0	0.002124	0.01126	0.00446133	6.73067	0.0132698	0.492571	up	yes	CDC42SE2
101102455	0.569436	0.856082	0.627891	0.279865	0.389655	0.860297	1.14951	0.002624	6.73682	0.036953	0.867848	up	yes	PIGA
101117199	0	0	0	0.249657	0	0.314627	0	0.00231667	6.75175	0.00883761	0.400807	up	yes	CCRL2
101109289	0	0	0	0.821245	0	0.032101	0	0.00752367	6.77023	0.00182174	0.174395	up	yes	HMCN1
101109347	0.02184	0	0.155433	1.06432	0	0.034267	1.84732	0.00966767	6.78254	0.00692658	0.357806	up	yes	XPNPEP3
101122528	0	1.40926	5.86636	0.922787	0	0	0.841709	0.00832033	6.79321	0.00288584	0.223628	up	yes	TBC1D32
101107843	2.37538	2.18686	1.73535	0.50162	1.10002	1.14202	2.32059	0.00430167	6.86556	0.00594885	0.330994	up	yes	PRPF4
101104633	0.02697	0.151828	80.8166	26.9985	0.039018	0.082317	0.572499	0.231278	6.86711	0.00120951	0.136821	up	yes	AP1S2
101106064	9.37804	0.247596	0.136384	3.25401	0	0	0.082521	0.027507	6.88627	0.00255203	0.20776	up	yes	LOC101106064
101110325	0.815923	0.426389	1.38563	0.323056	0.653799	3.97014	1.82459	0.00268867	6.90875	0.0107128	0.440807	up	yes	CEP120
101105190	0.01114	0.023108	0.012236	1.39363	0.020244	0.014104	1.97539	0.011548	6.91506	0.00303572	0.229562	up	yes	KLHL28
101120252	2.99579	1.62295	1.72099	4.62878	2.87727	2.9663	0.079783	0.0375737	6.94477	2.70269e-06	0.00227807	up	yes	OXR1
101107418	10.9307	10.6247	6.34553	2.95717	32.9729	7.56878	6.20781	0.0236263	6.96768	0.000881972	0.113572	up	yes	PLS3
101121335	0	2.7494	8.1429	0.961187	4.14536	1.06523	9.8641	0.00753867	6.99436	0.0204806	0.626405	up	yes	MARS
101117432	0	0	0	0.888034	0	0	0	0.00695267	6.99691	0.00130961	0.143222	up	yes	NF1
101115494	2.43093	0.008748	2.39814	1.61261	0.00092	0.028545	0.006799	0.012088	7.05968	0.000202903	0.0490351	up	yes	RFX5
101116440	0	0	0	0.273251	0	0	0	0.00201533	7.08306	0.00219925	0.19099	up	yes	FANK1
101119060	1.92963	2.64025	0.804698	0.318038	2.0437	3.72368	3.83042	0.00228567	7.12044	0.00968591	0.418413	up	yes	EPN2
101113078	1.17655	0	2.74347	0.827596	0	0	1.50662	0.00591467	7.12849	0.0222921	0.657027	up	yes	TRIQK
101111889	0	0	0	0.0530397	0	0	0	0.000365667	7.1804	0.015261	0.529517	up	yes	EFCAB1
101121711	0	3.8211	0	0.692538	4.57842	4.45264	2.4026	0.00477333	7.18075	0.0128406	0.484554	up	yes	MFSD8
101116015	0.074933	0.478532	0	0.154397	0.019946	0.092089	0.010254	0.00105233	7.19691	0.00610319	0.336123	up	yes	NTRK2
101123639	6.12552	6.81387	1.1571	4.53593	8.54933	6.76543	5.9368	0.0300687	7.23699	1.26917e-05	0.00701771	up	yes	RRM2B
101104385	2.8177	2.63496	1.46915	0.741647	5.10769	4.58684	7.26819	0.00491067	7.23867	0.00632052	0.342095	up	yes	GARNL3
101123594	0.016507	0	0	0.414459	0	0	0	0.00273933	7.24126	0.022265	0.657027	up	yes	SEMA4A
101118215	0.098332	0.123665	0.096432	0.144593	0.100998	0.083081	0.001115	0.000954	7.24379	0.00219886	0.19099	up	yes	DYNC2H1
101108359	0.332583	0.28753	0.47289	0.344532	1.93531	1.80274	2.04639	0.00227	7.2458	1.81173e-05	0.00941514	up	yes	TXNDC11
100189620	0	0	0	11.067	0	0	0	0.0705373	7.29366	0.000262566	0.0565352	up	yes	ME1
101110301	1.75012	0	0.009518	0.586548	0	0	0.011077	0.00369233	7.31157	0.00939148	0.41292	up	yes	RNF38
101108581	1.16923	1.54138	3.45863	0.0245153	3.38154	0	3.55228	0.000150333	7.34938	0.0306762	0.784129	up	yes	AKAP11
101118517	0.448822	0.327223	0.001366	0.259137	0.001398	0.002107	0.001262	0.001589	7.34945	0.0261274	0.720611	up	yes	GEMIN6
101105233	0.071394	0.012131	0.045279	0.19692	0.000381	0.45886	0.117315	0.00120633	7.35083	0.00188924	0.176864	up	yes	FGD4
101103481	0	0.500784	0.39966	0.300148	0.0004	0.005097	0	0.00183233	7.35585	0.00165685	0.165486	up	yes	ROS1
443412	4.1026	4.56878	2.20501	0.411484	5.75427	1.61679	2.85856	0.00235467	7.44917	0.00697423	0.358963	up	yes	NR3C1
101104729	0	0	0	0.0577383	0	0	0	0.000314	7.52262	0.00968464	0.418413	up	yes	PPFIA2
101109958	0	3.12345	4.37351	0.223776	2.38667	1.35771	4.55162	0.00121233	7.52812	0.0128892	0.484554	up	yes	AKAP9
101103327	1.08038	0	0.262363	0.127576	0.800797	0	0.09471	0.000691	7.52845	0.0428159	0.942467	up	yes	FAM49B
101118984	1.9627	0.00273	0	0.655144	0.001792	0.006018	0.002523	0.00344433	7.57144	0.0118336	0.463665	up	yes	MPPED2
101109113	1.02789	0.217057	0.384338	0.11175	0.376801	0.373909	0.739888	0.000582667	7.58338	0.00617928	0.338158	up	yes	DIP2C
100169938	0	0	0	1.20456	0.002721	0	0	0.00613033	7.61833	3.21207e-06	0.00254515	up	yes	GSK3B
101103788	0.621698	0.012039	0.008709	0.214149	0	0.003206	0	0.00106867	7.64666	0.000914996	0.114776	up	yes	IKZF2
101108042	2.26646	2.91041	3.01121	0.201435	0.310649	3.12673	1.89525	0.000993	7.6643	0.0356009	0.850046	up	yes	CDCA7L
101122281	0	0	0	0.827431	0	0	0	0.00387033	7.74004	0.0115761	0.458134	up	yes	SIPA1L1
101103172	0.52725	0.484308	0.324841	0.430738	1.13871	0.320097	0.413953	0.00195167	7.78596	0.00432371	0.277992	up	yes	ZNF821
101114861	0	0.007873	0	0.515934	0	0	0	0.00230967	7.80336	0.000135903	0.0384968	up	yes	LOC101114861
101103416	0.148596	0.114675	0	0.0961587	0.629063	0	0.364927	0.000422	7.83203	0.0125438	0.478949	up	yes	ZNF382
101120412	0.027	0.560321	1.79863	0.225008	0.010619	0.019651	0.045106	0.000974	7.85184	0.00249434	0.205392	up	yes	CTDSPL2
101116680	0.409099	0.398835	0.491768	0.355216	0.627217	0.702143	0.378472	0.00147533	7.91151	0.000859987	0.112345	up	yes	MEF2A
101122510	6.92097	0.004954	10.4978	3.17453	0	10.7427	9.36087	0.0131467	7.9157	0.00671865	0.351265	up	yes	FHL2
101121977	0	0	0	0.196783	0	0	0	0.000808333	7.92744	0.0170088	0.56034	up	yes	ATG7
101118182	0.001926	0.589374	0.001017	0.197439	0	0.000563	0.001825	0.000796	7.95442	0.00657832	0.347204	up	yes	SNX13
101119015	13.9437	11.394	22.4175	0.534568	13.4215	15.4832	36.4767	0.00203567	8.03673	0.000956495	0.11831	up	yes	ABCA1
101110526	0.487966	0.034191	0.674932	9.63026	0.78967	0.500195	0	0.0361667	8.05677	1.02033e-06	0.0011561	up	yes	MFN2
101111393	0.966816	1.50488	0.014923	1.1408	2.22167	0.724396	1.92945	0.00426067	8.06475	2.93212e-05	0.0125875	up	yes	FAM169A
101119840	2.59772	3.68838	0.000831	2.09564	0	0.012485	0.009851	0.00744533	8.13684	6.99037e-05	0.0242791	up	yes	PHF20
101112461	0	0.777695	0.430848	0.402848	0.001555	0	0.002636	0.001397	8.17176	0.00310067	0.231853	up	yes	STX12
101109140	0	0.55292	0.00122	0.184713	0	0.001378	0.000543	0.000640333	8.17225	0.0167025	0.554793	up	yes	FAM73A
101114569	0.5491	0.420116	0.417161	0.498527	1.18246	2.49402	0.597205	0.001722	8.17744	1.06883e-05	0.00620668	up	yes	COL24A1
101123266	0	0	0	0.275981	0.582747	0	0	0.000921	8.22715	0.00667806	0.349673	up	yes	KAT6B
101102545	0	0	0.009579	0.69156	0	0	0	0.00224867	8.26464	3.51223e-06	0.0027052	up	yes	ZBTB40
101118322	11.1889	0.405992	9.23732	3.63347	10.8202	9.68642	7.00664	0.011641	8.28599	0.000548063	0.085509	up	yes	PRKCI
101109386	0	2.76989	3.59729	1.73593	2.42126	2.48818	6.27841	0.00526633	8.3647	0.00125281	0.139888	up	yes	TTC17
100217405	0.877959	0.004876	0.414385	0.327292	1.19951	0.310842	0.270103	0.000985	8.37624	0.00352152	0.248465	up	yes	SLC25A19
101114661	0.000916	0.004939	0.216691	0.074182	0.000664	0	0	0.000221333	8.3887	0.0196442	0.609951	up	yes	PLD1
101118620	0	0	0	0.839473	0	0	0	0.00238633	8.45854	0.00451768	0.283502	up	yes	PHACTR2
101114670	8.61755	7.94647	5.69554	1.68772	29.241	9.34089	2.90297	0.00478733	8.46164	0.0123966	0.47548	up	yes	TBCE
101102161	0	1.43405	1.96465	0.807353	2.61273	0.764405	4.19878	0.002162	8.54469	2.35996e-05	0.0108742	up	yes	NEK7
101111809	6.66391	3.78153	5.0327	0.119252	4.74931	4.75244	5.56382	0.000275667	8.75687	0.033388	0.821672	up	yes	ZNF770
101107297	2.22421	2.10115	2.57045	0.106832	2.9722	2.47872	2.53196	0.000244667	8.77031	0.0413765	0.92461	up	yes	STRA13
101104181	0.055399	0.016278	0.036521	0.102735	0.013623	0.085712	0.059678	0.000223333	8.84552	0.0296607	0.773606	up	yes	PRR14L
101122688	0	0	1.84965	0.616551	0.000936	0	0.002954	0.00129667	8.89327	0.0131071	0.490218	up	yes	PUS7
101121723	1.48357	0.115445	2.24619	12.9676	1.16075	0.157842	1.25099	0.0271007	8.90237	6.35688e-05	0.0228838	up	yes	FOLH1B
101118416	1.64918	0.431172	0	0.693452	0	0.00368	0	0.00122667	9.14291	0.0004236	0.0735628	up	yes	KIF27
101104420	1.90025	1.19367	3.35156	2.14849	0.003082	0.000228	0.005152	0.00282067	9.57307	1.02831e-11	7.80625e-08	up	yes	PHLPP2
101103625	0.12243	0.16507	0.302251	0.533042	0.119519	0.232433	0.234789	0.000697	9.57888	0.00282866	0.221806	up	yes	SPATS2L
101121000	6.42909	4.9284	8.14648	0.966937	5.07174	4.08168	7.52646	0.001245	9.60113	0.000471436	0.0785163	up	yes	ERC1
101101994	0.121309	0.083594	0.047636	1.15074	0.04083	0.03314	0.035696	0.00145833	9.62402	1.40233e-05	0.00763187	up	yes	HIVEP2
101119946	1.30691	1.79084	1.96114	0.584344	1.28532	0.781351	0.904032	0.000659	9.79232	0.00184067	0.174755	up	yes	ZBTB44
101110107	0.090184	0.089953	0.103271	1.25256	0.069826	0.044009	0.138266	0.00119433	10.0345	0.000553324	0.085749	up	yes	LPP
101115555	0	0.005407	0.564108	0.184793	0	0	0.596053	0.000113	10.6754	0.00362089	0.252538	up	yes	ABCA6
101112525	0	0	0	0.171673	0	1.16115	0	0.000104	10.6889	0.000272254	0.0576816	up	yes	LOC101112525
101115418	0	0	0	0.097962	0	0	4.19587	5.43333e-05	10.8162	0.023445	0.673155	up	yes	ETV5
101123245	0.03496	0.544262	0.079841	0.223551	0.144753	0.496387	0.303334	0.000121667	10.8435	0.00655043	0.346666	up	yes	ZFP69
101113917	0	8.8529	15.4211	3.82032	7.44599	10.7839	14.1346	0.00200833	10.8935	0.00259118	0.209468	up	yes	STMN1
101112408	1.00387	13.782	11.466	4.67577	10.7962	11.3885	6.72257	0.00235767	10.9536	3.72904e-05	0.0149849	up	yes	PTPN14
101117779	0.294507	0	0.247786	0.187362	6e-06	0	0	7.9e-05	11.2117	0.0427779	0.942467	up	yes	NUDT5
101115265	0.12408	0.141249	0.063705	0.236178	0.115534	0.128449	0.06211	8.23333e-05	11.4861	0.0030931	0.231853	up	yes	FNBP1
101122402	0	0	0	0.33225	0	0.414129	0	0.000104	11.6415	0.00815251	0.385009	up	yes	ZNF684
101115171	0.343103	0.258341	0.770151	4.81352	0.13981	0.13222	0.158317	0.001228	11.9366	0.00033748	0.0645109	up	yes	DYM
101117545	3.33374	0	0	2.18828	0	6.78577	0	0.000527333	12.0188	0.000357743	0.0664071	up	yes	RBM4B
101105515	0.223616	0.001962	0.008842	0.116909	1.24314	0.010891	0.00697	2.43333e-05	12.2302	0.0202672	0.622582	up	yes	MARK1
101118258	0	1.36733	2.06472	1.02187	0	0.002003	1.95179	0.000186667	12.4185	2.7658e-05	0.0119477	up	yes	DHX57
101119740	1.14701	9.88386	0.565393	1.55609	0.055711	0.114821	0.567756	0.000282	12.4299	0.00306616	0.231106	up	yes	C4BPA
101101998	35.827	30.7743	38.2949	3.28526	37.0579	55.9046	29.5938	0.000576	12.4777	0.000246364	0.0542855	up	yes	SEPT4
101122644	0	6.59287	0.002586	2.19848	0	0	0.001083	0.000361	12.5722	0.00135116	0.145919	up	yes	GPSM2
101122509	0	0.014834	0.036229	0.188674	0	0.872924	0	2.43333e-05	12.9207	0.0300641	0.778006	up	yes	MTIF2
101109114	0	2.38482	0	0.794941	0	0.0002	0	6.66667e-05	13.5416	0.0157515	0.538876	up	yes	AKT1S1
101121016	1.21113	0	0.017285	2.42182	0.338006	0	0.016128	0.000159	13.8948	0.000358517	0.0664071	up	yes	PKIB
101108762	5.28623	0.8686	1.54579	0.355727	0.861594	1.05358	1.20645	1.36667e-05	14.6678	0.00469753	0.287708	up	yes	TOP2A
101109260	1.88822	1.55292	0.62115	0.554847	0.635999	1.39671	1.10135	2.03333e-05	14.736	0.000922848	0.115552	up	yes	CCDC91
101113745	0	0.211283	0	0.20132	0	0	0.000194	4.33333e-06	15.5037	0.0135675	0.498938	up	yes	LOC101113745
101117779	0.294507	0	0.247786	0.180764	6e-06	0	0	2e-06	16.4638	0.0412792	0.92461	up	yes	NUDT5
101104275	1.73245	1.67924	1.41781	0.407597	1.68658	0.004731	1.6671	3.33333e-06	16.8998	0.0018318	0.174579	up	yes	FAM208A
101121668	23.6298	31.0939	33.5931	7.59042	25.7357	18.1386	5.16583	0	Inf	4.93013e-17	1.13585e-12	up	yes	SLC25A25
101122520	2.25896	1.58503	4.96155	2.16937	2.5654	2.55451	4.52156	0	Inf	4.00829e-11	2.51856e-07	up	yes	HMGXB3
101111519	1.95645	0.90054	2.07904	1.09432	2.67694	2.05854	1.49043	0	Inf	8.85745e-11	5.10167e-07	up	yes	RFX3
101108833	2.98034	5.04889	6.1128	2.43691	5.76909	1.70726	1.10112	0	Inf	1.44973e-08	5.89416e-05	up	yes	AASDH
101116607	2.04775	0.577248	3.04492	1.71647	0.051094	0.069209	0.060727	0	Inf	3.19885e-08	0.000108136	up	yes	DDX24
101102917	0.07668	0.012662	0.034669	1.33115	0	2.94035	0.659972	0	Inf	6.21477e-08	0.000186759	up	yes	PTPRC
101120960	0.142954	0.159577	0.201374	0.840212	1.14744	0.45204	0.348423	0	Inf	6.55756e-08	0.000188849	up	yes	PLA2G7
101114569	0.5491	0.420116	0.417161	0.727055	1.18246	2.49402	0.597205	0	Inf	1.41241e-07	0.000336626	up	yes	COL24A1
101113952	0.14033	0.543496	0.027589	1.81834	0.402292	0.122101	0.3691	0	Inf	1.59297e-07	0.000367005	up	yes	NFAT5
101122447	0.02077	0	0	0.559318	0	0	0.86274	0	Inf	1.73913e-07	0.000379736	up	yes	ATAD5
100147801	2.37377	0.12078	0.8884	4.04409	1.77447	0.106956	0.672879	0	Inf	1.75811e-07	0.000379736	up	yes	SLC25A26
101108833	2.98034	5.04889	6.1128	1.62632	5.76909	1.70726	1.10112	0	Inf	2.56164e-07	0.000482337	up	yes	AASDH
101116045	0	0	0	0.754621	0	0	0	0	Inf	2.92808e-07	0.000532579	up	yes	ANLN
101120241	0	15.0654	9.32728	8.13088	0	0	0	0	Inf	3.73938e-07	0.000630377	up	yes	CSNK1A1
101120241	0	15.0654	9.32728	8.04927	0	0	0	0	Inf	3.92043e-07	0.000645162	up	yes	CSNK1A1
101121188	0	0	0	1.01102	0	0	0	0	Inf	4.76464e-07	0.000748449	up	yes	ZNF133
101123150	0.031553	0.077293	0.810101	3.00189	0.893898	0.615602	0.439258	0	Inf	5.02778e-07	0.000772234	up	yes	SEMA5A
101112288	1.36068	0.744861	0.801063	1.3573	0.246141	0.416737	0.532297	0	Inf	5.19756e-07	0.000777131	up	yes	LAS1L
101109403	0.869022	1.06542	0.819074	0.917838	0	0	0	0	Inf	6.45032e-07	0.000921045	up	yes	TCTN3
101118709	1.07274	0.949845	0.150681	0.886941	0	0.826322	1.32607	0	Inf	7.30792e-07	0.000990395	up	yes	STXBP4
101107457	0.269691	0.056907	0	3.34185	0.288973	0.112349	0.380348	0	Inf	7.60051e-07	0.000991685	up	yes	DENND1B
101113972	0.083769	0.011489	0.027539	1.05902	0.039914	0.051815	0.028716	0	Inf	8.40008e-07	0.00107516	up	yes	CHD1L
101109494	0.164965	0	0.040351	0.855292	0	0	0	0	Inf	8.84289e-07	0.00110071	up	yes	SLC37A2
101111153	19.4064	13.1118	18.5315	5.1117	16.1276	19.8687	14.9033	0	Inf	9.82389e-07	0.00113166	up	yes	CD47
101112674	2.55106	3.26563	4.57306	2.69372	9.71513	2.72239	8.62072	0	Inf	1.20528e-06	0.00128162	up	yes	ARHGEF28
101113532	17.4792	19.0995	0	12.1929	0	0	0	0	Inf	1.26106e-06	0.0013009	up	yes	ZNF330
101104362	5.08391	9.13224	4.82452	5.7002	14.4834	16.9029	19.6141	0	Inf	1.34747e-06	0.0013696	up	yes	YES1
101122281	0	0	0	0.630181	0	0	0	0	Inf	1.5123e-06	0.00151487	up	yes	SIPA1L1
101113888	0	0.017544	0	3.10165	2.42853	0.743041	0	0	Inf	1.8724e-06	0.00171913	up	yes	STXBP6
101112010	2.35447	2.64702	0	1.66716	0	0	0	0	Inf	1.87299e-06	0.00171913	up	yes	KIF13A
101112010	2.35447	2.64702	0	1.68208	0	0	0	0	Inf	1.89033e-06	0.00171913	up	yes	KIF13A
101114335	11.4288	8.475	7.91874	2.37321	23.7025	21.4006	15.9841	0	Inf	2.25362e-06	0.001923	up	yes	MCTS1
101114400	5.37904	0.279378	3.0313	4.87122	10.0529	8.52934	4.89473	0	Inf	2.91843e-06	0.00240135	up	yes	ZFYVE9
101106586	0	0.203466	0.305233	0.550385	0	0.110252	0.760139	0	Inf	3.52255e-06	0.0027052	up	yes	POLR3G
101109863	0.817936	0	0.203811	0.793715	0	0	0	0	Inf	4.10696e-06	0.00298801	up	yes	PIGV
101116192	0.595889	1.38319	0.028401	0.597893	0.283887	0.337128	0.306531	0	Inf	4.25453e-06	0.00303155	up	yes	DSC2
101112288	1.36068	0.744861	0.801063	0.832788	0.246141	0.416737	0.532297	0	Inf	4.39008e-06	0.00309622	up	yes	LAS1L
101120241	0	15.0654	9.32728	3.94615	0	0	0	0	Inf	5.70341e-06	0.00375431	up	yes	CSNK1A1
101112024	0	0	0	3.76858	0	0.513051	0	0	Inf	5.9168e-06	0.00382198	up	yes	SNX25
101117897	0	0.020985	0.408083	0.720265	0.075409	0.257657	0.20282	0	Inf	7.78363e-06	0.00489074	up	yes	P2RY12
101123665	0.737648	2.463	0.69635	1.299	0	0	0	0	Inf	9.1178e-06	0.00561715	up	yes	USP30
101116399	1.78889	0.94596	0	2.41619	0.066142	0.028754	0.037739	0	Inf	9.22946e-06	0.00561715	up	yes	APBB2
101115622	8.45097	0.744873	0.567444	4.18133	6.83758	9.29872	2.38749	0	Inf	9.35447e-06	0.00561715	up	yes	C1QTNF2
101103123	0	0	0	0.135752	0	0	0	0	Inf	9.42735e-06	0.00561715	up	yes	TRPM3
101110171	1.65636	2.81687	0.705332	0.594803	1.97254	0.720581	1.20408	0	Inf	1.0659e-05	0.00620668	up	yes	ZNF583
101110106	1.39355	0.119724	2.98603	2.16397	4.15122	2.1294	3.31433	0	Inf	1.0776e-05	0.00620668	up	yes	INO80C
101109095	0.3742	0	0	0.618875	0	0	0.673033	0	Inf	1.22484e-05	0.0068827	up	yes	PPAT
101117793	2.62235	1.18626	1.22244	1.12724	3.24377	0.009238	2.98556	0	Inf	1.23521e-05	0.00688503	up	yes	LRRC28
101104651	0.008323	0.006711	0.007793	0.107322	0	0.007582	0.113484	0	Inf	1.8531e-05	0.00948744	up	yes	ALMS1
101102951	12.5265	10.2926	16.064	1.5013	10.364	13.2976	11.1836	0	Inf	2.04806e-05	0.0100175	up	yes	PTPRM
101109324	3.1e-05	0.000223	0.564254	0.336003	0.123547	0.49925	0.361463	0	Inf	2.22365e-05	0.0104552	up	yes	ZKSCAN5
101111731	2.18058	1.13396	4.80358	0.290671	1.42548	1.2891	0.884913	0	Inf	2.38403e-05	0.0109124	up	yes	FLRT3
101109841	6.29888	0	6.33787	4.21225	0	0	0	0	Inf	2.49605e-05	0.0112758	up	yes	CORO1B
101111619	1.11641	0.00735	0	0.556363	0.296078	0.485817	0.038733	0	Inf	2.51783e-05	0.0113003	up	yes	SLC38A4
101108362	0	0.179378	1.89852	1.52083	1.42618	0.672373	0.950941	0	Inf	2.67661e-05	0.0118589	up	yes	RASA2
101113952	0.14033	0.543496	0.027589	0.600697	0.402292	0.122101	0.3691	0	Inf	2.73149e-05	0.0119037	up	yes	NFAT5
101120464	1.93188	2.17572	1.73332	0.217188	1.85727	1.68354	1.82128	0	Inf	2.73838e-05	0.0119037	up	yes	KIAA0556
101110122	0.01178	0.037217	0	0.373632	0.340175	0.32949	0.275832	0	Inf	3.04601e-05	0.0127817	up	yes	CAPN6
101113611	1.18467	0.058903	0.79986	2.78852	0.523699	0.797503	0.413386	0	Inf	3.08796e-05	0.0127817	up	yes	ANGEL2
101105449	6.34375	12.4581	15.0843	1.89719	17.1389	14.7181	17.5703	0	Inf	3.55053e-05	0.0144213	up	yes	GIGYF2
105602040	8.58344	10.6315	8.48904	1.17182	9.69741	7.49645	8.68334	0	Inf	4.30463e-05	0.0169047	up	yes	LOC105602040
101110782	0.033451	0.061858	0.010919	1.01978	0.009732	0.003913	0.011633	0	Inf	4.47542e-05	0.0173779	up	yes	PARD3
101115877	0.102044	0.653601	0.108291	1.44151	0	0	0	0	Inf	4.56777e-05	0.0175395	up	yes	RBM47
105615499	0.136218	0.43368	0.334117	0.301338	0	0	0	0	Inf	6.11569e-05	0.0225932	up	yes	LOC105615499
101117890	0	0	0	0.289824	0	0	0	0	Inf	7.44059e-05	0.0255856	up	yes	RBM8A
101105337	0.011853	0.563607	0.18422	0.245195	0.049931	0.024144	0.110205	0	Inf	8.33876e-05	0.0282525	up	yes	RGS22
780505	0	0	0	0.698844	0	0	0	0	Inf	9.10453e-05	0.0302537	up	yes	IL1RN
101105627	0.907956	1.53062	0.502965	2.58244	1.76987	1.28776	0.313128	0	Inf	9.20968e-05	0.0304567	up	yes	PBLD
101116190	0.002753	0	0.011803	0.750981	0.12408	0.182083	0.570838	0	Inf	9.89938e-05	0.0318209	up	yes	C1H21orf91
101108362	0	0.179378	1.89852	0.85332	1.42618	0.672373	0.950941	0	Inf	0.000102693	0.0321467	up	yes	RASA2
101104555	0.429488	0.266131	0.345858	0.0907407	0.374446	0.50119	0.27024	0	Inf	0.000109287	0.0327682	up	yes	R3HDM1
101107863	0.06963	0	0	0.7144	0	0.05206	0.02831	0	Inf	0.000112092	0.0331088	up	yes	KIAA0825
101105627	0.907956	1.53062	0.502965	2.25007	1.76987	1.28776	0.313128	0	Inf	0.000123659	0.0360632	up	yes	PBLD
101118162	0.565004	0.567983	0	0.427506	0	0	0	0	Inf	0.000125617	0.0363274	up	yes	PCM1
101118162	0.565004	0.567983	0	0.404444	0	0	0	0	Inf	0.000142992	0.0395327	up	yes	PCM1
101106359	0	0.173871	0	0.360514	0	0	0	0	Inf	0.000147518	0.0399842	up	yes	KCNE3
101112448	0.009462	0	0.019629	0.570953	0.02044	0.018724	0.002179	0	Inf	0.000157615	0.0422242	up	yes	SIPA1L2
101116170	0	0	0	0.131077	0	0	0	0	Inf	0.000160268	0.0425553	up	yes	SOX6
101118162	0.565004	0.567983	0	0.377662	0	0	0	0	Inf	0.000160952	0.0425553	up	yes	PCM1
101114291	0.036899	0.026215	0.024644	0.310928	0.007405	0.04331	0.053082	0	Inf	0.0001641	0.0428004	up	yes	CDC42BPA
101105515	0.223616	0.001962	0.008842	0.563778	1.24314	0.010891	0.00697	0	Inf	0.000172365	0.0444528	up	yes	MARK1
101118162	0.565004	0.567983	0	0.366541	0	0	0	0	Inf	0.000175144	0.0448625	up	yes	PCM1
101118162	0.565004	0.567983	0	0.37491	0	0	0	0	Inf	0.000175252	0.0448625	up	yes	PCM1
101118851	0	1.43273	0.880528	0.771086	0	0	0	0	Inf	0.000177219	0.0451988	up	yes	LOC101118851
101118162	0.565004	0.567983	0	0.354984	0	0	0	0	Inf	0.000185038	0.0465065	up	yes	PCM1
101116559	0.109578	0.135444	0	0.21649	0	0	0	0	Inf	0.000190928	0.0472659	up	yes	RIC8B
101102437	0	14.6952	0	4.89841	0	0	0	0	Inf	0.000201203	0.0487948	up	yes	TGFBR3
101118806	1.47518	1.25648	0	0.910552	0	0	0	0	Inf	0.00021493	0.0507006	up	yes	EYA2
101117432	0	0	0	3.34478	0	0	0	0	Inf	0.000216753	0.0509569	up	yes	NF1
101102685	0.448391	2.57961	0.12451	0.794913	0.134593	0.085894	0.190419	0	Inf	0.000219735	0.0511364	up	yes	CSDE1
101103416	0.148596	0.114675	0	0.112454	0.629063	0	0.364927	0	Inf	0.00022134	0.0513367	up	yes	ZNF382
101108178	0	0.127411	0.246193	0.359299	0.836074	0.147499	0	0	Inf	0.000229048	0.0527704	up	yes	SORBS1
101114463	0.945688	0	2.33735	0.526085	3.36739	3.2289	3.83388	0	Inf	0.000234147	0.0531292	up	yes	USP28
101107143	1.20837	0.590779	0.254167	0.58562	0.225452	0	0	0	Inf	0.000247394	0.0542855	up	yes	MDC1
101118671	0	0	0	0.214627	0	0	0	0	Inf	0.000259276	0.0563535	up	yes	NEB
105602801	0.604614	0.412564	1.60022	0.597812	1.73352	1.50882	0	0	Inf	0.000261592	0.0565013	up	yes	NUDT6
101110815	0	1.00863	0.632718	0.547116	0	0	0	0	Inf	0.000281017	0.0579425	up	yes	CCSER2
101104358	11.5108	8.85867	10.6953	0.700213	16.8583	8.36701	7.86705	0	Inf	0.000285901	0.0585855	up	yes	SHTN1
101119218	1.56662	2.85372	1.23664	0.61303	0.033858	0.642714	0.069399	0	Inf	0.000287172	0.0585855	up	yes	CILP
101116950	0	0	0	0.272217	0	0	0	0	Inf	0.000304424	0.0608584	up	yes	IGSF10
101120113	4.59721	6.27748	2.57661	2.4088	6.02116	5.49712	5.67515	0	Inf	0.000306679	0.0609101	up	yes	RALGAPA1
101109885	2.89455	6.17737	7.97474	0.70418	5.06806	7.2335	2.25023	0	Inf	0.000322307	0.0629291	up	yes	ANKRD6
101110423	4.49169	3.05042	4.71795	0.258775	3.31994	3.85577	0.988276	0	Inf	0.00032666	0.0631035	up	yes	DOCK9
101118865	6.14673	1.36718	0	2.42365	2.04178	0	7.4701	0	Inf	0.000326852	0.0631035	up	yes	SOS1
101112011	1.995	1.99605	7.20012	2.14873	0.364868	5.20157	6.02099	0	Inf	0.000336842	0.0645109	up	yes	TRAPPC3
101110423	4.49169	3.05042	4.71795	0.256788	3.31994	3.85577	0.988276	0	Inf	0.000338276	0.0645109	up	yes	DOCK9
101102288	0.632966	0.212492	0.487381	0.170579	0.314757	0.763179	0.322988	0	Inf	0.000343852	0.0645816	up	yes	CCNB3
101105449	6.34375	12.4581	15.0843	3.13214	17.1389	14.7181	17.5703	0	Inf	0.000371606	0.0679479	up	yes	GIGYF2
101104073	23.374	23.9246	0	6.67322	33.0692	25.944	13.3023	0	Inf	0.000378326	0.0686392	up	yes	KLF10
101108797	0.504241	1.19299	0.936823	0.878019	0	0	0	0	Inf	0.000382284	0.0691107	up	yes	LOC101108797
101111429	0	0.009882	0.428383	0.550595	0.521302	0.362313	0.393321	0	Inf	0.000383444	0.0691107	up	yes	C2H2orf88
101107105	0	0	0	0.763316	0	0	0	0	Inf	0.000386936	0.0691259	up	yes	STAU2
101114779	0.656623	0	2.73084	0.510946	2.32728	3.14535	1.75938	0	Inf	0.00038705	0.0691259	up	yes	MAPKBP1
101102458	0	0	0	0.282408	0	0	0	0	Inf	0.000417811	0.0731085	up	yes	NRK
443229	0	0	0	1.41436	0	0.376041	0.017115	0	Inf	0.000421953	0.0734612	up	yes	SMAD1
101108833	2.98034	5.04889	6.1128	0.506836	5.76909	1.70726	1.10112	0	Inf	0.000425315	0.0736754	up	yes	AASDH
101122793	0.064045	0.095904	0.034832	0.829686	0.058565	0.155525	0.02104	0	Inf	0.000435604	0.075068	up	yes	RBPMS2
101121894	0.963343	0	0	0.548821	0	0	0	0	Inf	0.000436234	0.075068	up	yes	LRRC8D
101108367	15.7836	11.5864	13.141	1.06601	10.6734	11.6972	15.2763	0	Inf	0.000452534	0.0770388	up	yes	WDR33
101117982	12.1053	9.21707	9.67157	0.338548	13.4676	10.8926	10.2197	0	Inf	0.000465634	0.0780839	up	yes	TMEM219
101122383	0	0	0.571488	0.193089	0.143384	0.170469	0.337493	0	Inf	0.000475309	0.0789285	up	yes	MAP9
101116387	0	0	0	3.19554	0	0	0	0	Inf	0.000476195	0.0789285	up	yes	C2CD5
101117275	0	0	0	0.220661	0	0	0	0	Inf	0.000487736	0.0800861	up	yes	BDNF
101115877	0.102044	0.653601	0.108291	0.287979	0	0	0	0	Inf	0.000491812	0.0801712	up	yes	RBM47
101116208	0.123122	0.137032	0.139972	0.266541	0.039993	0.060718	0.083514	0	Inf	0.000506153	0.0813577	up	yes	GPR1
101122079	0.297449	0.112798	0.206071	0.469733	0.0729	0.192549	0.140264	0	Inf	0.000509927	0.0815876	up	yes	GPR173
101123429	0	0	0	0.227292	0	0	0	0	Inf	0.00052185	0.0826232	up	yes	TACC2
101111756	1.10642	1.86645	4.07921	0.565161	0.852668	0.274777	2.2318	0	Inf	0.000522395	0.0826232	up	yes	PAK1
101117131	0.520778	1.14524	0.818716	0.525729	0.365815	0.726562	1.09901	0	Inf	0.000533021	0.0841114	up	yes	EVI5
101109289	0	0	0	0.509164	0	0.032101	0	0	Inf	0.000538588	0.0847963	up	yes	HMCN1
101107854	0.240113	1.1606	1.27954	0.0704697	1.56041	1.31008	0.727538	0	Inf	0.000552878	0.085749	up	yes	TNRC6B
101121239	0	0	0.303671	0.205011	0	0	0	0	Inf	0.000557299	0.0861719	up	yes	MAP2
101116680	0.409099	0.398835	0.491768	0.307352	0.627217	0.702143	0.378472	0	Inf	0.000558914	0.0862287	up	yes	MEF2A
101122198	4.73815	0	0	1.57938	0	0	0	0	Inf	0.000570992	0.0871198	up	yes	ASAP1
101111859	5.02708	5.49295	2.25381	1.40328	6.55738	6.94759	10.7015	0	Inf	0.000576652	0.0877895	up	yes	FAM58A
101121239	0	0	0.303671	0.200774	0	0	0	0	Inf	0.000581013	0.0882591	up	yes	MAP2
101105233	0.071394	0.012131	0.045279	0.166245	0.000381	0.45886	0.117315	0	Inf	0.000621284	0.0930919	up	yes	FGD4
101109689	0.179705	1.02465	1.74971	0.490726	0	0	0.318352	0	Inf	0.000623197	0.0930919	up	yes	RNF41
101115623	0.216293	0.335833	0.260713	0.522874	0.28549	0.121574	0.137575	0	Inf	0.000651317	0.0950857	up	yes	ANK2
101104688	1.18624	2.02606	4.25861	0.216168	2.56975	3.52854	3.41208	0	Inf	0.000652091	0.0950857	up	yes	FBXW7
101121894	0.963343	0	0	0.354604	0	0	0	0	Inf	0.000680203	0.0979449	up	yes	LRRC8D
101111668	0	0	0	1.6985	0	0	0	0	Inf	0.000688952	0.0987931	up	yes	MEA1
101122805	0.048236	0	0	0.177661	0	0.02172	0	0	Inf	0.000705697	0.100324	up	yes	LOC101122805
101109436	0	0	0	0.680246	0	0	0	0	Inf	0.000706885	0.100324	up	yes	DENND5B
101112543	2.42687	2.36419	0.948271	0.198511	1.01302	0.628243	2.01332	0	Inf	0.00071886	0.101259	up	yes	LOC101112543
101117432	0	0	0	1.16511	0	0	0	0	Inf	0.000719332	0.101259	up	yes	NF1
101117640	3.47864	3.1803	3.37368	0.513991	3.74559	3.50145	4.22126	0	Inf	0.000728089	0.102197	up	yes	RNF216
101112245	0	13.8272	0	4.60906	0	0	0	0	Inf	0.000784641	0.108032	up	yes	LOC101112245
101111322	16.9737	5.30999	16.0923	3.5499	17.8828	16.1549	16.7787	0	Inf	0.000800633	0.109147	up	yes	CRBN
101107918	0	0.005784	0	0.210808	0	0	0	0	Inf	0.000816071	0.110165	up	yes	TIAL1
101113115	0.708367	0.024754	0.711305	0.481475	0	0	0	0	Inf	0.000824366	0.110852	up	yes	TMOD4
101109507	0.669736	0.792204	0.84792	0.292978	0.669549	0	0	0	Inf	0.000826222	0.110885	up	yes	YEATS2
101119904	0	0.022195	0.161237	0.328821	0.049	0.456076	0.025497	0	Inf	0.000839163	0.11171	up	yes	ARHGAP24
101108753	2.05749	0.907717	0	0.988403	0	0	0	0	Inf	0.00084836	0.111788	up	yes	KIAA0101
101120727	0.180889	0.161386	0	0.141888	0.233913	0.223399	0	0	Inf	0.000863541	0.112345	up	yes	PIKFYVE
101102513	0.131129	0.005556	0.003427	0.388895	0.056497	0	0.02694	0	Inf	0.000874622	0.113417	up	yes	STK33
101115220	26.0919	19.3544	15.0492	0.98776	12.8514	15.4893	14.543	0	Inf	0.000878265	0.113572	up	yes	KIF1B
101121239	0	0	0.303671	0.144271	0	0	0	0	Inf	0.000888739	0.113638	up	yes	MAP2
101121239	0	0	0.303671	0.144988	0	0	0	0	Inf	0.00088948	0.113638	up	yes	MAP2
101119956	0.516021	0.016076	0.172052	0.234716	0	0	0	0	Inf	0.000902532	0.114776	up	yes	FAM3B
101112247	0	0	0	0.231016	0.98786	0	0	0	Inf	0.000908198	0.114776	up	yes	C13H20orf194
101107310	0	0.559509	0.337938	0.299149	0	0	0	0	Inf	0.000909106	0.114776	up	yes	BLM
101104521	0	0	4.28067	0.877242	8.49352	5.94533	5.38018	0	Inf	0.000913203	0.114776	up	yes	FBXO31
101120727	0.180889	0.161386	0	0.136174	0.233913	0.223399	0	0	Inf	0.000924787	0.115585	up	yes	PIKFYVE
101112674	2.55106	3.26563	4.57306	0.111254	9.71513	2.72239	8.62072	0	Inf	0.000945487	0.117535	up	yes	ARHGEF28
101104867	0.11266	0.670767	0.740903	0.925405	0.435765	0.470554	0.117961	0	Inf	0.000956864	0.11831	up	yes	DLG2
101108118	0	0	11.8951	3.96504	0	0	0	0	Inf	0.000962787	0.118529	up	yes	ASB8
101114003	1.46356	0	0	0.714183	0	0	0	0	Inf	0.00102421	0.123976	up	yes	EEA1
101111095	0.079942	0.02765	0.134916	0.395518	0.075939	0.085841	0.053784	0	Inf	0.00103081	0.124339	up	yes	PRELID2
101108698	2.32583	1.70999	3.32046	0.306386	1.48174	1.75837	2.08194	0	Inf	0.00104184	0.125233	up	yes	ZMYM1
101102160	1.24369	0.485979	2.92727	1.52288	2.59279	3.28427	3.1832	0	Inf	0.00105783	0.126059	up	yes	CEP104
101115623	0.216293	0.335833	0.260713	0.082266	0.28549	0.121574	0.137575	0	Inf	0.00106822	0.126641	up	yes	ANK2
101115220	26.0919	19.3544	15.0492	0.838859	12.8514	15.4893	14.543	0	Inf	0.00111386	0.131152	up	yes	KIF1B
101119682	0.370926	0	0	0.32672	0.499671	0	0.165723	0	Inf	0.00113689	0.133157	up	yes	CCDC67
101116559	0.109578	0.135444	0	0.127104	0	0	0	0	Inf	0.00113859	0.133157	up	yes	RIC8B
101107077	1.48642	1.15446	1.07417	0.214056	0.901457	1.3842	1.2805	0	Inf	0.00115291	0.134151	up	yes	RECK
101105449	6.34375	12.4581	15.0843	1.27876	17.1389	14.7181	17.5703	0	Inf	0.0011586	0.134166	up	yes	GIGYF2
101107588	0	0	0	1.69468	0	0	0	0	Inf	0.00116537	0.13425	up	yes	MYBPC1
101114242	0.000103	0.205834	0.527216	0.221171	0.149035	0.64255	0.000372	0	Inf	0.00117179	0.13425	up	yes	BIN3
101122761	0.816443	0.467276	0.001149	0.764752	0.06549	0	1.1002	0	Inf	0.00117513	0.13425	up	yes	GTDC1
101120087	0.244557	0.148966	0.402276	1.33659	0.44671	0.452459	0.378966	0	Inf	0.00120507	0.136767	up	yes	ZNF280D
101116915	0.030708	0.03348	0.003018	0.289201	0.033715	0.63535	0	0	Inf	0.00120876	0.136821	up	yes	ADGRG6
101110274	0	0.085969	0	0.235795	0	0	0.034827	0	Inf	0.00123382	0.138663	up	yes	PBRM1
101111903	0.596222	0.648854	0	0.415025	0	0	0	0	Inf	0.00127868	0.141859	up	yes	LOC101111903
101112759	0	0	0	0.274253	0	0	0	0	Inf	0.00128902	0.141868	up	yes	NCAM1
101123636	0	0	2.87144	0.957147	0	0	0	0	Inf	0.00129562	0.142368	up	yes	DAAM1
101114918	0.042341	0.118091	0.22396	0.221024	0.212343	0.035852	0.156055	0	Inf	0.00132739	0.144554	up	yes	MBNL1
101122661	0.279255	0.468501	0.323588	1.8929	0	0.20492	0.241105	0	Inf	0.00139823	0.1496	up	yes	RHOU
101110910	19.556	27.8936	29.5315	1.47474	46.9176	25.2347	16.5789	0	Inf	0.00141425	0.150151	up	yes	IDH3G
101115220	26.0919	19.3544	15.0492	0.665966	12.8514	15.4893	14.543	0	Inf	0.00143523	0.152145	up	yes	KIF1B
101110391	0	0	0	0.692312	0	0	0	0	Inf	0.00144041	0.15246	up	yes	PAK3
101110821	0	0.000104	0.420116	0.692342	0	0.194954	0.110057	0	Inf	0.00145555	0.153602	up	yes	MBNL3
101117987	15.0776	14.5066	4.73907	1.47814	10.6824	15.2519	14.7556	0	Inf	0.00150062	0.15606	up	yes	BMS1
100125623	0.262	0.358305	0	0.206768	0	0	0	0	Inf	0.00150376	0.15606	up	yes	PER3
101115369	0	2.07861	0	0.69287	0	0	0	0	Inf	0.00150799	0.15606	up	yes	N4BP2
101102648	1.5857	1.15855	1.98915	1.4723	3.28504	4.24471	2.02924	0	Inf	0.00156003	0.159504	up	yes	FAM214A
101107778	0	0	0	2.32153	0	0	0	0	Inf	0.00159961	0.161874	up	yes	UXS1
101114003	1.46356	0	0	0.487853	0	0	0	0	Inf	0.00164368	0.164647	up	yes	EEA1
101120113	4.59721	6.27748	2.57661	0.605705	6.02116	5.49712	5.67515	0	Inf	0.00167537	0.166614	up	yes	RALGAPA1
105601991	0.950095	0.644805	1.48962	0.171627	0.874081	0.877225	0.470455	0	Inf	0.00171986	0.169449	up	yes	LOC105601991
101106221	0	0	0	0.137412	2.55925	0	0	0	Inf	0.00172349	0.169449	up	yes	TBC1D12
101104782	0.522547	0.535782	0	0.352776	0	0	0	0	Inf	0.00176558	0.172301	up	yes	SPDL1
101123280	0.216596	0.117027	0.21319	0.235159	0.389115	0.364933	0.297658	0	Inf	0.00177309	0.172301	up	yes	GEN1
101102681	0.341006	0.01216	0	0.10214	0.303295	0	0	0	Inf	0.00177494	0.172301	up	yes	NFYC
101113315	0.929972	0.217201	0	0.382391	0	0	0	0	Inf	0.001807	0.173785	up	yes	TPRKB
101121697	2.76824	0	0.162307	0.487023	3.72876	1.32963	2.16221	0	Inf	0.00181034	0.173785	up	yes	DZANK1
101121829	0.839942	0	0	0.120791	0	0	0	0	Inf	0.00181826	0.174303	up	yes	MBD5
101117104	0.742427	0	0	0.539347	0	0	0	0	Inf	0.00183193	0.174579	up	yes	PGAP2
443365	0.392823	0.146103	0	0.358185	0.096973	0.137108	0.269488	0	Inf	0.00183376	0.174579	up	yes	SLC11A1
101115931	0	0.142949	0.127971	0.0903067	0	0	0	0	Inf	0.00185305	0.174969	up	yes	ABCA3
101106218	0	0	0	0.986786	0	0	0	0	Inf	0.00188108	0.176696	up	yes	PPRC1
101116516	2.08611	1.12884	1.11898	0.315879	0	0.443326	1.69793	0	Inf	0.00189366	0.176871	up	yes	MTF1
101108264	0.878563	0.2715	1.08041	0.690186	0	0.071817	0.433553	0	Inf	0.00195677	0.180238	up	yes	TTLL7
100125623	0.262	0.358305	0	0.177498	0	0	0	0	Inf	0.0019584	0.180238	up	yes	PER3
101114070	0.401031	0.101553	0.740733	0.516024	0	0.51042	0	0	Inf	0.00200379	0.18256	up	yes	ZDHHC16
101116062	0	0	0	0.500794	0	0	0	0	Inf	0.00201157	0.182744	up	yes	TRPS1
101119244	0	0.70732	1.22873	1.30027	3.38464	0.849287	1.68627	0	Inf	0.00203308	0.183166	up	yes	RNF214
101119116	1.4207	2.02812	3.2087	1.27242	2.78388	2.65941	0.791852	0	Inf	0.00203718	0.183166	up	yes	TBL1X
101110107	0.090184	0.089953	0.103271	0.760387	0.069826	0.044009	0.138266	0	Inf	0.00203847	0.183166	up	yes	LPP
101116935	0	0	0	2.02109	5.70957	0	0	0	Inf	0.00203847	0.183166	up	yes	DDX55
101111580	0.711835	0.649546	0.564197	0.301977	0.482945	0.555607	0.166045	0	Inf	0.00207619	0.184923	up	yes	PML
101114003	1.46356	0	0	0.573731	0	0	0	0	Inf	0.00215371	0.18921	up	yes	EEA1
101116177	0.487972	0	1.30379	0.264784	0	0.029194	0	0	Inf	0.00217786	0.190541	up	yes	LINS1
101109863	0.817936	0	0.203811	0.340582	0	0	0	0	Inf	0.00218522	0.190943	up	yes	PIGV
101116940	1.34711	2.05232	2.08078	0.263082	2.06955	2.22172	1.54089	0	Inf	0.00219687	0.19099	up	yes	SEC22C
101116559	0.109578	0.135444	0	0.074298	0	0	0	0	Inf	0.00219958	0.19099	up	yes	RIC8B
101106367	0.801159	0.137246	0.701053	0.282631	0.611532	0.906577	0.056663	0	Inf	0.00224099	0.193012	up	yes	NEIL1
101114579	0.605387	0	0.385496	0.330294	0	0	0	0	Inf	0.0022449	0.193012	up	yes	LOC101114579
554255	0.217712	0.027183	0	0.0871767	0.009226	0.035055	0.166423	0	Inf	0.0022452	0.193012	up	yes	TLR10
101116559	0.109578	0.135444	0	0.081674	0	0	0	0	Inf	0.00224982	0.193169	up	yes	RIC8B
101102555	1.12622	0.540275	0.225922	0.120481	0.004493	0.610619	0.16611	0	Inf	0.00226846	0.194528	up	yes	ASAP2
101106631	0	0.00021	0	0.610911	0	0	0	0	Inf	0.00228323	0.19483	up	yes	CLASP2
101114664	0.685913	0.018667	0.011634	0.311898	1.13417	0.033605	0.272201	0	Inf	0.00235918	0.199339	up	yes	FOPNL
101110163	0.187602	0.239435	0.353723	0.244838	0.341756	0.000722	0.276856	0	Inf	0.00238684	0.200939	up	yes	ARFGAP1
101117545	3.33374	0	0	0.471847	0	6.78577	0	0	Inf	0.00241057	0.201953	up	yes	RBM4B
101104502	2.61811	3.12465	3.65404	0.595365	3.36836	3.63799	4.26739	0	Inf	0.00241713	0.202013	up	yes	PCMT1
106990123	0.299017	0.564658	0.498304	0.252144	0.000393	0.266452	0.169744	0	Inf	0.00245117	0.203382	up	yes	BIVM
101110205	0.277734	0.363374	0	0.213703	0	0	0	0	Inf	0.00247692	0.205	up	yes	TTC13
101110251	0.306524	0.819835	0.639151	0.27663	0.342144	0.310988	0	0	Inf	0.00248338	0.20507	up	yes	STX8
101110887	0.243975	18.0828	0.29358	2.08869	0.033004	0.118367	0.084653	0	Inf	0.00248756	0.20517	up	yes	AHNAK
101116716	0	0.602057	0	0.646179	1.97241	0.910394	0.99785	0	Inf	0.00253657	0.207234	up	yes	SLC8A1
101104410	0.864455	0.076031	0	1.27753	0	0	0	0	Inf	0.00253957	0.207235	up	yes	SUPT20H
101108178	0	0.127411	0.246193	0.0853057	0.836074	0.147499	0	0	Inf	0.00257417	0.208687	up	yes	SORBS1
101118274	1.94602	2.26244	2.13243	0.776852	1.7886	3.10537	1.33963	0	Inf	0.00262317	0.211806	up	yes	ELOVL6
101114170	0	1.64779	0	0.549264	0	0	0	0	Inf	0.00267108	0.214421	up	yes	MID2
105604632	0.011173	0	0.021099	0.410882	0	0	0	0	Inf	0.00268142	0.215002	up	yes	LOC105604632
101104410	0.864455	0.076031	0	0.313495	0	0	0	0	Inf	0.00271581	0.216754	up	yes	SUPT20H
101104680	0.593604	0.808034	0.85047	0.227444	1.21096	0.757935	0.893541	0	Inf	0.00272386	0.217145	up	yes	LRFN3
101114749	0	2.05281	3.65147	0.546808	0	2.43835	1.96285	0	Inf	0.00277743	0.220146	up	yes	PTPN3
101115467	0.538843	0.358917	0	0.299253	0	0	0	0	Inf	0.0028185	0.221806	up	yes	PHF10
101120896	1.5773	1.75637	1.21027	0.759258	1.41481	3.17544	1.67998	0	Inf	0.00282169	0.221806	up	yes	PUM1
101113100	0.229414	0	0.444385	0.2246	0	0	0	0	Inf	0.00282879	0.221806	up	yes	C1QTNF3
101123103	0.14721	0	0.391154	0.179455	0	0	0	0	Inf	0.00283046	0.221806	up	yes	CCDC150
101114861	0	0.007873	0	0.254833	0	0	0	0	Inf	0.0028391	0.222171	up	yes	LOC101114861
101120139	5.07512	5.82525	6.96795	0.226079	11.349	7.4864	6.29672	0	Inf	0.00284154	0.222171	up	yes	CEP44
101109783	18.0568	0	0	6.01892	0	0	0	0	Inf	0.00288064	0.223628	up	yes	LOC101109783
101113597	2.89936	1.65451	1.37289	0.305305	2.13699	1.99878	1.05592	0	Inf	0.00290923	0.224416	up	yes	CFAP206
101111630	0.122711	0	0.243721	0.204844	0	0.199054	0.209326	0	Inf	0.00292271	0.225004	up	yes	SH3RF2
101110735	2.38649	0	0	0.795498	0	0	0	0	Inf	0.00296001	0.226846	up	yes	GNE
101112032	7.81717	9.19413	7.74126	0.588673	8.02264	11.6135	15.4459	0	Inf	0.00296562	0.226846	up	yes	WDR12
101108397	0.024729	0.029553	0	0.089482	0.008886	0.024047	0	0	Inf	0.00296699	0.226846	up	yes	LOC101108397
101114861	0	0.007873	0	0.18405	0	0	0	0	Inf	0.00297243	0.227011	up	yes	LOC101114861
101114358	0.012712	0	0.006002	0.667233	0	0	0	0	Inf	0.00298902	0.227274	up	yes	PDLIM5
101106631	0	0.00021	0	0.416135	0	0	0	0	Inf	0.00299832	0.227669	up	yes	CLASP2
101111892	0.818174	0	1.38817	0.497652	0	0.226346	0	0	Inf	0.00301913	0.228558	up	yes	TADA2A
101115951	1.09602	2.98609	0	0.286831	1.74716	3.50356	0.518049	0	Inf	0.0030892	0.231853	up	yes	PPHLN1
101105646	0.341438	0	0	0.382661	0	0	0	0	Inf	0.00309113	0.231853	up	yes	BICD1
101122642	1.64483	4.59141	3.14075	0.488603	1.68164	1.87963	2.78361	0	Inf	0.003098	0.231853	up	yes	ZNF644
101108719	0	0	0	0.026622	0	0.00881	0	0	Inf	0.00318079	0.235147	up	yes	PAX5
101112104	0	0	1.82994	0.609979	0	0	0	0	Inf	0.00319123	0.235147	up	yes	C23H18orf25
101108698	2.32583	1.70999	3.32046	0.831567	1.48174	1.75837	2.08194	0	Inf	0.00325023	0.238067	up	yes	ZMYM1
101114927	0.333349	1.81577	5.87747	0.273092	1.33817	3.10171	4.24037	0	Inf	0.00325824	0.238067	up	yes	GNG4
101112170	0.246058	0.125238	0	0.417534	0.076815	0.239126	0.152603	0	Inf	0.00326324	0.238168	up	yes	NME6
101123531	0	0	0	0.365483	0	0	0	0	Inf	0.00329091	0.239935	up	yes	SCN1A
101106329	0.096496	0.093705	0.470346	0.224352	0.024087	0.004134	0.403162	0	Inf	0.00331636	0.241313	up	yes	THAP6
101119116	1.4207	2.02812	3.2087	1.03819	2.78388	2.65941	0.791852	0	Inf	0.0033318	0.241313	up	yes	TBL1X
101121659	0.903644	0.021228	0.587724	0.342219	0.020035	0.008356	0.939572	0	Inf	0.00333986	0.241313	up	yes	TTC39B
101106631	0	0.00021	0	0.450069	0	0	0	0	Inf	0.00335512	0.241558	up	yes	CLASP2
101102261	0.116299	0.596449	0	0.237583	0	0	0	0	Inf	0.00341005	0.243988	up	yes	FAM168A
101114662	0.290736	0	0.073947	0.121561	0	0	0	0	Inf	0.00342597	0.244874	up	yes	EPHB1
101119334	0	0	0	0.533238	0	0	0	0	Inf	0.0034927	0.247579	up	yes	JADE1
101113427	0.010603	0	0	0.353779	0	0	0	0	Inf	0.0035154	0.248439	up	yes	NCOA6
101106406	1.24747	0.410515	2.09182	0.742595	3.00525	2.85506	0	0	Inf	0.00353888	0.24908	up	yes	KLHL13
101101987	0	0	0.665904	0.221968	0	0	0	0	Inf	0.00364516	0.253435	up	yes	FMN1
101107438	0	0.57846	0	0.31376	0	0	0.269492	0	Inf	0.00364518	0.253435	up	yes	BRAF
101123429	0	0	0	0.289317	0	0	0	0	Inf	0.00371819	0.254951	up	yes	TACC2
101109004	6.12431	3.65513	3.71764	0.0843833	6.69921	6.04611	3.25371	0	Inf	0.00379896	0.258739	up	yes	ATF7IP
101114162	0	0.373364	0	0.166697	0	0	0	0	Inf	0.00380338	0.258739	up	yes	RBM34
101112715	0	0.757656	0.324434	0.360697	0	0	0	0	Inf	0.00381196	0.258997	up	yes	KERA
101115266	0.070515	0.463477	0	0.177997	0	0	0	0	Inf	0.00381467	0.258997	up	yes	RNF144A
101118840	3.257	3.38678	0.523502	0.201174	0.577137	0.658279	1.62825	0	Inf	0.00382804	0.259173	up	yes	PHC3
101102724	0.523777	1.06746	0.666756	0.162045	2.01756	0.90216	0.278247	0	Inf	0.00387975	0.261616	up	yes	ZNF879
101119945	2.00084	1.64893	2.05665	0.480365	1.52572	2.32899	2.06134	0	Inf	0.00394281	0.264178	up	yes	HPS5
101121829	0.839942	0	0	0.279981	0	0	0	0	Inf	0.00396167	0.264559	up	yes	MBD5
101112165	0	0	0	0.278606	0	0	0	0	Inf	0.00397731	0.264968	up	yes	GAB1
101107748	0	0.307319	0.294062	0.20046	0	0	0	0	Inf	0.00406675	0.269157	up	yes	OLFML2B
101103405	0	0	0	0.517102	0	0	0	0	Inf	0.00406822	0.269157	up	yes	SCEL
101106796	0.130143	0.225577	0.326556	0.254347	0.135019	0.008787	0.129603	0	Inf	0.0041569	0.273111	up	yes	ATXN2
101113426	0	0.002444	0	0.817487	0	0.00365	0	0	Inf	0.00421738	0.275773	up	yes	PRKCQ
101106481	0.092345	0.036278	0.417885	0.429179	0	1.07529	1.23722	0	Inf	0.00423124	0.276127	up	yes	EPB41L3
100499498	0.003932	0.001905	0.004228	1.85255	0	0.002139	0	0	Inf	0.0042366	0.276127	up	yes	MKRN1
443270	0	0.335275	0.016755	0.117343	0	0	0	0	Inf	0.00424768	0.276187	up	yes	PPARGC1A
101115508	0.003974	0	0	0.0980803	0.004167	0.486065	0	0	Inf	0.00430042	0.277269	up	yes	ADAM32
101112815	0.321727	1.15756	0.127761	0.518879	0.443827	0.002806	0.35166	0	Inf	0.00435211	0.278265	up	yes	PAM
[truncated: 483 more rows]

## Sheet: lncRNA
Table S2 Differentially expressed lncRNAs between follicular phase and luteal phase in WW sheep
gene_id	WW_F_1	WW_F_2	WW_F_3	WW_F_FPKM	WW_L_1	WW_L_2	WW_L_3	WW_L_FPKM	log2(foldchange)	pvalue	qvalue	up/down	significant	genename
XLOC_090897	0	0	0	0	0.049505	0.192733	0.847836	0.363358	#NAME?	1.04e-06	0.00115846	down	yes	XLOC_090897
XLOC_403780	1.04851	1.04378	0.992218	0	0.704662	0.241396	0.04608	0.660814	#NAME?	2.83e-06	0.00235491	down	yes	XLOC_403780
XLOC_151891	0	0	0	0	0.64075	0	1.10133	0.580695	#NAME?	1.11e-05	0.00627657	down	yes	XLOC_151891
XLOC_375365	0	0	1.04949	0	8.19365	0	0.000117	4.77115	#NAME?	1.37e-05	0.00749021	down	yes	XLOC_375365
XLOC_424637	0.791287	0.439022	0.640324	0.00318967	0	0.020136	0	0.618435	-7.59907	6.88e-05	0.024129	down	yes	XLOC_424637
XLOC_281933	0	0	0.005069	0.00168967	0.331051	0.372807	0.228007	0.310622	-7.52228	7.71e-05	0.0263767	down	yes	XLOC_281933
XLOC_301318	0	0	0	0	2.20128	0	1.35624	1.18584	#NAME?	0.00010731	0.0327541	down	yes	XLOC_301318
XLOC_264859	0.00165	0	0	0	0	0	0	0.347735	#NAME?	0.000109139	0.0327682	down	yes	XLOC_264859
XLOC_393803	0	0	0	0	0	0	17.2992	5.76641	#NAME?	0.000212385	0.0502719	down	yes	XLOC_393803
XLOC_220748	0.63579	0.328358	0.703853	0	0.025298	0.443535	0.285905	0.633209	#NAME?	0.000241685	0.0538857	down	yes	XLOC_220748
XLOC_126741	0.008838	0.025391	0	0.0114097	0.907759	0.230525	0.820944	0.653076	-5.83892	0.000253129	0.0551909	down	yes	XLOC_126741
XLOC_082645	0.18092	0.97851	0.479174	0	0	0	0	0.620117	#NAME?	0.000330719	0.0636722	down	yes	XLOC_082645
XLOC_041460	0	0	0	0	0.099398	0.238229	0.488556	0.275394	#NAME?	0.00036406	0.0668385	down	yes	XLOC_041460
XLOC_212523	0.454807	0.215609	0.031799	0	0.365333	0.392979	0.361263	0.395171	#NAME?	0.000383965	0.0691107	down	yes	XLOC_212523
XLOC_028660	1.12818	1.31034	0.996127	0.0124597	0	0	0.50036	0.74502	-5.90194	0.000455931	0.0774265	down	yes	XLOC_028660
XLOC_014946	0	0	0	0	0.737521	0.458465	0	0.398662	#NAME?	0.000521943	0.0826232	down	yes	XLOC_014946
XLOC_169928	0	0	0	0	0.037882	0.112029	0.846661	0.332191	#NAME?	0.000845293	0.11171	down	yes	XLOC_169928
XLOC_300211	0	0	0	0	0	10.876	0	3.62534	#NAME?	0.000911962	0.114776	down	yes	XLOC_300211
105608416	0	0.489498	0.647285	0	0	0	0.39313	0.527078	#NAME?	0.00102248	0.123976	down	yes	LOC105608416
XLOC_455586	0	0	0	0	13.8852	0	0	4.62839	#NAME?	0.00114081	0.133192	down	yes	XLOC_455586
XLOC_359232	0	0	0	0	6.6e-05	0.571223	0.004682	0.19199	#NAME?	0.00124883	0.139669	down	yes	XLOC_359232
106990609	1.20329	0.088912	0.403138	0.003999	0.718796	0.374162	0.474391	0.265455	-6.05269	0.00140898	0.14999	down	yes	LOC106990609
XLOC_182220	0	0	0	0	4.20039	0.063762	0	1.42138	#NAME?	0.00147841	0.155058	down	yes	XLOC_182220
XLOC_220748	0.63579	0.328358	0.703853	0	0.025298	0.443535	0.285905	0.554712	#NAME?	0.00180833	0.173785	down	yes	XLOC_220748
XLOC_275294	0	0.003771	0	0.001257	1.27906	4.9463	0	2.07512	-10.689	0.00201207	0.182744	down	yes	XLOC_275294
XLOC_300211	0	0	0	0	0	10.876	0	1.88638	#NAME?	0.00202314	0.183166	down	yes	XLOC_300211
XLOC_313328	0.659054	0.90286	0.476234	0	0.265041	0	0.34974	0.431194	#NAME?	0.00202472	0.183166	down	yes	XLOC_313328
XLOC_397947	0	0	0	0	0	0	15.9374	5.31247	#NAME?	0.0020426	0.183166	down	yes	XLOC_397947
XLOC_205443	0	0	0	0	0.56952	1.36405	0.177834	0.703803	#NAME?	0.00224103	0.193012	down	yes	XLOC_205443
XLOC_034626	0	0	0	0	0.698401	0.124091	0.136144	0.319545	#NAME?	0.00229359	0.19547	down	yes	XLOC_034626
XLOC_095780	0.903089	0.712274	0.866435	0.00536133	0.816316	0.716675	0.42759	0.537165	-6.64663	0.00319098	0.235147	down	yes	XLOC_095780
XLOC_025708	0	0	0	0	0	0.747428	0.855127	0.534185	#NAME?	0.00343145	0.244985	down	yes	XLOC_025708
XLOC_207731	0.218229	0.286328	0	0	0	0.40216	0	0.405439	#NAME?	0.00365942	0.253435	down	yes	XLOC_207731
XLOC_418775	0.058493	0	0.079208	0.065678	0	7.33553	0	3.8176	-5.86111	0.0037532	0.257096	down	yes	XLOC_418775
XLOC_391824	0	0.000366	0	0.000122	1.08096	0	0.410237	0.497065	-11.9923	0.00394179	0.264178	down	yes	XLOC_391824
XLOC_474112	0	0	0.029406	0.009802	0.318782	1.97699	0.785727	1.02717	-6.71138	0.00469961	0.287708	down	yes	XLOC_474112
XLOC_017621	1.03872	0.793848	1.03108	6.93e-05	1.06669	0.007385	0.672487	0.301522	-12.0864	0.00553344	0.31739	down	yes	XLOC_017621
XLOC_154131	0.127939	0.238024	0.089046	0	0	0	0.315289	0.0297867	#NAME?	0.00560771	0.319529	down	yes	XLOC_154131
XLOC_387383	0.707683	0.488857	0.765863	0	0.567662	0.936406	0.951932	0.228426	#NAME?	0.00567328	0.321938	down	yes	XLOC_387383
XLOC_432552	0	0	0	0	0	0	2.0088	0.669598	#NAME?	0.00579605	0.325008	down	yes	XLOC_432552
XLOC_061213	0	0	0	0	0	0.13027	1.40305	0.511107	#NAME?	0.0059173	0.329561	down	yes	XLOC_061213
XLOC_443000	0.306111	0.181038	0.50694	0	0.526903	0.141859	0.265245	0.445816	#NAME?	0.00603317	0.332797	down	yes	XLOC_443000
XLOC_444298	0	0	0	0	0	0.448643	0	0.149548	#NAME?	0.00612352	0.336171	down	yes	XLOC_444298
XLOC_276282	0	0	0	0	0.704988	0	0	0.234996	#NAME?	0.00638264	0.343418	down	yes	XLOC_276282
XLOC_024408	0.509859	0.295524	0.352028	0	0	0.232109	0	0.451503	#NAME?	0.00682715	0.354258	down	yes	XLOC_024408
XLOC_200449	0.074558	0.131912	0.051149	0	0.049806	0.032559	0.041995	0.735321	#NAME?	0.00707768	0.361024	down	yes	XLOC_200449
XLOC_411311	0.30645	0.756185	0.856341	0	0.881284	1.13796	0.465126	0.276722	#NAME?	0.00714184	0.362932	down	yes	XLOC_411311
XLOC_421485	0	0	0	0	0.577392	0.129482	0.000249	0.235708	#NAME?	0.00716731	0.363451	down	yes	XLOC_421485
XLOC_404355	0	0	0	0	0.400038	0.370115	0.22556	0.331904	#NAME?	0.00725742	0.36614	down	yes	XLOC_404355
XLOC_078140	0.413837	0.295067	6.4831	0	0.551362	0.010421	0.722781	0.83534	#NAME?	0.00736104	0.368409	down	yes	XLOC_078140
XLOC_140482	2.2974	2.59847	2.92715	0.00358667	2.06277	1.10698	2.24708	0.6867	-7.58089	0.00877987	0.398973	down	yes	XLOC_140482
XLOC_131755	0.719882	0.343522	0.225063	0	0.149146	0.69336	0	0.425859	#NAME?	0.00937238	0.412868	down	yes	XLOC_131755
XLOC_411973	0	0	0	0	0.358382	0.056211	0.33117	0.248588	#NAME?	0.00959361	0.417003	down	yes	XLOC_411973
106990747	0.106574	0.159846	0.311868	0	0	0.577512	0.384658	0.329208	#NAME?	0.00968352	0.418413	down	yes	LOC106990747
XLOC_360264	0	0	0	0	1.53885	0	0	0.512949	#NAME?	0.00993116	0.423016	down	yes	XLOC_360264
XLOC_092519	0	0	0	0	0	0.964557	0	0.321519	#NAME?	0.0102224	0.429581	down	yes	XLOC_092519
XLOC_359268	0.00372	0	0.404627	0	0.008948	0.301813	0.06486	0.115157	#NAME?	0.0111158	0.449713	down	yes	XLOC_359268
XLOC_219853	0.255787	0.064736	0.672142	0.330888	1.14222	2.18828	3.90435	2.41162	-2.86558	0.0115178	0.456991	down	yes	XLOC_219853
XLOC_084048	0.052317	0.752775	0.716344	0	0.798689	0.783018	0.078934	0.154478	#NAME?	0.0117969	0.463449	down	yes	XLOC_084048
XLOC_264820	0.038895	0.031839	0.265734	0	0.057367	0.131338	0.257628	0.318411	#NAME?	0.0122981	0.47407	down	yes	XLOC_264820
XLOC_326648	0.541336	0	0	5.67e-06	0	1.84769	0	0.516481	-16.4759	0.0129675	0.486594	down	yes	XLOC_326648
XLOC_034635	1.27	1.0552	0.952442	0.000313	0.906359	0.697696	0.688684	0.162989	-9.0244	0.0131368	0.490533	down	yes	XLOC_034635
XLOC_233844	0	0	0	0	0.036696	0.037449	0.009243	0.027796	#NAME?	0.0133729	0.495336	down	yes	XLOC_233844
XLOC_412049	0	0	0	0	0	0.404865	0.224818	0.209894	#NAME?	0.0134517	0.497423	down	yes	XLOC_412049
XLOC_470912	3.40898	3.32903	4.34568	0	2.66389	4.18884	2.93627	2.12958	#NAME?	0.0135754	0.498938	down	yes	XLOC_470912
XLOC_036624	0	0	0	0	0	0	0.194556	0.064852	#NAME?	0.0135785	0.498938	down	yes	XLOC_036624
XLOC_247454	2.76258	2.4086	2.94313	0	1.9495	2.41192	1.36637	0.27906	#NAME?	0.0137477	0.502401	down	yes	XLOC_247454
XLOC_010151	1.26127	0.176787	0.0001	0.00159733	1.06848	0.093422	0.038984	0.453127	-8.14811	0.0150714	0.52584	down	yes	XLOC_010151
XLOC_017583	0	0	0	0	0	0	0.722784	0.240928	#NAME?	0.0167386	0.554793	down	yes	XLOC_017583
XLOC_470152	3.57242	0.794959	2.14287	0	2.56004	5.7297	0.220085	0.150445	#NAME?	0.0174238	0.567745	down	yes	XLOC_470152
XLOC_472333	0.71532	0.522466	1.00206	0.746614	4.55127	1.82722	1.84425	2.74091	-1.87622	0.0175281	0.570381	down	yes	XLOC_472333
XLOC_186528	0.801551	0.849793	0.651253	0	0.462067	0.476321	0.082232	0.572041	#NAME?	0.017588	0.570555	down	yes	XLOC_186528
XLOC_253469	0.467902	0	0.120875	0.018388	0.856451	1.04157	0	0.345859	-4.23335	0.0176982	0.572681	down	yes	XLOC_253469
XLOC_212928	0	0	0	0	0	0.649602	0	0.216534	#NAME?	0.0177368	0.573103	down	yes	XLOC_212928
XLOC_260389	0	0.023879	0.085041	0.0363067	0.165511	0.819785	0.370706	0.452001	-3.63802	0.0177544	0.573157	down	yes	XLOC_260389
XLOC_066944	0.307492	0.55514	0	0.03534	0	0	0	1.00401	-4.82833	0.0178267	0.575222	down	yes	XLOC_066944
XLOC_345459	0	0	0	0	0.127028	0.281932	0.456083	0.288348	#NAME?	0.017964	0.578035	down	yes	XLOC_345459
XLOC_213221	0	0	0	0	0	0	1.35222	0.450741	#NAME?	0.0181334	0.580817	down	yes	XLOC_213221
XLOC_242957	0.04143	0.442595	0.689099	0.00601467	0	0.595698	0	0.356158	-5.88789	0.0181654	0.580826	down	yes	XLOC_242957
XLOC_116995	1.28534	1.2661	0.955886	0.0877547	1.04143	0.630703	0.316465	0.735626	-3.06742	0.0183473	0.584382	down	yes	XLOC_116995
XLOC_428735	0	0	0	0	0	0	1.54993	0.516643	#NAME?	0.0188013	0.593373	down	yes	XLOC_428735
XLOC_066964	0	0	0	0	0.098628	1.00744	0.266991	0.457685	#NAME?	0.0188888	0.594264	down	yes	XLOC_066964
XLOC_192103	0.42139	0.419513	0.311663	0	0	0.195064	0.410478	0.152387	#NAME?	0.0195348	0.607435	down	yes	XLOC_192103
XLOC_444472	1.04026	0.757014	1.56361	0.00112933	0.855986	0.742685	1.1176	0.250528	-7.79335	0.0197502	0.611318	down	yes	XLOC_444472
XLOC_264886	0.053809	0.018637	0	0.0241487	0.884389	0.621529	0.079571	0.528496	-4.45188	0.0199903	0.617096	down	yes	XLOC_264886
XLOC_354423	0.344473	0.312442	0.632012	0.0147623	0.539302	0.072075	0.44865	0.410849	-4.79861	0.0205601	0.627605	down	yes	XLOC_354423
XLOC_107108	0	0	0	0	0	0.436919	0	0.14564	#NAME?	0.0205669	0.627605	down	yes	XLOC_107108
XLOC_263698	0	0.015909	0	0.005303	0.413169	0.243154	0.107209	0.254511	-5.58477	0.0209915	0.635232	down	yes	XLOC_263698
106991198	0	0	0	0	0	0	0.429301	0.1431	#NAME?	0.0219782	0.653761	down	yes	LOC106991198
XLOC_144583	0	0	0	0	0.084826	0.184953	0.298154	0.189311	#NAME?	0.0221483	0.65588	down	yes	XLOC_144583
XLOC_285006	0.785899	0.142719	0.292503	2.07e-05	0.076075	0	0.424637	0.106143	-12.3264	0.0222993	0.657027	down	yes	XLOC_285006
XLOC_328945	0	0	1.92055	0.0203383	0	0	0	1.23874	-5.92852	0.0222442	0.657027	down	yes	XLOC_328945
XLOC_121711	0	0.589573	0.21999	0	0.085934	0.104818	0.073861	0.203662	#NAME?	0.0222769	0.657027	down	yes	XLOC_121711
XLOC_473791	28.3552	30.6723	37.1841	0.0332733	26.1908	0	29.0706	4.1343	-6.95713	0.0225622	0.661056	down	yes	XLOC_473791
XLOC_163322	0	0	0	0	0	0	0	0.350221	#NAME?	0.0229469	0.666954	down	yes	XLOC_163322
XLOC_375901	0.550653	0.721784	0.548466	0	0.489912	0.97378	0.240557	0.176578	#NAME?	0.0231909	0.670663	down	yes	XLOC_375901
XLOC_232183	0	0	0	0.000294333	0	0	0	0.320342	-10.0879	0.0233375	0.671812	down	yes	XLOC_232183
XLOC_351614	0	0	0	0	0.202268	0.130636	0.114177	0.149027	#NAME?	0.0237663	0.679625	down	yes	XLOC_351614
XLOC_367058	0	0	0	0	0.294202	0	0.08773	0.127311	#NAME?	0.0248379	0.698321	down	yes	XLOC_367058
XLOC_114047	0.532575	0	0.703085	0	0.233952	0.603739	0.368397	0.473946	#NAME?	0.0248681	0.698321	down	yes	XLOC_114047
XLOC_177310	0.70027	0.795115	0.539657	0	0.44834	0	0.645651	0.20722	#NAME?	0.0249425	0.699655	down	yes	XLOC_177310
XLOC_052695	0	0	0.012007	0.00400233	0	1.46907	0	0.489688	-6.93488	0.0251466	0.703952	down	yes	XLOC_052695
XLOC_078399	0	0	0.089038	0	0.162473	0.039734	0.075187	0.294095	#NAME?	0.025618	0.712531	down	yes	XLOC_078399
XLOC_474260	0	0.028532	0.008908	0.01248	0.129781	0.656069	0.348771	0.378207	-4.92149	0.0257741	0.715014	down	yes	XLOC_474260
XLOC_266518	0	0	0	0	0.736202	0	0	0.245401	#NAME?	0.0259698	0.717857	down	yes	XLOC_266518
XLOC_389859	0.646008	0.319367	0.317581	0	0.307574	0.24438	0.08194	0.312686	#NAME?	0.0260421	0.719118	down	yes	XLOC_389859
XLOC_441881	0	0	0	0	0	0	0.436957	0.145652	#NAME?	0.0264802	0.728015	down	yes	XLOC_441881
XLOC_264825	0	0	0	0	0	0.90068	0.666861	0.522514	#NAME?	0.0268078	0.734488	down	yes	XLOC_264825
XLOC_203951	1.08445	1.31282	1.9769	0	0.166281	1.74621	0.011431	0.632198	#NAME?	0.0269652	0.735823	down	yes	XLOC_203951
101106144	151.241	22.2121	60.4188	77.9574	317.017	177.731	207.525	234.091	-1.58631	0.0277437	0.74788	down	yes	LOC101106144
XLOC_215726	0.893966	0.612623	0.67889	0	1.03899	0.644041	0.007895	0.287206	#NAME?	0.0284919	0.761627	down	yes	XLOC_215726
105615656	0	0	0	0	0	0	3.35294	1.11765	#NAME?	0.0284922	0.761627	down	yes	LOC105615656
XLOC_009589	0	0	0	0	0.460048	0.168814	0.087462	0.238775	#NAME?	0.0284948	0.761627	down	yes	XLOC_009589
XLOC_103068	0.496918	0.39294	0.906106	0	0	0	0.22935	0.264185	#NAME?	0.0289108	0.766142	down	yes	XLOC_103068
XLOC_211934	0	0	0	0	0	0.627199	0	0.209066	#NAME?	0.0289152	0.766142	down	yes	XLOC_211934
XLOC_187063	0	0	0	0	1.18688	0	0	0.395627	#NAME?	0.0292097	0.76819	down	yes	XLOC_187063
XLOC_266756	0.695635	0.625976	0.69608	0	0.584016	0.058694	0.522251	0.268328	#NAME?	0.0295011	0.77066	down	yes	XLOC_266756
XLOC_031394	0.000719	0	0.000567	0.000428667	0.4735	0	0.004345	0.159282	-8.53751	0.0300227	0.777766	down	yes	XLOC_031394
XLOC_418775	0.058493	0	0.079208	0.0459003	0	7.33553	0	2.44518	-5.73529	0.0301472	0.778006	down	yes	XLOC_418775
XLOC_422266	0.125592	0.262075	0.854637	0	0.341656	0.116157	0.157482	0.0835397	#NAME?	0.031242	0.792341	down	yes	XLOC_422266
XLOC_452664	0	0	0	0	0	0.524469	0.108742	0.21107	#NAME?	0.0315634	0.797065	down	yes	XLOC_452664
XLOC_165525	0.004349	0.004422	0	0.00292367	0.907832	0	0	0.302611	-6.69354	0.0322437	0.806876	down	yes	XLOC_165525
XLOC_277633	0	0	0	0	0	0	0.570888	0.190296	#NAME?	0.032921	0.81496	down	yes	XLOC_277633
XLOC_182220	0	0	0	0.00917767	4.20039	0.063762	0	0.570486	-5.95792	0.0333815	0.821672	down	yes	XLOC_182220
XLOC_000075	1.12851	0.953475	1.27232	0	1.2403	1.04946	1.43099	0.219167	#NAME?	0.0337323	0.826179	down	yes	XLOC_000075
XLOC_102366	0	0.083527	0.106856	0.063461	0.573662	0.582545	0.470927	0.542378	-3.09536	0.0341431	0.831876	down	yes	XLOC_102366
XLOC_235843	0	0	0.001332	0.000444	0	0.347284	0	0.115761	-8.02638	0.034259	0.834053	down	yes	XLOC_235843
XLOC_216348	0	0	0	0	0.041307	0.282549	0.048979	0.124278	#NAME?	0.0343814	0.835857	down	yes	XLOC_216348
XLOC_212717	0.221877	0.577976	0.314413	0.000411	0	0.80751	0.546133	0.155051	-8.55939	0.0345383	0.838568	down	yes	XLOC_212717
XLOC_186524	0	0	0	0	0.064082	0.320009	0.211644	0.198578	#NAME?	0.0346066	0.838568	down	yes	XLOC_186524
XLOC_418066	0.428288	0.733026	0.82066	0.00489167	0.248785	0.68794	0.381285	0.308173	-5.97727	0.0349877	0.841715	down	yes	XLOC_418066
XLOC_010459	0	0	0	0	0.71953	0	0.03919	0.252907	#NAME?	0.0355727	0.850046	down	yes	XLOC_010459
XLOC_311576	0	0.053325	0	0.017775	0.210896	0.481936	0.275639	0.322824	-4.18282	0.0361727	0.858863	down	yes	XLOC_311576
XLOC_047111	0	0.11473	0.083283	0	0.728109	0.207843	0.090918	0.263148	#NAME?	0.0363474	0.860457	down	yes	XLOC_047111
105609843	0	0	0	0	0.375695	0.202387	0.190947	0.256343	#NAME?	0.0384933	0.889515	down	yes	LOC105609843
XLOC_204225	0	0	0	0	0.109114	0.380372	0.095779	0.195088	#NAME?	0.0391993	0.898323	down	yes	XLOC_204225
XLOC_188776	0.210161	0.023224	0	0.077795	0.98836	0.274787	0.836555	0.699901	-3.1694	0.0393285	0.900984	down	yes	XLOC_188776
XLOC_112791	0.579422	0.289155	0	0.002312	0.000139	0.336615	0.210787	0.251509	-6.76532	0.0393966	0.901648	down	yes	XLOC_112791
XLOC_394947	0	0	0	0	0.501624	0.090098	0.042344	0.211355	#NAME?	0.0403633	0.914385	down	yes	XLOC_394947
XLOC_056310	0	0	0	0	0.081472	0.195443	0.294475	0.190463	#NAME?	0.0406837	0.917435	down	yes	XLOC_056310
XLOC_107109	0	0	0	0	0	0	0	0.266525	#NAME?	0.0407844	0.918574	down	yes	XLOC_107109
XLOC_133189	0	0	0	0	0	0	0.202063	0.0673543	#NAME?	0.0413455	0.92461	down	yes	XLOC_133189
XLOC_395223	0	0	0	0	0	0	0.363681	0.121227	#NAME?	0.0426652	0.941496	down	yes	XLOC_395223
XLOC_370946	0	0	0	0	0.115933	0	0.585992	0.233975	#NAME?	0.0427754	0.942467	down	yes	XLOC_370946
XLOC_387261	0	0	0	0	0.202308	0.185798	0.138241	0.175449	#NAME?	0.0431819	0.947795	down	yes	XLOC_387261
XLOC_103059	0	0.041329	0	0.0137763	0.857864	0.219155	0.111877	0.396299	-4.84632	0.0444137	0.965023	down	yes	XLOC_103059
XLOC_032840	0.319137	0.268811	0.117297	0	0.06849	0.212066	0.338172	0.143549	#NAME?	0.044505	0.96556	down	yes	XLOC_032840
XLOC_178496	0	0	0	0	1.56704	0.048163	0	0.538402	#NAME?	0.0445622	0.966125	down	yes	XLOC_178496
XLOC_385945	0.060801	0.08458	0.116896	0.0874257	0.794229	0.726195	0.134316	0.55158	-2.65744	0.0453149	0.975504	down	yes	XLOC_385945
106991527	0.756238	1.26918	1.41186	0.011906	0.454659	1.08796	1.27021	0.339148	-4.83216	0.0461451	0.98315	down	yes	LOC106991527
105601897	0	0	0	0	0.307951	0	0.85066	0.386204	#NAME?	0.0461782	0.98315	down	yes	LOC105601897
XLOC_212930	0	0	0	0	0.367365	0.33311	0	0.233492	#NAME?	0.0461993	0.98315	down	yes	XLOC_212930
XLOC_279457	0	0	0	0	0.07745	0	0.044128	0.040526	#NAME?	0.0468882	0.992883	down	yes	XLOC_279457
XLOC_070835	1.01247	1.12695	0.222796	0.0934873	1.45348	0.852382	0.745234	0.954122	-3.35133	0.0470983	0.995198	down	yes	XLOC_070835
XLOC_401310	0	0	0	0	0.902909	0	0	0.30097	#NAME?	0.0474111	0.998451	down	yes	XLOC_401310
XLOC_411329	0.065089	0.429331	0.410721	0.301714	1.86123	1.86698	1.55677	1.76166	-2.54568	0.0483371	1	down	yes	XLOC_411329
XLOC_433095	0.147564	0.067094	0.1379	0.117519	0.390271	0.523844	0.685109	0.533075	-2.18144	0.0497021	1	down	yes	XLOC_433095
XLOC_260848	0	0	0	0	0.391019	0.209566	0.424286	0.341624	#NAME?	0.048091	1	down	yes	XLOC_260848
XLOC_460859	0	0	0	0	0.160205	0.392168	0.2132	0.255191	#NAME?	0.0483533	1	down	yes	XLOC_460859
XLOC_395223	0	0	0	1.23894	0	0	0.363681	0	Inf	5.28e-07	0.000777131	up	yes	XLOC_395223
XLOC_171491	0.813841	0.482189	0.887531	0.727854	0	0	0.007764	0.002588	8.13567	6.91e-07	0.00095512	up	yes	XLOC_171491
XLOC_210485	0.621694	0.68071	0.626128	0.475824	0.350137	0.03895	0.342637	0	Inf	1.15e-06	0.00126395	up	yes	XLOC_210485
XLOC_347533	3.68039	8.65833	0.021677	4.12014	0	0	0	0	Inf	1.26e-06	0.0013009	up	yes	XLOC_347533
XLOC_113355	0.20279	0.207999	0.385687	0.360331	0.992482	0.719057	0.391347	0	Inf	1.48e-05	0.00794322	up	yes	XLOC_113355
XLOC_381122	0.593639	0.317156	0.506183	0.483202	0.097834	0.088887	0	0.000505333	9.90117	1.84e-05	0.00946587	up	yes	XLOC_381122
XLOC_154264	1.4891	0.806851	0.993084	2.00662	0.104813	0.043903	0.118274	0.010407	7.59107	1.92e-05	0.00968081	up	yes	XLOC_154264
XLOC_027567	0.501892	0.648685	1.44692	0.865832	0	0	0	0	Inf	4.27e-05	0.0168657	up	yes	XLOC_027567
105612674	0.914114	3.22441	0.07694	0.85131	0.031145	0.318651	0.097827	0	Inf	4.62e-05	0.0176499	up	yes	LOC105612674
XLOC_393803	0	0	0	104.444	0	0	17.2992	0	Inf	5.32e-05	0.0199844	up	yes	XLOC_393803
XLOC_274809	4.19043	1.59858	0.066547	1.95185	0.015545	0	0	0.00518167	8.55721	5.76e-05	0.0213979	up	yes	XLOC_274809
XLOC_335114	0.123892	0.385551	0.9253	0.819251	0	0.396729	0.002	0	Inf	6.49e-05	0.0230893	up	yes	XLOC_335114
XLOC_381137	0.239533	0.294544	0.220322	0.477669	0.370107	0.299283	0.182129	0	Inf	8.31e-05	0.0282525	up	yes	XLOC_381137
XLOC_374827	0.018542	0.157182	0.186839	0.336152	0	0.63833	0	5.87e-05	12.4843	0.00010093	0.0321467	up	yes	XLOC_374827
XLOC_402195	0.045853	0.802612	1.35226	1.02927	1.10675	1.22271	1.18027	0	Inf	0.00010699	0.0327541	up	yes	XLOC_402195
XLOC_381623	0.723885	0.558018	0.540966	0.607623	0	0	0	0	Inf	0.000111361	0.033034	up	yes	XLOC_381623
XLOC_272467	0.16982	0.325156	2.11769	0.398213	2.53427	1.01719	1.21755	0	Inf	0.000122287	0.0358943	up	yes	XLOC_272467
XLOC_442511	1.03196	0.000813	0	0.728405	0.711764	1.26718	1.01563	0	Inf	0.000137771	0.0386374	up	yes	XLOC_442511
XLOC_203669	0.71993	0.510421	0.191818	0.474056	0	0	0	0	Inf	0.000139559	0.0388947	up	yes	XLOC_203669
XLOC_424637	0.791287	0.439022	0.640324	0.623544	0	0.020136	0	0.006712	6.53761	0.00016982	0.0439604	up	yes	XLOC_424637
105604543	0.657661	0.009405	0.030745	0.510146	0.359206	1.70964	0	0	Inf	0.000190073	0.0472563	up	yes	LOC105604543
XLOC_221903	0.182789	0.646524	0.45262	0.27854	0.934097	1.06711	0.010028	0	Inf	0.000206246	0.0496695	up	yes	XLOC_221903
XLOC_214592	18.6976	8.13485	8.34692	26.7809	6.70325	16.215	10.0245	0	Inf	0.000219736	0.0511364	up	yes	XLOC_214592
XLOC_101026	0.685114	0.099241	0	0.342403	0.056634	1.02364	0.507089	0	Inf	0.000231505	0.0531292	up	yes	XLOC_101026
XLOC_347524	4.18313	0.663045	0	1.61539	0	0	0	0	Inf	0.000250052	0.0546925	up	yes	XLOC_347524
105601982	1.47995	0.244074	0.038483	0.582409	0.618176	0.841975	1.65724	0	Inf	0.000271	0.057633	up	yes	LOC105601982
XLOC_375365	0	0	1.04949	9.73012	8.19365	0	0.000117	0.379107	4.68178	0.000278144	0.0577312	up	yes	XLOC_375365
XLOC_447696	0	23.1889	0	7.72963	0	0	0	0	Inf	0.000276832	0.0577312	up	yes	XLOC_447696
XLOC_425779	1.96188	0.75101	0.537083	1.08332	0	0	0	0	Inf	0.000280471	0.0579425	up	yes	XLOC_425779
XLOC_041460	0	0	0	0.512041	0.099398	0.238229	0.488556	0.00504	6.66669	0.000341476	0.0645132	up	yes	XLOC_041460
XLOC_334495	1.30443	0	0.659606	0.654677	0	0	0	0	Inf	0.000352541	0.066009	up	yes	XLOC_334495
XLOC_023751	2.68662	1.9304	1.95737	0.836241	1.68494	2.39978	2.04343	0.0256327	5.02786	0.000359337	0.0664071	up	yes	XLOC_023751
XLOC_458863	0.656239	0.015626	0.026332	0.232732	0	0	0	0	Inf	0.000417475	0.0731085	up	yes	XLOC_458863
XLOC_112791	0.579422	0.289155	0	0.266502	0.000139	0.336615	0.210787	0	Inf	0.000445209	0.0763561	up	yes	XLOC_112791
XLOC_233236	0	5.35961	0	1.78654	0	0	0	0	Inf	0.000496635	0.0803885	up	yes	XLOC_233236
XLOC_358602	1.14178	0.063274	0	0.401686	0	0	0	0	Inf	0.000626296	0.0930919	up	yes	XLOC_358602
XLOC_082645	0.18092	0.97851	0.479174	0.546201	0	0	0	0	Inf	0.000638187	0.0938501	up	yes	XLOC_082645
XLOC_458863	0.656239	0.015626	0.026332	0.40041	0	0	0	0	Inf	0.00068435	0.0983373	up	yes	XLOC_458863
XLOC_395223	0	0	0	0.611137	0	0	0.363681	0.0106357	5.84451	0.000704986	0.100324	up	yes	XLOC_395223
XLOC_170472	0.381534	0.374464	0.884926	0.590164	0.852172	0.711632	0.740379	0.000307667	10.9055	0.000744082	0.103599	up	yes	XLOC_170472
XLOC_070971	0.121845	0.018615	0.143293	0.581584	1.77626	0.091715	0.084572	0	Inf	0.000844031	0.11171	up	yes	XLOC_070971
XLOC_404536	0.28089	0.814047	0.087499	0.546802	0.178921	0.740601	0.35233	0.00437833	6.96449	0.000849125	0.111788	up	yes	XLOC_404536
XLOC_314340	0.290507	0.743457	0.152406	0.395457	0.014082	0.016484	0.005204	0.0119233	5.05166	0.000862073	0.112345	up	yes	XLOC_314340
XLOC_197168	1.04004	1.16281	0.759952	0.987598	0.074725	0.06105	0.052322	0.062699	3.97741	0.000880193	0.113572	up	yes	XLOC_197168
XLOC_213221	0	0	0	1.02141	0	0	1.35222	0	Inf	0.000914583	0.114776	up	yes	XLOC_213221
XLOC_066514	2.6295	1.28372	3.35097	0.194862	2.47666	3.54788	0.533542	0	Inf	0.000953873	0.11831	up	yes	XLOC_066514
XLOC_394039	0.025327	0.210738	1.05947	0.431846	0	0	0.006794	0.00226467	7.57507	0.000965494	0.118529	up	yes	XLOC_394039
XLOC_459440	1.05905	1.70504	0	0.921365	0	0	0	0	Inf	0.00103758	0.124938	up	yes	XLOC_459440
XLOC_230515	1.02515	0.860026	0	0.414644	0.820006	1.15213	0.686058	0	Inf	0.00104949	0.125743	up	yes	XLOC_230515
XLOC_286683	0.815403	0.152397	0.684321	0.28324	1.12051	1.17123	0.85133	0	Inf	0.00118447	0.134871	up	yes	XLOC_286683
XLOC_249422	0	0	0.47112	0.15704	0	0	0	0	Inf	0.00145999	0.153602	up	yes	XLOC_249422
XLOC_473791	28.3552	30.6723	37.1841	6.49406	26.1908	0	29.0706	0.231602	4.8094	0.00149579	0.15606	up	yes	XLOC_473791
XLOC_059113	0.66166	0.741728	0.667134	3.02149	0.781692	1.11336	0.374496	0.0948867	4.99291	0.00150156	0.15606	up	yes	XLOC_059113
XLOC_027232	0.751149	1.34014	0	0.48844	0.293884	0	0	0	Inf	0.0015306	0.15742	up	yes	XLOC_027232
XLOC_292300	1.29299	2.18397	1.76947	0.177534	1.4751	1.57865	0.895037	0	Inf	0.00163422	0.164281	up	yes	XLOC_292300
XLOC_111811	1.00177	0.032901	0.034019	0.356231	0	0	0	0	Inf	0.00170779	0.169341	up	yes	XLOC_111811
XLOC_357868	0.283029	0.620879	0.81026	0.404769	0.73421	0.797648	0.422952	0	Inf	0.00171259	0.169341	up	yes	XLOC_357868
XLOC_228804	0.93823	0.624624	0	0.520951	0	0	0	0	Inf	0.00197396	0.181428	up	yes	XLOC_228804
XLOC_381122	0.593639	0.317156	0.506183	0.132257	0.097834	0.088887	0	0	Inf	0.00205117	0.183166	up	yes	XLOC_381122
XLOC_226820	0.545094	0	0.681107	0.408734	0	0	0	0	Inf	0.0020676	0.184395	up	yes	XLOC_226820
XLOC_056604	0	0	0	0.820001	0	0	0	0.016973	5.59431	0.00235066	0.198862	up	yes	XLOC_056604
XLOC_473791	28.3552	30.6723	37.1841	1.75929	26.1908	0	29.0706	0	Inf	0.00250802	0.205648	up	yes	XLOC_473791
XLOC_039576	0.985391	0	0.050781	0.345391	0	0	0	0	Inf	0.00263982	0.212548	up	yes	XLOC_039576
XLOC_230136	1.25821	0.015771	0.437243	0.570407	0.021832	0	0	0.00727733	6.29244	0.00270283	0.216217	up	yes	XLOC_230136
XLOC_451011	0.347646	0.20724	0.565548	0.400182	0.479437	0.381473	0.08452	0	Inf	0.00275429	0.218814	up	yes	XLOC_451011
XLOC_402783	0.211606	0.000662	0.320923	0.17773	0	0	0	0	Inf	0.00278886	0.220463	up	yes	XLOC_402783
XLOC_437654	0.112947	0.119267	0.211379	0.287215	0.037364	0.225278	0.128067	0	Inf	0.0028523	0.222509	up	yes	XLOC_437654
XLOC_094643	0	0.013903	0	0.537283	0.069355	0.051867	0.024119	0	Inf	0.002905	0.22434	up	yes	XLOC_094643
XLOC_371639	0	0.771078	0.19163	0.320903	0	0	0	0	Inf	0.00305234	0.230567	up	yes	XLOC_371639
XLOC_374827	0.018542	0.157182	0.186839	0.605729	0	0.63833	0	0.0225073	4.75021	0.00311407	0.232185	up	yes	XLOC_374827
XLOC_201637	0.732759	0	0.92634	0.553033	0	0	0	0	Inf	0.00312545	0.232782	up	yes	XLOC_201637
XLOC_282584	1.22864	0.410685	1.42585	0.58942	0.50658	1.26248	1.30504	0	Inf	0.00340418	0.243821	up	yes	XLOC_282584
XLOC_300211	0	0	0	1.27013	0	10.876	0	0	Inf	0.0034808	0.247116	up	yes	XLOC_300211
XLOC_473791	28.3552	30.6723	37.1841	4.50409	26.1908	0	29.0706	0	Inf	0.00358612	0.251441	up	yes	XLOC_473791
XLOC_192061	1.84272	1.40936	1.36095	0.1041	1.72118	1.31467	1.06721	0	Inf	0.00360363	0.251843	up	yes	XLOC_192061
XLOC_309521	0.088031	1.78745	0.827996	0.90116	0.001113	0	0	0.000371	11.2461	0.00366684	0.25368	up	yes	XLOC_309521
XLOC_378531	0.459917	0.28009	0.520171	0.420059	0	0	0	0	Inf	0.00370094	0.254241	up	yes	XLOC_378531
XLOC_001198	0.38533	0.420306	0.549618	0.421051	0.262042	0.712526	0.695151	0	Inf	0.00380183	0.258739	up	yes	XLOC_001198
XLOC_154264	1.4891	0.806851	0.993084	1.09634	0.104813	0.043903	0.118274	0.0889967	3.62281	0.00389313	0.262082	up	yes	XLOC_154264
XLOC_212262	0.099119	0.267926	0	0.362257	0	0.142562	0	0	Inf	0.00403357	0.267669	up	yes	XLOC_212262
XLOC_191884	0.444442	0.000843	0.026249	0.157178	0	0	0	0	Inf	0.00410968	0.270578	up	yes	XLOC_191884
XLOC_242766	0	0	0.156668	0.399446	0	0	0	0	Inf	0.00411053	0.270578	up	yes	XLOC_242766
XLOC_383138	0.376544	0.584136	0.011304	0.366327	0.68719	0.686054	0.682288	0.000144	11.3128	0.00418666	0.274544	up	yes	XLOC_383138
XLOC_211457	0.163478	2.41464	0.124269	0.575817	0.056521	1.37045	0.034402	0	Inf	0.00427222	0.276584	up	yes	XLOC_211457
XLOC_108059	3.09397	3.37293	2.82929	3.31977	1.92778	1.27763	2.31243	0	Inf	0.00440228	0.279919	up	yes	XLOC_108059
XLOC_106807	0.039049	0.231779	0.58106	0.243656	0.026904	0.169996	0.550393	0	Inf	0.00448148	0.2821	up	yes	XLOC_106807
XLOC_422801	3.45722	1.14367	0.223293	0.380881	0.409742	1.65711	0.293927	0	Inf	0.00487856	0.294335	up	yes	XLOC_422801
XLOC_197855	0.720616	0.586884	0.432781	0.580094	0	0.060422	0	0.0201407	4.8481	0.00495303	0.296911	up	yes	XLOC_197855
XLOC_379360	0.141661	0.571925	0.317296	0.343627	0	0	0	0	Inf	0.00497298	0.297849	up	yes	XLOC_379360
XLOC_275318	1.41121	0	2.17459	7.92064	4.52831	8.05848	2.11081	1.20737	2.71375	0.00503915	0.30051	up	yes	XLOC_275318
XLOC_126741	0.008838	0.025391	0	0.785761	0.907759	0.230525	0.820944	0.0354043	4.47209	0.00507882	0.301919	up	yes	XLOC_126741
XLOC_467327	86.1865	83.487	46.9747	72.2161	13.3144	20.19	13.2407	15.5817	2.21247	0.00519306	0.306253	up	yes	XLOC_467327
XLOC_179474	0	0	0	0.395573	0	0	0.964255	0	Inf	0.00524468	0.308508	up	yes	XLOC_179474
XLOC_091480	0.179109	0	0.504313	0.227807	0	0	0	0	Inf	0.00572326	0.323976	up	yes	XLOC_091480
XLOC_248272	1.03032	1.08187	1.48998	0.290337	1.13612	1.10255	0.518061	0	Inf	0.00575043	0.324588	up	yes	XLOC_248272
XLOC_157334	0.355479	0	0.31996	0.289637	0.200093	0.532732	0.158504	0	Inf	0.00601306	0.332286	up	yes	XLOC_157334
105611592	1.61606	0	0	0.538688	0	0	0	0	Inf	0.00611479	0.336171	up	yes	LOC105611592
XLOC_267532	0.757652	0	0	0.252551	0	0	0	0	Inf	0.00626897	0.340371	up	yes	XLOC_267532
XLOC_288683	0	0.052336	0.170214	0.652435	0	0	0.049695	0	Inf	0.00630995	0.341791	up	yes	XLOC_288683
XLOC_278558	0.096952	0.613752	0.788794	0.267725	0.805173	0.735425	0.326309	0	Inf	0.00637286	0.343418	up	yes	XLOC_278558
XLOC_358675	1.2e-05	0	0	0.410139	0	0.003257	0	0	Inf	0.00644529	0.344531	up	yes	XLOC_358675
XLOC_294088	0.202515	0.145473	0.658733	0.139276	0.367287	0.41445	0.483685	0	Inf	0.00662476	0.347828	up	yes	XLOC_294088
XLOC_066944	0.307492	0.55514	0	0.287544	0	0	0	0	Inf	0.00687269	0.35582	up	yes	XLOC_066944
XLOC_226339	0.49172	0.192669	0.732518	0.472302	0	0	0	0	Inf	0.00718193	0.363925	up	yes	XLOC_226339
XLOC_341463	0	0	0.019037	0.46422	0	0	0	0	Inf	0.00723781	0.365952	up	yes	XLOC_341463
XLOC_332440	0	0.021972	0	0.232421	0	0	0	0	Inf	0.00731638	0.367504	up	yes	XLOC_332440
XLOC_443592	11.5757	12.6978	13.2834	1.67684	14.6542	3.57035	10.2573	0	Inf	0.00750921	0.37232	up	yes	XLOC_443592
XLOC_165795	1.97692	0	0	0.658973	0	0	0	0	Inf	0.0075761	0.374562	up	yes	XLOC_165795
XLOC_185201	0.493076	0.352507	0.013343	0.286309	0	0	0	0	Inf	0.00766248	0.375921	up	yes	XLOC_185201
XLOC_147729	0.149662	0.554849	0.442306	0.247315	0.202436	0.358926	0.157686	0	Inf	0.00769739	0.376135	up	yes	XLOC_147729
XLOC_382756	2.56047	0	0	0.853488	0	0	0	0	Inf	0.0079153	0.378803	up	yes	XLOC_382756
XLOC_212523	0.454807	0.215609	0.031799	0.389175	0.365333	0.392979	0.361263	0.00847833	5.52049	0.00830289	0.387057	up	yes	XLOC_212523
XLOC_093513	0.689545	0	0.158346	0.28263	0	0	0	0	Inf	0.00838325	0.389922	up	yes	XLOC_093513
XLOC_141256	0.009691	0	0.004152	0.537117	0.195102	0.168138	0	0.0224213	4.58229	0.00839287	0.390107	up	yes	XLOC_141256
XLOC_055088	0	0.22965	0	0.133345	0	0	0	0	Inf	0.00863775	0.395636	up	yes	XLOC_055088
XLOC_146985	0.437856	0.820524	0.616637	0.625006	0	0	0.021568	0.00718933	6.44187	0.00875594	0.398376	up	yes	XLOC_146985
XLOC_328945	0	0	1.92055	0.640183	0	0	0	0	Inf	0.00891611	0.401731	up	yes	XLOC_328945
XLOC_417412	0	0.021492	1.06104	0.360844	0	0	0	0	Inf	0.00914773	0.408703	up	yes	XLOC_417412
XLOC_008997	1.53858	0.348589	1.26839	0.649593	1.14905	1.17866	0.481241	0.00779333	6.38115	0.00916105	0.409034	up	yes	XLOC_008997
XLOC_001987	1.0814	0.949659	0.21196	0.747674	0.103059	0.021234	0	0.041431	4.17363	0.00931345	0.412375	up	yes	XLOC_001987
XLOC_424067	0.650978	0.224176	0	0.291718	0	0	0	0	Inf	0.00934017	0.412729	up	yes	XLOC_424067
XLOC_211548	0	0	0.546977	0.23655	0.213755	0.125581	0	0	Inf	0.00943142	0.414149	up	yes	XLOC_211548
XLOC_154131	0.127939	0.238024	0.089046	0.038004	0	0	0.315289	0	Inf	0.00945032	0.414339	up	yes	XLOC_154131
XLOC_151778	0.77627	0.429213	0.188243	0.464575	0	0	0	0	Inf	0.00959996	0.417003	up	yes	XLOC_151778
XLOC_432114	0.446796	0.031017	0.057063	0.178292	0.014946	0	0	0.004982	5.16137	0.00970674	0.419051	up	yes	XLOC_432114
XLOC_399638	0	0.73594	0.000135	0.245358	0	0	0	0	Inf	0.00974009	0.419515	up	yes	XLOC_399638
XLOC_445502	0.335806	0.412841	0.203834	0.317494	0	0.033332	0	0.0111107	4.83671	0.00977349	0.420218	up	yes	XLOC_445502
XLOC_455586	0	0	0	1.34111	13.8852	0	0	0	Inf	0.00978242	0.420218	up	yes	XLOC_455586
XLOC_199982	0.204695	0.831013	0.216944	0.417551	0	0	0	0	Inf	0.0099037	0.423016	up	yes	XLOC_199982
XLOC_131993	0.230977	0.343043	0.823399	0.463435	0.076382	0.064886	0	0.000582333	9.63631	0.00995968	0.423621	up	yes	XLOC_131993
XLOC_014946	0	0	0	0.227036	0.737521	0.458465	0	0	Inf	0.0100255	0.425125	up	yes	XLOC_014946
XLOC_035853	0.176271	0.22394	0.290506	0.230239	0	0	0	0	Inf	0.0100271	0.425125	up	yes	XLOC_035853
XLOC_401957	0	0	0.91575	0.49018	0	0.027134	0.65235	0.006751	6.18207	0.0103552	0.432981	up	yes	XLOC_401957
XLOC_220306	0.067189	0.718709	0.205716	0.330538	0	0.019595	0	0.00653167	5.66122	0.010755	0.440896	up	yes	XLOC_220306
XLOC_221379	0.154166	0	0.465759	0.206642	0	0	0	0	Inf	0.0107993	0.441142	up	yes	XLOC_221379
XLOC_187063	0	0	0	0.413183	1.18688	0	0	0	Inf	0.0108349	0.442035	up	yes	XLOC_187063
XLOC_266524	0	0	0.45652	0.548721	0	0	0	0	Inf	0.0109187	0.444446	up	yes	XLOC_266524
XLOC_390940	0.017607	0.537108	0.045148	0.199954	0.00887	0	0.015665	0.00817833	4.61172	0.0113672	0.453356	up	yes	XLOC_390940
XLOC_061213	0	0	0	0.379106	0	0.13027	1.40305	0	Inf	0.0114554	0.456085	up	yes	XLOC_061213
XLOC_174356	0.364308	0.232422	0.406858	0.334529	0	0	0	0	Inf	0.0114989	0.456873	up	yes	XLOC_174356
XLOC_114047	0.532575	0	0.703085	0.354414	0.233952	0.603739	0.368397	0	Inf	0.0116841	0.460155	up	yes	XLOC_114047
XLOC_272833	0.140478	0.312262	0.32295	0.243278	0.272991	0.26524	0.44245	0	Inf	0.011829	0.463665	up	yes	XLOC_272833
XLOC_131047	0.156349	0.24864	0.538837	0.314609	0	0	0	0	Inf	0.0123639	0.475344	up	yes	XLOC_131047
XLOC_275604	0.322158	0.399799	0.009571	0.243843	0.016451	0	0	0.00548367	5.47467	0.0124157	0.47595	up	yes	XLOC_275604
XLOC_376157	0.686229	0	0	0.228743	0	0	0	0	Inf	0.012472	0.477049	up	yes	XLOC_376157
XLOC_214586	0.018744	0.498272	0.033999	0.183672	0	0	0	0	Inf	0.0126854	0.482276	up	yes	XLOC_214586
XLOC_268803	0.433581	1.92176	0.682081	0.393459	0.811668	0.859335	0.723439	0.00280533	7.1319	0.012968	0.486594	up	yes	XLOC_268803
XLOC_182014	0.000668	0.732914	1.0546	0.30976	0.307668	0.503063	0.317086	0	Inf	0.0130259	0.48824	up	yes	XLOC_182014
XLOC_349393	0	0.131155	0	0.233778	0	0	0.582949	0	Inf	0.0131761	0.491205	up	yes	XLOC_349393
XLOC_399208	0.202914	0.6696	0.417703	0.430072	0	0	0	0	Inf	0.0132198	0.492034	up	yes	XLOC_399208
XLOC_065190	0.168186	0.039643	0.600332	0.269387	0	0	0	0	Inf	0.0138385	0.504687	up	yes	XLOC_065190
XLOC_138021	0	1.41267	0	0.470889	0	0	0	0	Inf	0.0139446	0.506557	up	yes	XLOC_138021
XLOC_275247	0.883427	0.346421	0.988112	0.176054	1.43314	1.33296	0.628837	0	Inf	0.014114	0.507631	up	yes	XLOC_275247
XLOC_055088	0	0.22965	0	0.07655	0	0	0	0	Inf	0.0141162	0.507631	up	yes	XLOC_055088
XLOC_462607	0.906896	1.55859	1.9057	0.451645	1.51731	1.63519	1.39624	0.0134277	5.07191	0.0142847	0.510235	up	yes	XLOC_462607
XLOC_351291	0.183218	0.195113	0.892333	0.423555	0	0	0	0	Inf	0.0142554	0.510235	up	yes	XLOC_351291
XLOC_474176	0.197959	0.558697	0.353645	0.3701	0	0	0	0	Inf	0.0143887	0.511051	up	yes	XLOC_474176
XLOC_401957	0	0	0.91575	0.960581	0	0.027134	0.65235	0.0787023	3.60943	0.0150342	0.525337	up	yes	XLOC_401957
XLOC_385708	0.558577	0.42621	0.293038	0.200194	0.365231	0.269141	0.728318	0	Inf	0.0151321	0.526967	up	yes	XLOC_385708
XLOC_355518	2.15435	0.130944	0.231745	0.839012	0	0.104688	0.036604	0.0470973	4.15497	0.0152198	0.528982	up	yes	XLOC_355518
XLOC_321374	0.110643	0.535002	0.06716	0.237602	0	0	0	0	Inf	0.0153665	0.531042	up	yes	XLOC_321374
XLOC_157392	0.015968	0.007784	0	0.284604	0.053397	0.00855	0.010366	0	Inf	0.0155033	0.534435	up	yes	XLOC_157392
XLOC_334896	0.313748	0.293829	0.111683	0.239753	0	0	0	0	Inf	0.0156221	0.536656	up	yes	XLOC_334896
XLOC_205937	0.074361	0.319084	0.535263	0.309569	0.018231	0.032316	0.028089	0.026212	3.56196	0.0156944	0.538201	up	yes	XLOC_205937
XLOC_360286	0.918128	0	0	0.306043	0	4.5e-05	0	1.5e-05	14.3165	0.015859	0.539166	up	yes	XLOC_360286
XLOC_174375	0.054065	0.107077	1.04344	0.401527	0	0.029419	0	0.00980633	5.35564	0.0160117	0.54249	up	yes	XLOC_174375
XLOC_022406	0.437177	0.276977	0.714789	0.476314	0	0	0	0	Inf	0.0160561	0.54355	up	yes	XLOC_022406
XLOC_096291	0.207604	0.280521	0.40738	0.298502	0	0	0	0	Inf	0.0160666	0.54355	up	yes	XLOC_096291
XLOC_473424	0	0.454138	0.655311	0.369816	0	0	0	0	Inf	0.0164044	0.549599	up	yes	XLOC_473424
XLOC_006693	0.324937	0.198713	0.078895	0.200848	0	0	0	0	Inf	0.0165064	0.551679	up	yes	XLOC_006693
XLOC_003031	0.33903	0.452946	0.825268	0.300326	0.253244	0.105675	0.355002	0.00131933	7.83058	0.0166429	0.554454	up	yes	XLOC_003031
XLOC_412810	0.653845	0.872459	0.502935	0.353397	0.60524	0.951561	0.778574	0	Inf	0.0167131	0.554793	up	yes	XLOC_412810
XLOC_010151	1.26127	0.176787	0.0001	0.511016	1.06848	0.093422	0.038984	0	Inf	0.0167142	0.554793	up	yes	XLOC_010151
XLOC_136593	0.058756	0.367878	0.342128	0.256254	0	0	0	0	Inf	0.0169614	0.559314	up	yes	XLOC_136593
XLOC_034371	0.562285	0.308138	0.723402	0.275704	0.421813	0.775313	0.154437	0	Inf	0.0172163	0.564132	up	yes	XLOC_034371
XLOC_358675	1.2e-05	0	0	0.325416	0	0.003257	0	0	Inf	0.0175776	0.570555	up	yes	XLOC_358675
XLOC_288706	0	0	0	0.137077	0.031338	0	0	0	Inf	0.017641	0.571757	up	yes	XLOC_288706
XLOC_391824	0	0.000366	0	0.318974	1.08096	0	0.410237	0	Inf	0.0176448	0.571757	up	yes	XLOC_391824
XLOC_052678	0.513394	0.957312	0.789985	0.285289	0.760615	0.944044	0.921812	0	Inf	0.018022	0.579072	up	yes	XLOC_052678
XLOC_224739	0.044363	0.087843	0.349889	0.160698	0	0	0	0	Inf	0.0182836	0.583212	up	yes	XLOC_224739
XLOC_176381	0.134205	0.142439	0.249348	0.175331	0	0	0	0	Inf	0.018395	0.585362	up	yes	XLOC_176381
XLOC_125958	0.26544	0.544154	0.502521	0.437372	0	0	0	0	Inf	0.0185474	0.588585	up	yes	XLOC_125958
XLOC_327778	0.463889	0.640218	0.689132	0.0804983	0.431674	0.475959	0.284861	0	Inf	0.0185698	0.58902	up	yes	XLOC_327778
XLOC_157345	0.083531	0.472966	0.571123	0.375873	0	0	0	0	Inf	0.0187293	0.591641	up	yes	XLOC_157345
XLOC_184875	0.493918	0	0	0.164639	0	0	0	0	Inf	0.0189161	0.594553	up	yes	XLOC_184875
XLOC_389061	0.745211	1.0972	0	0.296701	0.394749	0.519073	0.742971	0.000331667	9.80506	0.0194291	0.60654	up	yes	XLOC_389061
XLOC_259073	0.426682	1.97493	1.39106	0.241534	0.568178	1.75957	1.23514	0	Inf	0.0194831	0.607219	up	yes	XLOC_259073
XLOC_210364	0.275959	0	0.14943	0.162476	0.539819	0.601591	0	0	Inf	0.0194947	0.607219	up	yes	XLOC_210364
XLOC_385399	0.871284	1.6049	1.38827	0.312103	1.10235	1.80501	0.951245	0.0179417	4.12063	0.0197164	0.610818	up	yes	XLOC_385399
XLOC_239333	0	0.225852	0.623334	0.283062	0	0	0	0	Inf	0.0197417	0.611318	up	yes	XLOC_239333
XLOC_330485	0.442538	0.690493	0.200098	0.444376	0	0	0	0	Inf	0.0197736	0.61177	up	yes	XLOC_330485
XLOC_202337	0	0.089197	0.356405	0.148534	0	0	0	0	Inf	0.0200083	0.617096	up	yes	XLOC_202337
XLOC_091679	0.483677	1.65937	0.787934	0.382775	0	0.994542	1.37911	0	Inf	0.0201375	0.619975	up	yes	XLOC_091679
XLOC_349807	0	0.916548	0.735081	0.550543	0	0	0	0	Inf	0.0204823	0.626405	up	yes	XLOC_349807
XLOC_339299	0.317233	0.491541	0.390955	0.39991	0	0	0	0	Inf	0.0206471	0.629178	up	yes	XLOC_339299
XLOC_207731	0.218229	0.286328	0	0.30252	0	0.40216	0	0.00288267	6.71348	0.0207086	0.630536	up	yes	XLOC_207731
XLOC_411198	0.115267	0.371182	0.45982	0.315423	0	0	0	0	Inf	0.0207898	0.631366	up	yes	XLOC_411198
XLOC_022658	1.28252	0.869133	0.087846	0.314957	0.623764	0.702368	0.452516	0	Inf	0.0208177	0.631366	up	yes	XLOC_022658
XLOC_329033	0	0	0.431936	0.143979	0	0	0	0	Inf	0.0208181	0.631366	up	yes	XLOC_329033
XLOC_069240	1.21621	1.77267	2.38314	0.19501	1.15132	1.59759	0	0	Inf	0.0208862	0.632753	up	yes	XLOC_069240
XLOC_324782	0.016696	0.102104	0.379522	0.166107	0	0	0.017906	0.00596867	4.79856	0.020972	0.634921	up	yes	XLOC_324782
XLOC_205578	0.027807	0.541538	0.60296	0.235166	0.506431	0.535832	0.450655	0.00757433	4.95642	0.0211583	0.638881	up	yes	XLOC_205578
XLOC_047899	0.164123	0.02853	0.092165	0.261584	0.464574	0.539994	0.478859	0	Inf	0.0211539	0.638881	up	yes	XLOC_047899
XLOC_395018	0.389077	0.678078	0.335494	0.46755	0	0	0.059832	0.019944	4.55109	0.021347	0.642613	up	yes	XLOC_395018
XLOC_322843	0.081166	0.187676	0.150087	0.139643	0	0	0	0	Inf	0.0213281	0.642613	up	yes	XLOC_322843
XLOC_422266	0.125592	0.262075	0.854637	0.549109	0.341656	0.116157	0.157482	0.0111663	5.61986	0.0215235	0.646518	up	yes	XLOC_422266
XLOC_165795	1.97692	0	0	0.17078	0	0	0	0	Inf	0.0216128	0.647847	up	yes	XLOC_165795
XLOC_303611	0.454693	0.076741	0.055662	0.314926	0.297702	0.188418	0.244571	0	Inf	0.0216586	0.648362	up	yes	XLOC_303611
XLOC_253406	1.49599	2.27939	2.9136	0.472521	2.22983	1.92315	0.279667	0	Inf	0.0219388	0.653736	up	yes	XLOC_253406
XLOC_381122	0.593639	0.317156	0.506183	0.115424	0.097834	0.088887	0	0	Inf	0.0220696	0.654812	up	yes	XLOC_381122
105616708	24.739	4.49278	45.5383	24.9234	4.16838	11.3475	3.7976	6.43783	1.95285	0.0223154	0.657167	up	yes	LOC105616708
XLOC_012434	1.3213	0.138469	1.15591	0.871893	0.042968	0.029358	0.228756	0.100361	3.11896	0.0223709	0.658521	up	yes	XLOC_012434
XLOC_065428	0.53305	0.604345	0.373892	0.503762	0	0	0	0	Inf	0.0226653	0.66346	up	yes	XLOC_065428
XLOC_292777	0	0	0.556647	0.360985	0	0	0	0	Inf	0.022732	0.664775	up	yes	XLOC_292777
XLOC_411789	0.242711	0	0	0.0809037	0	0	0	0	Inf	0.0228844	0.666603	up	yes	XLOC_411789
XLOC_107109	0	0	0	0.405007	0	0	0	0	Inf	0.0228863	0.666603	up	yes	XLOC_107109
XLOC_291380	0.270536	0	0.619677	0.513188	0.470039	0.504915	0.156277	0.00935933	5.77694	0.0230577	0.668766	up	yes	XLOC_291380
XLOC_131696	0.193436	0	0.476929	0.223455	0	0	0	0	Inf	0.0233265	0.671773	up	yes	XLOC_131696
XLOC_133337	0.14034	0.163847	0.422869	0.242352	0	0	0	0	Inf	0.0233671	0.672382	up	yes	XLOC_133337
XLOC_358675	1.2e-05	0	0	0.382841	0	0.003257	0	0	Inf	0.0235084	0.673923	up	yes	XLOC_358675
XLOC_399685	0	0	0.07244	0.506201	0.005863	0.002495	0	0.0551443	3.19843	0.0237613	0.679625	up	yes	XLOC_399685
XLOC_163813	0.18726	0	0	0.230139	0.126244	0	0.055885	0	Inf	0.0240977	0.686819	up	yes	XLOC_163813
XLOC_093075	1.2649	0	0	0.421633	0	0	0	0	Inf	0.024218	0.688312	up	yes	XLOC_093075
XLOC_242069	0.012521	0.991848	0	0.33479	0	0	0	0	Inf	0.0242543	0.688736	up	yes	XLOC_242069
XLOC_002282	0	0	0	0.206295	0	0.246108	0	0	Inf	0.0243814	0.690079	up	yes	XLOC_002282
XLOC_473921	1.46502	0.446293	0.532824	0.250711	0.689173	0	0	0	Inf	0.0245208	0.693171	up	yes	XLOC_473921
XLOC_275247	0.883427	0.346421	0.988112	0.104044	1.43314	1.33296	0.628837	0.000577333	7.49357	0.0245376	0.693362	up	yes	XLOC_275247
XLOC_066083	0	0.590363	0.617931	0.402765	0.034488	0	0	0.011496	5.13073	0.024732	0.697431	up	yes	XLOC_066083
XLOC_017222	0.177828	0.104157	0.06306	0.225127	0	0.072086	0	0.002243	6.64917	0.0250609	0.702121	up	yes	XLOC_017222
XLOC_052750	0.171108	0.053639	0.483981	0.236243	0	0	0	0	Inf	0.0251409	0.703952	up	yes	XLOC_052750
XLOC_293362	0.140163	0.034497	0.271466	0.493862	0.013123	0.033324	0.002434	0.0495387	3.31748	0.0251588	0.704009	up	yes	XLOC_293362
XLOC_430001	0	0	0	0.230502	0	0	0	0.000339	9.40928	0.0254189	0.709564	up	yes	XLOC_430001
XLOC_220268	0.46265	0.454727	0	0.41971	0.31472	0	0.273307	0.012613	5.05641	0.0257917	0.71506	up	yes	XLOC_220268
XLOC_051837	0.570987	0	0	0.190329	0	0	0	0	Inf	0.0258789	0.716902	up	yes	XLOC_051837
XLOC_154873	0.420123	0.141464	0.062227	0.207938	0	0	0	0	Inf	0.0258973	0.717037	up	yes	XLOC_154873
105612674	0.914114	3.22441	0.07694	2.05938	0.031145	0.318651	0.097827	0.34235	2.58866	0.026234	0.722873	up	yes	LOC105612674
XLOC_259113	0.137644	0.271857	0.496495	0.301999	0	0.050597	0	0.0168657	4.16238	0.0264682	0.728015	up	yes	XLOC_259113
XLOC_080383	0.603062	0.599101	0.53041	0.23189	0.846404	1.25378	0.58681	0.000318667	9.50717	0.0265274	0.728733	up	yes	XLOC_080383
XLOC_132122	0.689695	0.15402	0.155284	0.260739	0.342149	0.187402	0.357756	0	Inf	0.0265831	0.729395	up	yes	XLOC_132122
XLOC_068112	1.45878	0.617402	0.124015	0.549041	1.5228	0.935581	0.926042	0.0277067	4.30861	0.0270091	0.736695	up	yes	XLOC_068112
XLOC_453843	0.067297	0.275284	0.160959	0.167847	0	0	0	0	Inf	0.027448	0.741933	up	yes	XLOC_453843
XLOC_314565	0.097782	0.226334	0.150299	0.158138	0	0	0	0	Inf	0.0274685	0.742196	up	yes	XLOC_314565
XLOC_184739	0.412169	0.600003	0.091124	0.367765	0	0	0	0	Inf	0.0278389	0.749373	up	yes	XLOC_184739
XLOC_133250	0.297521	0.465313	0.075518	0.279451	0	0	0	0	Inf	0.0278425	0.749373	up	yes	XLOC_133250
XLOC_019386	0.85136	0.117784	0.084006	0.35105	0.051508	0	0	0.0171693	4.35377	0.0287853	0.765802	up	yes	XLOC_019386
XLOC_131993	0.230977	0.343043	0.823399	0.465806	0.076382	0.064886	0	0.0470893	3.30626	0.028879	0.766142	up	yes	XLOC_131993
XLOC_075780	0.511185	0	0	3.98533	0.011269	0.090214	0.117296	0.646233	2.62457	0.0293097	0.769251	up	yes	XLOC_075780
XLOC_097392	0.082831	0.493439	0.09159	0.22262	0	0	0	0	Inf	0.0293385	0.769268	up	yes	XLOC_097392
XLOC_322853	0.097637	0.197743	0	0.126473	0	0.042844	0	0	Inf	0.0294037	0.769988	up	yes	XLOC_322853
XLOC_181690	0.175502	0.053996	0.188699	0.142695	0.113813	0.203042	0.749863	0	Inf	0.0294893	0.77066	up	yes	XLOC_181690
XLOC_113366	0	0.122056	0.008725	0.309652	0.118873	0.226835	0.256677	0.0282337	3.45516	0.0296598	0.773606	up	yes	XLOC_113366
XLOC_303608	0	0	1.12022	0.373408	0	0	0.005808	0.001936	7.59153	0.0297213	0.774895	up	yes	XLOC_303608
XLOC_327262	0.246997	0	0	0.294114	0	0.64006	0	0.00133133	7.78736	0.0298509	0.776516	up	yes	XLOC_327262
XLOC_317731	0.13603	0.130426	0.093182	0.119879	0.029227	0	0	0.00974233	3.62117	0.0299299	0.776911	up	yes	XLOC_317731
XLOC_097477	0.097298	0.376491	0.096369	0.190053	0	0	0	0	Inf	0.0298867	0.776911	up	yes	XLOC_097477
XLOC_361218	0.00242	0.063048	0.202198	0.129083	0.469093	0.496913	0.5623	0.0108337	3.57471	0.030008	0.777676	up	yes	XLOC_361218
XLOC_302160	0	1.44643	1.23101	0.208994	0	0.783844	0	0.019195	3.44466	0.0300436	0.778006	up	yes	XLOC_302160
XLOC_044289	0	0	0.474527	0.275396	0.00451	0	0	0	Inf	0.0301533	0.778006	up	yes	XLOC_044289
XLOC_267906	0.148845	1.3522	0.015459	0.470284	0	1.40398	0.746622	0	Inf	0.0302502	0.779609	up	yes	XLOC_267906
XLOC_419274	0.187232	0.52861	0.295271	0.337038	0	0	0	0	Inf	0.0302518	0.779609	up	yes	XLOC_419274
XLOC_384753	0.461045	0.093063	0.03084	0.133371	0	0.038676	0	0	Inf	0.0303517	0.780439	up	yes	XLOC_384753
105608813	0	0.736779	0	0.245593	0	0	0	0	Inf	0.030612	0.783384	up	yes	LOC105608813
XLOC_441786	0.723079	0	0	0.241026	0	0	0	0	Inf	0.0306905	0.784129	up	yes	XLOC_441786
XLOC_166389	0.101109	0.155098	0.61373	0.289979	0	0	0	0	Inf	0.0311864	0.792341	up	yes	XLOC_166389
XLOC_276294	0.027182	0.013899	0.065064	0.0353817	0	0	0	0	Inf	0.0314256	0.795038	up	yes	XLOC_276294
XLOC_019692	0.623744	0	0.2441	0.289281	0	0	0	0	Inf	0.0318155	0.801381	up	yes	XLOC_019692
XLOC_226165	0.452456	0	0	0.150819	0	0	0	0	Inf	0.032154	0.806382	up	yes	XLOC_226165
XLOC_295148	0.653224	0.421757	0.034787	0.369923	0	0	0	0	Inf	0.0321944	0.806516	up	yes	XLOC_295148
XLOC_097068	0.346047	0.429029	0.717404	0.497493	0.001245	0.124926	0.039578	0.0552497	3.17064	0.0326296	0.811899	up	yes	XLOC_097068
XLOC_190187	0.182804	0.352341	0.425117	0.320087	0	0	0	0	Inf	0.032717	0.812249	up	yes	XLOC_190187
XLOC_361218	0.00242	0.063048	0.202198	0.10974	0.469093	0.496913	0.5623	0.00833167	3.71934	0.0329441	0.81496	up	yes	XLOC_361218
XLOC_066445	0.071927	0.112204	0.0444	0.076177	0	0	0	0	Inf	0.0330396	0.81703	up	yes	XLOC_066445
105612674	0.914114	3.22441	0.07694	1.40516	0.031145	0.318651	0.097827	0.149208	3.23534	0.0330958	0.817611	up	yes	LOC105612674
XLOC_169928	0	0	0	0.163805	0.037882	0.112029	0.846661	0	Inf	0.0331104	0.817611	up	yes	XLOC_169928
XLOC_300548	0	0.493622	0.949439	0.48102	0	0	0	0	Inf	0.0335416	0.823843	up	yes	XLOC_300548
XLOC_009755	1.0817	0	0.186928	0.0971587	0.313637	0.569047	0.425988	0	Inf	0.0336288	0.825304	up	yes	XLOC_009755
XLOC_000848	0.31759	0.504755	0	0.274115	0	0	0	0	Inf	0.0336332	0.825304	up	yes	XLOC_000848
XLOC_473965	1.91995	1.07336	1.63417	0.0734633	1.80176	1.30803	1.49488	0	Inf	0.0339416	0.828661	up	yes	XLOC_473965
XLOC_459764	0.030108	0.027291	0.167786	0.0750617	0	0	0	0	Inf	0.0345982	0.838568	up	yes	XLOC_459764
XLOC_370686	0.415945	0.095731	0.199255	0.236977	0	0	0	0	Inf	0.034615	0.838568	up	yes	XLOC_370686
XLOC_383629	0.739906	0	0	0.246635	0	0	0	0	Inf	0.0346799	0.838568	up	yes	XLOC_383629
XLOC_200624	0	1.69191	1.60165	0.265507	1.04728	1.49528	0.929787	0	Inf	0.0346875	0.838568	up	yes	XLOC_200624
XLOC_396547	0.296805	0.622521	0.270918	0.396748	0	0.080955	0	0.026985	3.87799	0.0349734	0.841662	up	yes	XLOC_396547
XLOC_390159	0.700237	0.430301	0.525421	0.173392	0.089087	0.46212	0.411655	0	Inf	0.0350577	0.842812	up	yes	XLOC_390159
XLOC_253354	0.249335	0.365145	0.090623	0.235034	0	0	0	0	Inf	0.0355257	0.849794	up	yes	XLOC_253354
XLOC_039303	0.262764	0.367243	0.121	0.250336	0	0	0	0	Inf	0.0355326	0.849794	up	yes	XLOC_039303
XLOC_056066	0.172373	0.58759	0.219143	0.326369	0	0	0	0	Inf	0.0362159	0.859002	up	yes	XLOC_056066
XLOC_267906	0.148845	1.3522	0.015459	0.541399	0	1.40398	0.746622	0.0129343	5.38741	0.0363112	0.860264	up	yes	XLOC_267906
XLOC_174439	0.372583	0.117414	0.319061	0.269686	0	0	0	0	Inf	0.0365931	0.864096	up	yes	XLOC_174439
XLOC_297409	0	0.299614	0.016527	0.312531	0.33376	0.236056	0.102008	0.0177767	4.13594	0.0366939	0.864702	up	yes	XLOC_297409
XLOC_224256	0.064358	0.1079	0.490148	0.220802	0	0	0	0	Inf	0.0373852	0.874052	up	yes	XLOC_224256
XLOC_102911	0.044708	0.089141	0.083605	0.0724847	0	0	0	0	Inf	0.0374066	0.874052	up	yes	XLOC_102911
XLOC_422401	0.269973	0.558226	0.09001	0.30607	0	0	0	0	Inf	0.0374806	0.874836	up	yes	XLOC_422401
XLOC_090722	0.804619	0.885591	0.287045	0.157474	0.693597	0.884225	0.921767	0	Inf	0.037491	0.874836	up	yes	XLOC_090722
XLOC_211715	0.296787	0.171754	0.039283	0.175154	0.108955	0.185433	0.23874	0	Inf	0.0379041	0.881204	up	yes	XLOC_211715
XLOC_247930	0.532388	0.159052	0.350741	0.347394	0	0	0.067998	0.022666	3.93797	0.037951	0.881639	up	yes	XLOC_247930
XLOC_375194	0.181236	0.257021	0.402311	0.280189	0	0	0	0	Inf	0.0383926	0.888972	up	yes	XLOC_375194
XLOC_302900	0.55584	0.109141	0	0.22166	0	0	0	0	Inf	0.0384697	0.889267	up	yes	XLOC_302900
XLOC_410805	0	0	1.17825	0.39275	0	0	0	0	Inf	0.0386146	0.890235	up	yes	XLOC_410805
XLOC_466674	1.63678	0	0.060348	0.56571	0	0	0	0	Inf	0.038701	0.891633	up	yes	XLOC_466674
XLOC_074253	0.097144	0.527223	0.376545	0.0725493	0.198674	0.095577	0.087725	0	Inf	0.038781	0.891674	up	yes	XLOC_074253
XLOC_366715	0.070882	0	0.894974	0.321952	0	0	0	0	Inf	0.0389033	0.892723	up	yes	XLOC_366715
XLOC_288996	0.724613	0.057382	0.00966	0.263885	0	0.036471	0	0.012157	4.44005	0.0393541	0.901273	up	yes	XLOC_288996
XLOC_002282	0	0	0	0.234456	0	0.246108	0	0	Inf	0.0401055	0.911283	up	yes	XLOC_002282
XLOC_282884	0.125245	0.267926	0.477088	0.290086	0	0	0	0	Inf	0.0402126	0.912319	up	yes	XLOC_282884
XLOC_044116	0.076434	0.218294	0.39001	0.228246	0	0	0	0	Inf	0.0402193	0.912319	up	yes	XLOC_044116
XLOC_206539	0.314867	0.383099	0.013168	0.237045	0	0.039383	0	0.0131277	4.17448	0.0404735	0.914661	up	yes	XLOC_206539
XLOC_042597	0.368787	0.158059	0.51895	0.348599	0.058967	0.078262	0.025967	0.0543987	2.67992	0.0408159	0.918616	up	yes	XLOC_042597
XLOC_010242	0	0.543329	0.281063	0.274797	0	0	0	0	Inf	0.0409071	0.92007	up	yes	XLOC_010242
105611629	0.075319	0.534088	0.458895	0.356101	0.032497	0.048364	0.095425	0.058762	2.59933	0.0413727	0.92461	up	yes	LOC105611629
XLOC_212802	0.342847	0	0	0.177914	0.664068	0	0	0.00152133	6.8697	0.0413636	0.92461	up	yes	XLOC_212802
105614863	0.90616	1.00235	1.24734	1.05195	0.287508	0.449269	0.167621	0.301466	1.803	0.0415039	0.926739	up	yes	LOC105614863
XLOC_201238	0.140326	0.676702	0.048673	0.288567	0.016383	0.036361	0.048372	0.0337053	3.09786	0.0414948	0.926739	up	yes	XLOC_201238
XLOC_132907	0.376477	0.141125	0.272033	0.263212	0	0	0	0	Inf	0.0417789	0.931494	up	yes	XLOC_132907
XLOC_422017	0.133365	0.12034	0.42619	0.226632	0	0	0	0	Inf	0.0418458	0.932083	up	yes	XLOC_422017
XLOC_423096	0.18268	0.06672	0.211013	0.153471	0	0	0	0	Inf	0.0420719	0.93619	up	yes	XLOC_423096
XLOC_371233	0.411622	0.037362	0.008862	0.152615	0	0	0	0	Inf	0.0421619	0.936687	up	yes	XLOC_371233
XLOC_442013	0.620202	0.156448	0.061307	0.279319	0	0	0	0	Inf	0.042435	0.940058	up	yes	XLOC_442013
XLOC_214337	0.060322	0.078979	0.05692	0.065407	0	0	0	0	Inf	0.042605	0.941496	up	yes	XLOC_214337
XLOC_440119	1.03762	0	0	0.345872	0	0	0	0	Inf	0.0426659	0.941496	up	yes	XLOC_440119
XLOC_165795	1.97692	0	0	0.199562	0	0	0	0.0133127	3.90596	0.042762	0.942467	up	yes	XLOC_165795
XLOC_027299	0.10205	0.709872	0	0.270641	0	0.022212	0	0.007404	5.19193	0.0436939	0.955933	up	yes	XLOC_027299
XLOC_125426	0	0	0.338673	0.0973473	0.769957	0	0	0	Inf	0.0436991	0.955933	up	yes	XLOC_125426
XLOC_049346	0.352828	0.514814	0.172598	0.346747	0	0.077105	0	0.0257017	3.75395	0.0443138	0.964005	up	yes	XLOC_049346
XLOC_286683	0.815403	0.152397	0.684321	0.0783337	1.12051	1.17123	0.85133	0	Inf	0.0442992	0.964005	up	yes	XLOC_286683
XLOC_154131	0.127939	0.238024	0.089046	0.0535323	0	0	0.315289	0	Inf	0.0444361	0.965207	up	yes	XLOC_154131
XLOC_375599	0.087699	0.179369	0.159344	0.142137	0	0	0	0	Inf	0.0445206	0.96556	up	yes	XLOC_375599
XLOC_381122	0.593639	0.317156	0.506183	0.472326	0.097834	0.088887	0	0.0622403	2.92386	0.044738	0.968598	up	yes	XLOC_381122
XLOC_014227	0.063793	0.283369	0.206568	0.457547	0.017166	0	0	0	Inf	0.0449264	0.970646	up	yes	XLOC_014227
XLOC_129891	0.263212	0	0	0.2302	0	0	0	0	Inf	0.0450351	0.971805	up	yes	XLOC_129891
XLOC_096348	1.40008	0	0	0.466694	0	0	0	0	Inf	0.04539	0.975504	up	yes	XLOC_096348
XLOC_116709	0.404959	0.143901	0.188604	0.245821	0	0	0	0	Inf	0.0456064	0.977413	up	yes	XLOC_116709
XLOC_345436	0.229331	0.059185	0.076823	0.12178	0	0	0	0	Inf	0.0457397	0.978496	up	yes	XLOC_345436
XLOC_202441	0.311059	0.051597	0.129486	0.164047	0	0	0	0	Inf	0.0457416	0.978496	up	yes	XLOC_202441
XLOC_427132	0.230543	0.219441	0.800234	0.185164	0.067631	0.151236	0.025097	0	Inf	0.045796	0.979053	up	yes	XLOC_427132
XLOC_401611	0.486857	0.338683	1.15964	0.661727	0.002031	0	0.170927	0.0576527	3.52078	0.0460515	0.981783	up	yes	XLOC_401611
XLOC_235135	0.041839	0.064821	0.441286	0.182649	0	0	0	0	Inf	0.0463835	0.986124	up	yes	XLOC_235135
XLOC_164926	0.172853	0.399117	0	0.190657	0	0	0	0	Inf	0.0465388	0.98821	up	yes	XLOC_164926
XLOC_054513	0.24659	0.272984	0.480282	0.333285	0	0	0	0	Inf	0.0467807	0.99091	up	yes	XLOC_054513
XLOC_129980	0	0	0	0.252801	0	0	0	0	Inf	0.0473849	0.998451	up	yes	XLOC_129980
XLOC_207422	0.406707	0.020354	0	0.432967	0	0.128792	0	0.0283697	3.93184	0.0474625	0.998659	up	yes	XLOC_207422
XLOC_399238	0.575858	0.308641	0.26305	0.382516	0.088291	0.029768	0.03609	0.051383	2.89616	0.048307	1	up	yes	XLOC_399238
XLOC_111809	3.13816	0.468061	0.604886	1.4037	0.013224	0.411702	0	0.141642	3.30891	0.0486709	1	up	yes	XLOC_111809
XLOC_385945	0.060801	0.08458	0.116896	0.645941	0.794229	0.726195	0.134316	0.0585163	3.46449	0.0493913	1	up	yes	XLOC_385945
XLOC_058877	0.027194	0.195794	0.485112	0.236033	0	0	0.048218	0.0160727	3.87631	0.0492992	1	up	yes	XLOC_058877
XLOC_398709	1.41409	0.626095	0.453099	0.831095	0	0.137378	0	0.0457927	4.18182	0.0489077	1	up	yes	XLOC_398709
106990944	1.62312	1.36442	1.61583	0.488816	1.12232	1.30931	0.632211	0.003538	7.11021	0.048471	1	up	yes	LOC106990944
XLOC_352736	0.451158	0.076896	0.041895	0.189983	0	0	0	0	Inf	0.0479798	1	up	yes	XLOC_352736
XLOC_118696	0	0.174234	0.723925	0.299386	0	0	0	0	Inf	0.0481245	1	up	yes	XLOC_118696
XLOC_220764	0.180725	0.110566	0.579061	0.290117	0	0	0	0	Inf	0.0483294	1	up	yes	XLOC_220764
XLOC_155207	0.082982	0.226353	0.691746	0.333694	0	0	0	0	Inf	0.0484504	1	up	yes	XLOC_155207
XLOC_339737	0.1021	0.222746	0.24418	0.189675	0	0	0	0	Inf	0.0486947	1	up	yes	XLOC_339737
XLOC_132222	0.183696	0.100236	0.248679	0.177537	0	0	0	0	Inf	0.0494408	1	up	yes	XLOC_132222
XLOC_411701	0.39168	0.118334	0.223171	0.244395	0	0	0	0	Inf	0.0494923	1	up	yes	XLOC_411701
