# Supplementary material for: Exploring the roles of fecundity-related long non-coding RNAs and mRNAs in the adrenal glands of small-tailed Han Sheep
Source: BMC Genet. 2020 Apr 6;21:39. doi: 10.1186/s12863-020-00850-6 (PMC7137433; doi:10.1186/s12863-020-00850-6)
Supplement: Supplementary file 3 — Additional file 3: Table S3. The differentially expressed mRNAs GO enrichment analyses between follicular phase and luteal phase in MM sheep. [file 12863_2020_850_MOESM3_ESM.xlsx]

## Sheet: mRNA
Table S3 The differentially expressed mRNAs GO enrichment analyses between follicular phase and luteal phase in MM sheep
Description	GO_accession	Over_represented_pValue	Corrected_pValue	Up_Count	Up_Gene	Down_Count	Down_Gene	Significant
nucleic acid binding	GO:0003676	0.00094157	1	63	101118333,101103987,105612424,101109695,101113972,101108492,101116075,101116607,101120727,101122058,101104159,101120489,101107370,101114986,101105324,101107944,101108168,101106799,101102335,101103182,101107495,101102947,101111673,101105886,101109450,101114102,101111691,101122679,101111267,101119314,106990105,101120896,101105245,101116239,780458,101108504,101114855,101115019,101103527,101119722,10…	60	101118375,101114855,101106958,101115925,101119314,101107370,101110012,101115669,101110491,101122552,101110276,101122010,101113952,101109863,101113972,101115249,101116078,101104730,101120760,443259,101120896,101103918,101110941,101108504,101101868,101116716,101112115,101115223,101104159,101111419,101122975,101106482,101110008,101117640,101103688,101105229,105610504,101120429,101120819,101109913,10…	yes
ligase activity	GO:0016874	0.0017087	1	12	1.01122e+107	10	1.01116e+89	yes
monosaccharide metabolic process	GO:0005996	0.0018839	1	5	1.01118e+44	4	1.01105e+35	yes
hexose metabolic process	GO:0019318	0.0020861	1	5	1.01121e+44	3	1.01105e+26	yes
binding	GO:0005488	0.0021772	1	151	101111691,101108191,101105886,101118890,101105101,101107495,101103182,101123003,101106799,101107370,101122058,101104159,101111427,101115510,101112024,101104702,101117114,101102691,101103593,100147801,101114445,101116374,101114115,101102887,101114408,101123043,101104870,101104590,101119194,101102821,101116297,101119900,101116822,101122731,101114855,101119934,101119324,101116239,101106754,101105117…	169	101104717,101110416,101112782,101116091,101111279,101109016,101118565,101123089,101116887,101105324,101110920,101102289,101109529,101123377,101118578,101117955,101118793,101123126,101109913,101118225,101120429,101120819,101113652,101104128,101107136,101122521,101115223,101107916,101108785,101105437,101122045,101111608,101108504,101105691,101122661,101118419,101109758,101122822,101116078,101103681…	yes
photosystem I	GO:0009522	0.0022222	1	1	101109367	3	1.01109e+26	yes
acid-amino acid ligase activity	GO:0016881	0.0024642	1	6	1.01103e+53	8	1.01105e+71	yes
UDP-glucose:hexose-1-phosphate uridylyltransferase activity	GO:0008108	0.0041819	1	1	101120743	1	101104761	yes
cytoplasm	GO:0005737	0.0045488	1	46	101112650,101104605,101116374,101104535,101114709,101121375,101103527,101119900,101116822,101122926,101114855,101109346,101104590,101119722,100302557,101107138,101110163,101123491,101104506,101123588,101113694,101112670,100145872,101105886,101115433,101121607,100913169,101106754,101112751,101118119,101111267,101114102,101114610,101108059,101119265,101103949,101109695,101103987,105612424,101108436…	28	101102221,101110491,101108027,101113046,101114407,101118578,101114855,101104159,101114709,101118709,101104961,101107891,101115877,100127215,101103200,101110941,101103732,101109016,101117907,101110557,101120760,101109066,101119368,101122625,101114805,101122294,100271659,101119490	yes
structure-specific DNA binding	GO:0043566	0.0047366	0.5474	7	1.01112e+62	1	101107370	yes
cell part	GO:0044464	0.0058167	1	87	101104590,101121513,101109294,101119722,101107138,101106601,101114398,101121375,101119900,101116822,101114855,101109346,101104532,101119445,101114408,101102887,105610504,101116374,101107370,101104159,101120727,101123227,101105620,101105870,101102730,101109604,101105324,101108059,101103987,101108436,101116075,100145872,101105886,100913169,101121607,101119314,101120591,101112751,101103182,101102335…	71	101109863,101109432,101104961,101107370,101119314,101114407,101114855,101106958,101119894,101108027,101110276,101109066,100271659,101103719,101111925,101120760,101103493,101120591,101109123,101107891,101115877,101106482,101110008,101114709,101104159,101118709,101111419,101123132,105610504,101119490,101111671,101122625,101119918,101123394,101122294,101117907,101110557,106991905,101109394,101109758…	yes
cell	GO:0005623	0.0058167	1	87	101112650,101103037,101104605,101109709,101111279,101102481,101104535,101105636,101109367,101114709,101108504,101122926,101107130,100101234,101103527,100302557,101107851,101123491,101104506,101107680,101110163,101108168,101123588,101113694,101102947,101115433,101110188,101109450,101114102,101114610,101106754,101118119,101111267,101119059,101103949,101119265,105612424,101109695,101116607,101120489…	71	101119493,101118578,101118793,101108805,101120819,101120429,101123089,101105324,101116887,101120020,101103200,101111279,101109016,101106601,101110416,101116091,101122478,101119368,101114805,101113046,101102221,101110491,101109758,101119848,100127215,101108504,101105691,101110941,101107863,101103732,101102737,101115223,101110008,101106482,101111419,101118709,101114709,101104159,101123132,105610504…	yes
epithelial cell differentiation	GO:0030855	0.006014	1	1	101107138	1	101116091	yes
epithelium development	GO:0060429	0.006014	1	1	101107138	1	101116091	yes
cellular biogenic amine metabolic process	GO:0006576	0.0064544	1	3	1.01123e+26	3	1.00148e+26	yes
cellular amine metabolic process	GO:0044106	0.0064544	1	3	1.01123e+26	3	1.01123e+26	yes
cellular protein complex disassembly	GO:0043624	0.0066335	1	3	1.01104e+26	1	101104717	yes
negative regulation of cellular component organization	GO:0051129	0.0068667	1	2	1.01109e+17	3	1.01105e+26	yes
RNA binding	GO:0003723	0.0090993	1	18	1.01112e+161	14	1.01121e+122	yes
heterocyclic compound binding	GO:1901363	0.0097469	1	88	101104532,101117114,101119445,101121317,101123043,101103322,101106090,105610504,101108887,101119722,101119194,101104590,101117302,101121513,101104730,101114398,101122509,101119324,101105245,101116239,101119934,101114855,101116822,101122731,101105886,101122679,101111691,101108191,101119314,101106799,101103182,101123003,101102335,101107495,101120727,101122058,101104159,101107370,101105324,101103987…	79	101123377,101102289,101103724,101104696,100505405,101105324,101120020,101120819,101120429,101109913,101118793,101117640,101105229,101103688,101114805,101119368,101116091,101102837,101111279,101113972,494191,780507,101116078,101115249,101122822,101110491,101118375,101112115,101108785,101115223,101122521,101122661,101105691,101110941,101108504,101105437,101115877,101107891,101113340,101121067,10110…	yes
organic cyclic compound binding	GO:0097159	0.0098551	1	88	101104730,101117302,101121513,101104590,101119194,101119722,101114398,101116239,101105245,101119324,101122509,101122731,101116822,101119934,101114855,101104532,101119445,101117114,101108887,101123043,101103322,101121317,101106090,105610504,101107370,101122058,101120727,101104159,101105324,101113972,101103987,101116075,101105886,101119314,101108191,101111691,101122679,101102335,101103182,101123003…	79	101106482,101110008,101122253,101104159,101111419,101122975,101104061,105610504,101104715,101113340,101121067,101107891,101115877,106991905,101106218,101123347,101116239,101117192,101119918,101120218,101110012,101119314,101107370,101115669,100147792,101106958,101114855,101115925,101122010,101119894,101122552,101110276,101113952,101109863,101109432,101117114,101120760,101104730,443259,101101868,10…	yes
ubiquitin-protein ligase activity	GO:0004842	0.010653	1	4	1.01113e+35	7	1.01105e+62	yes
small conjugating protein ligase activity	GO:0019787	0.010653	1	4	1.0112e+35	7	1.01123e+62	yes
sulfate assimilation	GO:0000103	0.011411	1	2	1.01114e+17	1	101123377	yes
adenylylsulfate kinase activity	GO:0004020	0.011411	1	2	1.01122e+17	1	101123377	yes
protein complex disassembly	GO:0043241	0.011548	1	3	1.01104e+26	1	101104717	yes
macromolecular complex disassembly	GO:0032984	0.012399	1	3	1.01104e+26	1	101104717	yes
ligase activity, forming carbon-nitrogen bonds	GO:0016879	0.01273	1	6	1.01113e+53	8	1.01109e+71	yes
double-stranded DNA binding	GO:0003690	0.013347	1	4	1.01105e+35	0	--	yes
nickel cation transmembrane transporter activity	GO:0015099	0.013362	1	0	--	2	1.01111e+17	yes
nickel cation transport	GO:0015675	0.013362	1	0	--	2	1.01111e+17	yes
nickel cation transmembrane transport	GO:0035444	0.013362	1	0	--	2	1.01111e+17	yes
photosystem	GO:0009521	0.013392	1	3	1.01123e+26	5	1.01104e+44	yes
intracellular	GO:0005622	0.013791	1	80	101102887,105610504,101116374,101104532,101119445,101121375,101119900,101116822,101114855,101109346,101121513,101104590,101119722,101107138,101114398,101106601,101102335,101103182,101112670,101105101,101109168,101107495,100145872,101105886,101121607,100913169,101112751,101120591,101119314,101108059,101103987,101108436,101107370,101120727,101104159,101105870,101105620,101123227,101105324,101102730…	65	101110557,101117907,101109394,106991905,101119490,101122625,101122294,101119918,101111671,101104159,101114709,101118709,101111419,101110008,101106482,105610504,101115877,101107891,101120760,101109123,101103493,101120591,101103719,101111925,100271659,101109066,101106958,101114855,101107370,101114407,101119314,101108027,101119894,101110276,101109863,101104961,101111279,101106601,101109016,101110416…	yes
envelope	GO:0031975	0.014049	1	8	1.01123e+71	6	1.00272e+53	yes
cellular component disassembly	GO:0022411	0.014259	1	3	1.01104e+26	1	101104717	yes
nuclear pore	GO:0005643	0.01713	1	0	--	3	1.0112e+26	yes
response to stress	GO:0006950	0.017335	1	20	1.01107e+179	20	1.01105e+179	yes
negative regulation of ATPase activity	GO:0032780	0.017416	1	1	101103949	1	101119490	yes
negative regulation of organelle organization	GO:0010639	0.017722	1	2	1.01109e+17	2	1.01105e+17	yes
melanosome	GO:0042470	0.018106	1	0	--	2	1.01118e+17	yes
pigment granule	GO:0048770	0.018106	1	0	--	2	1.01118e+17	yes
ligase activity, forming carbon-oxygen bonds	GO:0016875	0.018145	1	5	1.01107e+44	1	101118793	yes
ligase activity, forming aminoacyl-tRNA and related compounds	GO:0016876	0.018145	1	5	1.01115e+44	1	101118793	yes
pore complex	GO:0046930	0.018755	1	0	--	3	1.01119e+26	yes
intracellular part	GO:0044424	0.021278	1	74	101107138,101119722,101104590,101114855,101109346,101119900,101116822,101121375,101119445,101104532,101116374,101102887,101105324,101102730,101109604,101105870,101123227,101105620,101120727,101104159,101107370,101108436,101103987,101108059,101112751,101119314,101121607,100913169,100145872,101105886,101109168,101112670,101105101,101102335,101103182,101104506,101123491,101107680,101110163,100302557…	58	101117907,101110557,101111279,106991905,101109394,101109016,101110416,101119490,101111671,101122478,101116091,101119368,101114805,101122625,101122294,101119918,101118578,101110008,101106482,101119493,101114709,101108805,101104159,101118793,101118709,101120819,101116887,101105324,101115877,101107891,101103200,101103719,101111925,101120760,101109123,101105691,101110941,101103732,101107863,101102737…	yes
DNA recombination	GO:0006310	0.021762	1	8	1.01112e+71	3	1.01122e+26	yes
amine metabolic process	GO:0009308	0.022192	1	3	1.01117e+26	3	1.01115e+26	yes
galactose metabolic process	GO:0006012	0.022605	1	1	101120743	1	101104761	yes
nucleotidase activity	GO:0008252	0.023174	1	2	1.01119e+17	0	--	yes
5'-nucleotidase activity	GO:0008253	0.023174	1	2	1.0112e+17	0	--	yes
tRNA aminoacylation	GO:0043039	0.024184	1	5	1.01115e+44	1	101118793	yes
amino acid activation	GO:0043038	0.024184	1	5	1.01119e+44	1	101118793	yes
response to oxidative stress	GO:0006979	0.024199	1	1	101119059	2	1.01121e+17	yes
keratinization	GO:0031424	0.025228	1	1	101107138	0	--	yes
triglyceride lipase activity	GO:0004806	0.025367	1	1	101120896	2	1.01121e+17	yes
translation release factor activity, codon specific	GO:0016149	0.026425	1	2	1.01104e+17	0	--	yes
thylakoid part	GO:0044436	0.026435	1	3	1.01104e+26	6	1.01117e+53	yes
thylakoid	GO:0009579	0.026435	1	3	1.01104e+26	6	1.01121e+53	yes
oxygen binding	GO:0019825	0.027107	1	0	--	2	1.01106e+17	yes
ATPase regulator activity	GO:0060590	0.028435	1	3	1.01111e+26	2	1.01119e+17	yes
positive regulation of protein phosphorylation	GO:0001934	0.028587	1	0	--	2	1.01123e+17	yes
positive regulation of phosphorylation	GO:0042327	0.028587	1	0	--	2	1.01123e+17	yes
phosphoglycerate kinase activity	GO:0004618	0.028957	1	1	100216440	0	--	yes
phage shock	GO:0009271	0.028972	1	1	101120591	3	1.01121e+26	yes
regulation of ATPase activity	GO:0043462	0.029468	1	1	101103949	1	101119490	yes
cellular response to stress	GO:0033554	0.029859	1	12	1.01105e+107	9	1.01105e+80	yes
calcium-dependent protein binding	GO:0048306	0.030575	1	1	101111609	0	--	yes
DNA repair	GO:0006281	0.030637	1	12	1.01109e+107	7	1.01111e+62	yes
photosynthetic membrane	GO:0034357	0.031074	1	3	1.01104e+26	5	1.01117e+44	yes
glucose metabolic process	GO:0006006	0.032124	1	3	1.00216e+26	1	101123377	yes
phosphatidylinositol phosphate kinase activity	GO:0016307	0.032211	1	2	1.01121e+17	0	--	yes
DNA-dependent ATPase activity	GO:0008094	0.03243	1	3	1.01103e+26	1	101110941	yes
organelle envelope	GO:0031967	0.033032	1	8	1.01106e+71	4	1.01108e+35	yes
glycolysis	GO:0006096	0.035227	1	3	1.0111e+26	0	--	yes
aminoacyl-tRNA ligase activity	GO:0004812	0.03732	1	4	1.01105e+35	1	101118793	yes
tryptophan metabolic process	GO:0006568	0.037642	1	1	101105245	1	101115363	yes
indolalkylamine metabolic process	GO:0006586	0.037642	1	1	101105245	1	101115363	yes
indole-containing compound metabolic process	GO:0042430	0.037642	1	1	101105245	1	101115363	yes
phosphoribosylamine-glycine ligase activity	GO:0004637	0.03775	1	1	101121731	0	--	yes
purine nucleobase metabolic process	GO:0006144	0.03775	1	1	101121731	0	--	yes
purine nucleobase biosynthetic process	GO:0009113	0.03775	1	1	101121731	0	--	yes
uridylyltransferase activity	GO:0070569	0.040008	1	1	101120743	1	101104761	yes
mitochondrion	GO:0005739	0.04016	1	12	1.01106e+107	4	1.01108e+35	yes
phosphotransferase activity, carboxyl group as acceptor	GO:0016774	0.04039	1	1	100216440	0	--	yes
tRNA aminoacylation for protein translation	GO:0006418	0.041287	1	4	1.01105e+35	1	101118793	yes
negative regulation of hydrolase activity	GO:0051346	0.04182	1	2	1.01104e+17	1	101119490	yes
skeletal system development	GO:0001501	0.042286	1	1	101107130	0	--	yes
chondrocyte differentiation	GO:0002062	0.042286	1	1	101107130	0	--	yes
chondrocyte proliferation	GO:0035988	0.042286	1	1	101107130	0	--	yes
cartilage development	GO:0051216	0.042286	1	1	101107130	0	--	yes
connective tissue development	GO:0061448	0.042286	1	1	101107130	0	--	yes
protein domain specific binding	GO:0019904	0.042817	1	2	1.01111e+17	1	101111279	yes
modulation by virus of host apoptotic process	GO:0039526	0.043298	1	1	101119070	1	101105677	yes
modulation of programmed cell death in other organism	GO:0044531	0.043298	1	1	101119070	1	101105677	yes
modulation of apoptotic process in other organism	GO:0044532	0.043298	1	1	101119070	1	101105677	yes
modulation by symbiont of host programmed cell death	GO:0052040	0.043298	1	1	101119070	1	101105677	yes
modulation by symbiont of host apoptotic process	GO:0052150	0.043298	1	1	101119070	1	101105677	yes
modulation of programmed cell death in other organism involved in symbiotic interaction	GO:0052248	0.043298	1	1	101119070	1	101105677	yes
modulation by organism of apoptotic process in other organism involved in symbiotic interaction	GO:0052433	0.043298	1	1	101119070	1	101105677	yes
alditol phosphate metabolic process	GO:0052646	0.0449	1	1	101108059	1	101119894	yes
hexose catabolic process	GO:0019320	0.045583	1	3	1.00216e+26	0	--	yes
glucose catabolic process	GO:0006007	0.045583	1	3	1.01118e+26	0	--	yes
phagocytosis	GO:0006909	0.046042	1	0	--	1	101111925	yes
regulation of endocytosis	GO:0030100	0.046042	1	0	--	1	101111925	yes
negative regulation of endocytosis	GO:0045806	0.046042	1	0	--	1	101111925	yes
regulation of phagocytosis	GO:0050764	0.046042	1	0	--	1	101111925	yes
negative regulation of phagocytosis	GO:0050765	0.046042	1	0	--	1	101111925	yes
regulation of spindle checkpoint	GO:0090231	0.046131	1	1	100101234	0	--	yes
regulation of mitotic cell cycle spindle assembly checkpoint	GO:0090266	0.046131	1	1	100101234	0	--	yes
regulation of cell cycle checkpoint	GO:1901976	0.046131	1	1	100101234	0	--	yes
mRNA processing	GO:0006397	0.046219	1	6	1.01105e+53	6	1.01106e+53	yes
actin filament depolymerization	GO:0030042	0.046756	1	1	101109168	1	101104717	yes
regulation of actin filament depolymerization	GO:0030834	0.046756	1	1	101109168	1	101104717	yes
negative regulation of actin filament depolymerization	GO:0030835	0.046756	1	1	101109168	1	101104717	yes
negative regulation of actin filament polymerization	GO:0030837	0.046756	1	1	101109168	1	101104717	yes
negative regulation of protein complex assembly	GO:0031333	0.046756	1	1	101109168	1	101104717	yes
negative regulation of protein polymerization	GO:0032272	0.046756	1	1	101109168	1	101104717	yes
protein depolymerization	GO:0051261	0.046756	1	1	101109168	1	101104717	yes
negative regulation of cytoskeleton organization	GO:0051494	0.046756	1	1	101109168	1	101104717	yes
actin filament capping	GO:0051693	0.046756	1	1	101109168	1	101104717	yes
regulation of protein depolymerization	GO:1901879	0.046756	1	1	101109168	1	101104717	yes
negative regulation of protein depolymerization	GO:1901880	0.046756	1	1	101109168	1	101104717	yes
translation release factor activity	GO:0003747	0.047143	1	2	1.01104e+17	0	--	yes
translation termination factor activity	GO:0008079	0.047143	1	2	1.01104e+17	0	--	yes
tRNA methyltransferase activity	GO:0008175	0.047859	1	2	1.01119e+17	2	1.01116e+17	yes
glycerophospholipid metabolic process	GO:0006650	0.048033	1	5	1.0111e+44	1	101109863	yes
carbonate dehydratase activity	GO:0004089	0.048148	1	0	--	1	101111647	yes
RNA helicase activity	GO:0003724	0.048461	1	3	1.01114e+26	2	1.01105e+17	yes
small protein activating enzyme activity	GO:0008641	0.049159	1	2	1.01108e+17	0	--	yes
epidermal cell differentiation	GO:0009913	0.049168	1	1	101107138	0	--	yes
keratinocyte differentiation	GO:0030216	0.049168	1	1	101107138	0	--	yes
negative regulation of protein complex disassembly	GO:0043242	0.050446	1	1	101109168	1	101104717	no
sulfur compound metabolic process	GO:0006790	0.050452	1	3	1.05611e+26	3	1.01123e+26	no
cytoplasmic part	GO:0044444	0.050651	1	33	101112650,101116374,101104605,100302557,101123491,101110163,101121375,101114709,101109346,101122926,101116822,101121607,101115433,100145872,101105886,101114102,101111267,101118119,101112751,101123588,101113694,101112670,101104159,101120489,101102730,101109604,101120711,101105620,101103987,101109695,101103949,101108059,101108436	19	1.01104e+170	no
glycerolipid metabolic process	GO:0046486	0.050713	1	5	1.01121e+44	1	101109863	no
protein folding	GO:0006457	0.051181	1	3	1.05612e+26	4	1.01111e+35	no
chaperone binding	GO:0051087	0.053977	1	3	1.05612e+26	1	101111279	no
SNARE binding	GO:0000149	0.054416	1	0	--	2	1.01117e+17	no
syntaxin binding	GO:0019905	0.054416	1	0	--	2	1.01117e+17	no
protein transporter activity	GO:0008565	0.055211	1	4	1.01106e+35	1	101104696	no
tachykinin receptor signaling pathway	GO:0007217	0.055486	1	0	--	2	1.01107e+17	no
intracellular membrane-bounded organelle	GO:0043231	0.055643	1	49	101116607,101108436,105612424,101109695,101103949,101108059,101109604,101105324,101120711,101105620,101105870,101120727,101104159,101114986,101107370,101105101,101112670,101108168,101123588,101103182,101102335,101114102,101119059,101111267,101119314,101112751,101121607,101102947,100145872,100101234,101107130,101114855,101122926,101119900,101116822,101121375,101114709,101123491,101104506,100302557…	37	101104159,101114709,101118709,101118793,101119493,101106482,101110008,101105324,101103200,101115877,101107891,101110557,101117907,101109016,106991905,101119490,101119918,101122478,101116091,101114855,101106958,101114407,101119314,101107370,101119894,101110491,101108027,101110276,101109758,101109863,101119848,101120760,101109123,101103719,101103732,101105691,101109066	no
death	GO:0016265	0.055661	1	5	1.01119e+44	4	1.01123e+35	no
cell death	GO:0008219	0.055661	1	5	1.0112e+44	4	1.01123e+35	no
response to DNA damage stimulus	GO:0006974	0.056142	1	12	1.01112e+107	7	1.01111e+62	no
membrane-bounded organelle	GO:0043227	0.056232	1	49	101104506,101123491,100302557,101119722,100101234,101114855,101107130,101122926,101116822,101119900,101121375,101114709,101104535,101104532,101105636,101116374,101104605,101103037,101102481,101102887,101109604,101120711,101105324,101105620,101105870,101120727,101104159,101107370,101114986,101116607,101108436,101109695,105612424,101103949,101108059,101114102,101111267,101119059,101119314,101112751…	37	101110491,101119894,101108027,101110276,101114855,101106958,101114407,101119314,101107370,101119848,101109758,101109863,101103732,101105691,101120760,101109123,101103719,101109066,101114709,101104159,101118709,101118793,101119493,101106482,101110008,101103200,101107891,101115877,101105324,101109016,106991905,101110557,101117907,101119918,101122478,101116091,101119490	no
phosphatase activity	GO:0016791	0.057338	1	7	1.01119e+62	6	1.00126e+53	no
DNA helicase activity	GO:0003678	0.058585	1	4	1.01114e+35	2	1.01105e+17	no
four-way junction helicase activity	GO:0009378	0.059389	1	3	1.01114e+26	1	101105229	no
photosynthesis	GO:0015979	0.059394	1	3	1.01109e+26	6	1.0111e+53	no
DNA-dependent DNA replication	GO:0006261	0.060392	1	2	1.01118e+17	4	1.01112e+35	no
mRNA metabolic process	GO:0016071	0.060874	1	7	1.01105e+62	6	1.01116e+53	no
translational termination	GO:0006415	0.06124	1	2	1.01104e+17	0	--	no
nuclear envelope	GO:0005635	0.062945	1	0	--	3	1.0112e+26	no
ureidoglycolate lyase activity	GO:0050385	0.063103	1	1	101118692	0	--	no
polygalacturonase activity	GO:0004650	0.063324	1	0	--	1	101102913	no
regulation of organelle organization	GO:0033043	0.063827	1	2	1.01109e+17	4	1.01108e+35	no
monosaccharide catabolic process	GO:0046365	0.063944	1	3	1.0111e+26	0	--	no
intracellular organelle	GO:0043229	0.064153	1	61	101104535,101105636,101104532,101119445,101102887,101116374,101104605,101103037,101102481,101111279,100302557,101119722,101104506,101123491,101107680,101110163,101121375,101114709,101114855,100101234,101107130,101122926,101119900,101116822,101121607,101102947,101115433,101109450,101105886,100145872,101114102,101119314,101111267,101119059,101112751,101123588,101108168,101103182,101102335,101109168…	46	101104961,100127215,101119848,101109758,101109863,101102221,101110491,101108027,101119894,101110276,101119314,101114407,101107370,101114855,101106958,101109066,101102737,101110941,101105691,101103732,101107863,101103719,101120760,101109123,101107891,101115877,101103200,101105324,101119493,101106482,101110008,101108805,101104159,101114709,101118709,101118793,101111671,101122478,101116091,101119918…	no
organelle	GO:0043226	0.064745	1	61	101104535,101104532,101105636,101119445,101102887,101103037,101104605,101116374,101111279,101102481,101119722,100302557,101123491,101104506,101107680,101110163,101114709,101121375,101122926,101107130,100101234,101114855,101119900,101116822,101102947,101121607,101105886,100145872,101109450,101115433,101114102,101112751,101111267,101119059,101119314,101108168,101123588,101102335,101103182,101109168…	46	101107370,101114407,101119314,101106958,101114855,101102221,101108027,101110491,101119894,101110276,101109758,101109863,101104961,100127215,101119848,101103719,101120760,101109123,101105691,101110941,101103732,101107863,101102737,101109066,101106482,101110008,101119493,101108805,101104159,101114709,101118709,101118793,101105324,101107891,101115877,101103200,101117907,101110557,101111279,106991905…	no
glutamine-tRNA ligase activity	GO:0004819	0.065472	1	1	101114610	0	--	no
glutaminyl-tRNA aminoacylation	GO:0006425	0.065472	1	1	101114610	0	--	no
organic phosphonate transport	GO:0015716	0.065786	1	0	--	1	101120381	no
organic phosphonate catabolic process	GO:0019700	0.065786	1	0	--	1	101120381	no
alkylphosphonate transport	GO:0042916	0.065786	1	0	--	1	101120381	no
tissue development	GO:0009888	0.066629	1	2	1.01107e+17	1	101116091	no
intramolecular transferase activity	GO:0016866	0.069373	1	1	101122731	2	101111285443259	no
positive regulation of phosphorus metabolic process	GO:0010562	0.071099	1	0	--	2	1.01109e+17	no
positive regulation of protein modification process	GO:0031401	0.071099	1	0	--	2	1.01109e+17	no
positive regulation of phosphate metabolic process	GO:0045937	0.071099	1	0	--	2	1.01109e+17	no
rRNA methylation	GO:0031167	0.071489	1	2	1.01109e+17	1	101108504	no
rRNA modification	GO:0000154	0.071489	1	2	1.01119e+17	1	101108504	no
hydrolase activity, acting on glycosyl bonds	GO:0016798	0.071925	1	6	1.00101e+53	5	1.01119e+44	no
protein modification by small protein conjugation	GO:0032446	0.072171	1	3	1.01113e+26	1	101122045	no
ribonuclease III activity	GO:0004525	0.07326	1	0	--	1	101120020	no
phosphatidylserine metabolic process	GO:0006658	0.074195	1	1	101108059	0	--	no
phosphatidylserine biosynthetic process	GO:0006659	0.074195	1	1	101108059	0	--	no
sulfate adenylyltransferase activity	GO:0004779	0.074198	1	0	--	1	101123377	no
sulfate adenylyltransferase (ATP) activity	GO:0004781	0.074198	1	0	--	1	101123377	no
epithelial cell development	GO:0002064	0.074198	1	0	--	1	101116091	no
germ cell development	GO:0007281	0.074198	1	0	--	1	101116091	no
spermatid development	GO:0007286	0.074198	1	0	--	1	101116091	no
spermatid nucleus differentiation	GO:0007289	0.074198	1	0	--	1	101116091	no
sperm chromatin condensation	GO:0035092	0.074198	1	0	--	1	101116091	no
spermatid differentiation	GO:0048515	0.074198	1	0	--	1	101116091	no
DNA clamp loader activity	GO:0003689	0.074198	1	1	101109450	0	--	no
replication fork	GO:0005657	0.074198	1	1	101109450	0	--	no
DNA replication factor C complex	GO:0005663	0.074198	1	1	101109450	0	--	no
protein-DNA loading ATPase activity	GO:0033170	0.074198	1	1	101109450	0	--	no
hydrolase activity, hydrolyzing O-glycosyl compounds	GO:0004553	0.074448	1	5	1.00101e+44	5	1.01109e+44	no
regulation of cellular component organization	GO:0051128	0.074472	1	2	1.00101e+17	5	1.01108e+44	no
nickel cation binding	GO:0016151	0.074741	1	4	1.01103e+35	2	1.01108e+17	no
magnesium ion binding	GO:0000287	0.074909	1	4	1.0111e+35	1	101103681	no
amidine-lyase activity	GO:0016842	0.077722	1	1	101118692	0	--	no
proline-tRNA ligase activity	GO:0004827	0.077908	1	1	101104590	0	--	no
prolyl-tRNA aminoacylation	GO:0006433	0.077908	1	1	101104590	0	--	no
oxidoreductase activity, acting on paired donors, with incorporation or reduction of molecular oxygen, reduced ascorbate as one donor, and incorporation of one atom of oxygen	GO:0016715	0.080412	1	0	--	1	101112815	no
pyruvate kinase activity	GO:0004743	0.080631	1	1	101110145	0	--	no
tRNA metabolic process	GO:0006399	0.081407	1	7	1.01115e+62	4	1.01109e+35	no
host cell endomembrane system	GO:0033645	0.08302	1	1	101105886	0	--	no
host cell cytoplasm part	GO:0033655	0.08302	1	1	101105886	0	--	no
host cell endoplasmic reticulum	GO:0044165	0.08302	1	1	101105886	0	--	no
host cell endoplasmic reticulum membrane	GO:0044167	0.08302	1	1	101105886	0	--	no
integral to membrane of host cell	GO:0044385	0.08302	1	1	101105886	0	--	no
integral to host endoplasmic reticulum membrane	GO:0044386	0.08302	1	1	101105886	0	--	no
carbohydrate metabolic process	GO:0005975	0.084757	1	12	1.01121e+107	9	1.01119e+80	no
DNA replication initiation	GO:0006270	0.084799	1	2	1.01106e+17	3	1.01112e+26	no
tryptophan synthase activity	GO:0004834	0.085604	1	0	--	1	101115363	no
peroxidase activity	GO:0004601	0.086816	1	1	101107829	1	101113952	no
oxidoreductase activity, acting on peroxide as acceptor	GO:0016684	0.086816	1	1	101107829	1	101113952	no
positive regulation of cellular protein metabolic process	GO:0032270	0.087365	1	0	--	2	1.01109e+17	no
positive regulation of protein metabolic process	GO:0051247	0.087365	1	0	--	2	1.01123e+17	no
alanine-tRNA ligase activity	GO:0004813	0.088083	1	1	101119070	0	--	no
alanyl-tRNA aminoacylation	GO:0006419	0.088083	1	1	101119070	0	--	no
mycotoxin metabolic process	GO:0043385	0.08814	1	0	--	1	106991905	no
mycotoxin biosynthetic process	GO:0043386	0.08814	1	0	--	1	106991905	no
aflatoxin biosynthetic process	GO:0045122	0.08814	1	0	--	1	106991905	no
aflatoxin metabolic process	GO:0046222	0.08814	1	0	--	1	106991905	no
organic heteropentacyclic compound metabolic process	GO:1901376	0.08814	1	0	--	1	106991905	no
organic heteropentacyclic compound biosynthetic process	GO:1901378	0.08814	1	0	--	1	106991905	no
host cell cytoplasm	GO:0030430	0.088701	1	2	1.01106e+17	0	--	no
nuclear division	GO:0000280	0.089482	1	2	1.00101e+17	3	1.01123e+26	no
mitosis	GO:0007067	0.089482	1	2	1.00101e+17	3	1.01103e+26	no
N-acetylmuramoyl-L-alanine amidase activity	GO:0008745	0.090393	1	1	101121731	0	--	no
DNA binding	GO:0003677	0.091166	1	33	101109450,101111673,101102947,106990105,101119314,101111691,101103182,101102335,101106799,101108168,101107370,101114986,101107944,101113972,101109695,105612424,101116607,101108492,101116075,101104250,101105636,101104532,101106090,101121317,101111607,101102481,101103037,101119194,101104590,101121513,101108504,101116239,101105245	36	106991905,101116239,101123347,101119918,101114805,101119368,101116091,101117192,101111419,101122975,101106482,101105229,101110008,101103688,101120429,101120020,101104715,100505405,101104696,101120760,101108504,101110941,101112115,101115223,101106958,101107370,101110012,101119314,101110276,101110491,101122010,101109863,101113952,101113972,101116078,101115249	no
glutamyl-tRNA reductase activity	GO:0008883	0.091556	1	1	101103527	0	--	no
MAPK cascade	GO:0000165	0.091637	1	0	--	1	101123394	no
activation of MAPKK activity	GO:0000186	0.091637	1	0	--	1	101123394	no
cellular glucose homeostasis	GO:0001678	0.091637	1	0	--	1	101123394	no
adult feeding behavior	GO:0008343	0.091637	1	0	--	1	101123394	no
adult behavior	GO:0030534	0.091637	1	0	--	1	101123394	no
response to food	GO:0032094	0.091637	1	0	--	1	101123394	no
regulation of response to food	GO:0032095	0.091637	1	0	--	1	101123394	no
negative regulation of response to food	GO:0032096	0.091637	1	0	--	1	101123394	no
regulation of appetite	GO:0032098	0.091637	1	0	--	1	101123394	no
negative regulation of appetite	GO:0032099	0.091637	1	0	--	1	101123394	no
negative regulation of response to external stimulus	GO:0032102	0.091637	1	0	--	1	101123394	no
regulation of response to extracellular stimulus	GO:0032104	0.091637	1	0	--	1	101123394	no
negative regulation of response to extracellular stimulus	GO:0032105	0.091637	1	0	--	1	101123394	no
regulation of response to nutrient levels	GO:0032107	0.091637	1	0	--	1	101123394	no
negative regulation of response to nutrient levels	GO:0032108	0.091637	1	0	--	1	101123394	no
activation of protein kinase activity	GO:0032147	0.091637	1	0	--	1	101123394	no
carbohydrate homeostasis	GO:0033500	0.091637	1	0	--	1	101123394	no
positive regulation of kinase activity	GO:0033674	0.091637	1	0	--	1	101123394	no
glucose homeostasis	GO:0042593	0.091637	1	0	--	1	101123394	no
regulation of MAPK cascade	GO:0043408	0.091637	1	0	--	1	101123394	no
positive regulation of protein kinase activity	GO:0045860	0.091637	1	0	--	1	101123394	no
positive regulation of transferase activity	GO:0051347	0.091637	1	0	--	1	101123394	no
virus-infected cell apoptotic process	GO:0006926	0.09166	1	1	101119070	0	--	no
induction of programmed cell death	GO:0012502	0.09166	1	1	101119070	0	--	no
induction by virus of host apoptotic process	GO:0019051	0.09166	1	1	101119070	0	--	no
positive regulation of cell killing	GO:0031343	0.09166	1	1	101119070	0	--	no
positive regulation of multi-organism process	GO:0043902	0.09166	1	1	101119070	0	--	no
positive regulation of apoptotic process in other organism	GO:0044533	0.09166	1	1	101119070	0	--	no
regulation of killing of cells of other organism	GO:0051709	0.09166	1	1	101119070	0	--	no
positive regulation of killing of cells of other organism	GO:0051712	0.09166	1	1	101119070	0	--	no
positive regulation by symbiont of host programmed cell death	GO:0052042	0.09166	1	1	101119070	0	--	no
positive regulation by symbiont of host apoptotic process	GO:0052151	0.09166	1	1	101119070	0	--	no
positive regulation by organism of programmed cell death in other organism involved in symbiotic interaction	GO:0052330	0.09166	1	1	101119070	0	--	no
positive regulation by organism of apoptotic process in other organism involved in symbiotic interaction	GO:0052501	0.09166	1	1	101119070	0	--	no
positive regulation of apoptotic process by virus	GO:0060139	0.09166	1	1	101119070	0	--	no
cell-type specific apoptotic process	GO:0097285	0.09166	1	1	101119070	0	--	no
ATPase inhibitor activity	GO:0042030	0.091671	1	1	101103949	1	101119490	no
external encapsulating structure part	GO:0044462	0.091685	1	0	--	2	1.00272e+17	no
tRNA (guanine-N2-)-methyltransferase activity	GO:0004809	0.092127	1	1	101108504	1	101108504	no
positive regulation of cell death	GO:0010942	0.092586	1	1	101119070	1	101122625	no
positive regulation of apoptotic process	GO:0043065	0.092586	1	1	101119070	1	101122625	no
positive regulation of programmed cell death	GO:0043068	0.092586	1	1	101119070	1	101122625	no
mitochondrial inner membrane	GO:0005743	0.092817	1	6	1.01111e+53	0	--	no
negative regulation of molecular function	GO:0044092	0.093969	1	2	1.01104e+17	1	101119490	no
negative regulation of catalytic activity	GO:0043086	0.093969	1	2	1.01113e+17	1	101119490	no
sequence-specific DNA binding	GO:0043565	0.094192	1	6	1.01119e+53	12	1.01123e+107	no
6-phosphofructo-2-kinase activity	GO:0003873	0.095653	1	1	101119324	1	101123377	no
fructose metabolic process	GO:0006000	0.095653	1	1	101119324	1	101123377	no
dimethylpropiothetin dethiomethylase activity	GO:0047869	0.095695	1	1	101111221	0	--	no
retromer complex	GO:0030904	0.096262	1	1	101109294	0	--	no
mismatched DNA binding	GO:0030983	0.096593	1	2	1.01108e+17	0	--	no
immunoglobulin binding	GO:0019865	0.097483	1	1	101104702	0	--	no
single-organism carbohydrate catabolic process	GO:0044724	0.097742	1	3	1.0111e+26	0	--	no
regulation of protein complex disassembly	GO:0043244	0.098508	1	1	101109168	1	101104717	no
cellular ketone metabolic process	GO:0042180	0.098988	1	2	1.01105e+17	0	--	no
galactosylgalactosylxylosylprotein 3-beta-glucuronosyltransferase activity	GO:0015018	0.099928	1	1	101119039	0	--	no
glucuronosyltransferase activity	GO:0015020	0.099928	1	1	101119039	0	--	no
protein transmembrane transporter activity	GO:0008320	0.10161	1	1	101105636	0	--	no
P-P-bond-hydrolysis-driven protein transmembrane transporter activity	GO:0015450	0.10161	1	1	101105636	0	--	no
cellular response to oxidative stress	GO:0034599	0.10219	1	0	--	1	101120760	no
organic substance catabolic process	GO:1901575	0.10237	1	12	1.01108e+107	3	1.0112e+26	no
oxidoreductase activity, acting on paired donors, with incorporation or reduction of molecular oxygen, 2-oxoglutarate as one donor, and incorporation of one atom each of oxygen into both donors	GO:0016706	0.10449	1	2	1.01116e+17	1	101110351	no
dolichyl-phosphate-mannose-glycolipid alpha-mannosyltransferase activity	GO:0004584	0.10484	1	0	--	1	101109863	no
calcium-dependent phospholipid binding	GO:0005544	0.10499	1	2	1.01114e+17	0	--	no
glycosaminoglycan catabolic process	GO:0006027	0.1052	1	1	101121731	0	--	no
peptidoglycan catabolic process	GO:0009253	0.1052	1	1	101121731	0	--	no
granulocyte macrophage colony-stimulating factor receptor binding	GO:0005129	0.10523	1	1	101104506	0	--	no
cell wall macromolecule biosynthetic process	GO:0044038	0.10717	1	1	101108835	0	--	no
cellular component macromolecule biosynthetic process	GO:0070589	0.10717	1	1	101108835	0	--	no
glycerol-3-phosphate dehydrogenase [NAD+] activity	GO:0004367	0.1075	1	0	--	1	101119894	no
organophosphate catabolic process	GO:0046434	0.10779	1	1	101103949	3	1.0112e+26	no
1-deoxy-D-xylulose-5-phosphate synthase activity	GO:0008661	0.10822	1	1	101107229	0	--	no
transferase activity, transferring aldehyde or ketonic groups	GO:0016744	0.10822	1	1	101107229	0	--	no
regulation of cytoskeleton organization	GO:0051493	0.10872	1	1	101109168	3	1.01108e+26	no
voltage-gated calcium channel activity	GO:0005245	0.10891	1	0	--	1	101117907	no
adenylyltransferase activity	GO:0070566	0.10898	1	1	101122058	1	101123377	no
tRNA (guanine) methyltransferase activity	GO:0016423	0.10928	1	1	101108504	2	1.01116e+17	no
modulation by virus of host process	GO:0019054	0.10947	1	1	101119070	1	101105677	no
modulation by symbiont of host cellular process	GO:0044068	0.10947	1	1	101119070	1	101105677	no
actin filament-based process	GO:0030029	0.11061	1	1	101109168	3	1.01112e+26	no
actin cytoskeleton organization	GO:0030036	0.11061	1	1	101109168	3	1.01105e+26	no
gene silencing by RNA	GO:0031047	0.11198	1	1	101109450	0	--	no
organelle fission	GO:0048285	0.11216	1	2	1.00101e+17	3	1.01112e+26	no
oxidoreduction coenzyme metabolic process	GO:0006733	0.11377	1	2	1.01116e+17	0	--	no
mitochondrial envelope	GO:0005740	0.11416	1	8	1.01108e+71	1	101107891	no
protein splicing	GO:0030908	0.11448	1	1	106990105	0	--	no
outer membrane-bounded periplasmic space	GO:0030288	0.11454	1	0	--	1	100271659	no
mitotic spindle assembly checkpoint	GO:0007094	0.11495	1	1	100101234	1	101123347	no
spindle checkpoint	GO:0031577	0.11495	1	1	100101234	1	101123347	no
negative regulation of mitosis	GO:0045839	0.11495	1	1	100101234	1	101123347	no
negative regulation of mitotic metaphase/anaphase transition	GO:0045841	0.11495	1	1	100101234	1	101123347	no
negative regulation of nuclear division	GO:0051784	0.11495	1	1	100101234	1	101123347	no
spindle assembly checkpoint	GO:0071173	0.11495	1	1	100101234	1	101123347	no
mitotic spindle checkpoint	GO:0071174	0.11495	1	1	100101234	1	101123347	no
negative regulation of metaphase/anaphase transition of cell cycle	GO:1902100	0.11495	1	1	100101234	1	101123347	no
cyanate metabolic process	GO:0009439	0.11573	1	0	--	1	101113046	no
transferase activity, transferring alkyl or aryl (other than methyl) groups	GO:0016765	0.11687	1	2	1.0111e+17	2	1.00272e+17	no
cellular developmental process	GO:0048869	0.11835	1	6	1.01109e+53	4	1.0112e+35	no
tryptophan 2,3-dioxygenase activity	GO:0004833	0.11845	1	1	101105245	0	--	no
spindle pole	GO:0000922	0.1188	1	0	--	2	1.01108e+17	no
alpha-mannosidase activity	GO:0004559	0.11948	1	1	105605821	1	101118225	no
regulation of protein phosphorylation	GO:0001932	0.11963	1	0	--	2	1.01109e+17	no
organelle inner membrane	GO:0019866	0.11982	1	6	1.01121e+53	0	--	no
nuclear-transcribed mRNA catabolic process, deadenylation-dependent decay	GO:0000288	0.11994	1	1	101114475	0	--	no
deadenylation-dependent decapping of nuclear-transcribed mRNA	GO:0000290	0.11994	1	1	101114475	0	--	no
mitotic cell cycle checkpoint	GO:0007093	0.12111	1	1	100101234	1	101123347	no
NAD+ kinase activity	GO:0003951	0.12164	1	1	101104592	0	--	no
NADP biosynthetic process	GO:0006741	0.12164	1	1	101104592	0	--	no
glycerophospholipid biosynthetic process	GO:0046474	0.1221	1	2	1.01108e+17	1	101109863	no
cytolysis	GO:0019835	0.1234	1	1	101114876	1	101115363	no
chromatin binding	GO:0003682	0.12376	1	1	101103182	2	1.0111e+17	no
drug binding	GO:0008144	0.12393	1	0	--	1	100271659	no
photosystem II reaction center	GO:0009539	0.12565	1	1	101104159	3	1.01104e+26	no
phosphofructokinase activity	GO:0008443	0.12591	1	1	101119324	1	101123377	no
respiratory chain	GO:0070469	0.12671	1	3	1.01108e+26	0	--	no
protein neddylation	GO:0045116	0.12728	1	1	101116609	0	--	no
mannosidase activity	GO:0015923	0.13004	1	1	105605821	1	101118225	no
glycerolipid biosynthetic process	GO:0045017	0.13011	1	2	1.0111e+17	1	101109863	no
mismatch repair	GO:0006298	0.13021	1	2	1.01112e+17	0	--	no
adenosylcobinamide kinase activity	GO:0043752	0.13035	1	1	101114102	0	--	no
retrograde transport, endosome to Golgi	GO:0042147	0.13044	1	1	101109294	0	--	no
transforming growth factor beta-activated receptor activity	GO:0005024	0.13057	1	0	--	1	494191	no
transforming growth factor beta receptor activity, type II	GO:0005026	0.13057	1	0	--	1	494191	no
negative regulation of mitotic cell cycle phase transition	GO:1901991	0.13122	1	1	100101234	1	101123347	no
adenyl-nucleotide exchange factor activity	GO:0000774	0.13124	1	2	1.05612e+17	1	101111279	no
lipid biosynthetic process	GO:0008610	0.13158	1	5	1.0111e+44	3	1.0111e+26	no
chromatin DNA binding	GO:0031490	0.13164	1	1	101103182	0	--	no
nucleosomal DNA binding	GO:0031492	0.13164	1	1	101103182	0	--	no
cytoplasmic dynein complex	GO:0005868	0.13219	1	1	101115433	0	--	no
cell envelope	GO:0030313	0.13374	1	0	--	2	1.00272e+17	no
regulation of vesicle-mediated transport	GO:0060627	0.13387	1	0	--	1	101111925	no
telomere cap complex	GO:0000782	0.1342	1	1	101107370	1	101107370	no
nuclear telomere cap complex	GO:0000783	0.1342	1	1	101107370	1	101107370	no
Stn1-Ten1 complex	GO:0070188	0.1342	1	1	101107370	1	101107370	no
regulation of cell killing	GO:0031341	0.13448	1	1	101119070	0	--	no
cellular macromolecular complex assembly	GO:0034622	0.13491	1	9	1.01124e+80	5	1.01114e+44	no
macromolecular complex subunit organization	GO:0043933	0.13667	1	12	1.01106e+107	7	1.01102e+62	no
photosystem II	GO:0009523	0.13858	1	2	1.01104e+17	3	1.0111e+26	no
mitotic sister chromatid segregation	GO:0000070	0.13883	1	0	--	1	101111671	no
condensin complex	GO:0000796	0.13883	1	0	--	1	101111671	no
sister chromatid segregation	GO:0000819	0.13883	1	0	--	1	101111671	no
mitotic chromosome condensation	GO:0007076	0.13883	1	0	--	1	101111671	no
macromolecular complex assembly	GO:0065003	0.13965	1	11	1.01108e+98	7	1.01114e+62	no
tryptophan catabolic process	GO:0006569	0.13986	1	1	101105245	0	--	no
amine catabolic process	GO:0009310	0.13986	1	1	101105245	0	--	no
tryptophan catabolic process to kynurenine	GO:0019441	0.13986	1	1	101105245	0	--	no
cellular biogenic amine catabolic process	GO:0042402	0.13986	1	1	101105245	0	--	no
indole-containing compound catabolic process	GO:0042436	0.13986	1	1	101105245	0	--	no
indolalkylamine catabolic process	GO:0046218	0.13986	1	1	101105245	0	--	no
kynurenine metabolic process	GO:0070189	0.13986	1	1	101105245	0	--	no
antioxidant activity	GO:0016209	0.1413	1	2	1.01108e+17	1	101113952	no
organophosphate metabolic process	GO:0019637	0.14151	1	11	1.01119e+98	5	1.0112e+44	no
F-actin capping protein complex	GO:0008290	0.14159	1	1	101109168	0	--	no
immunological synapse	GO:0001772	0.14217	1	0	--	1	101120020	no
tetraspanin-enriched microdomain	GO:0097197	0.14217	1	0	--	1	101120020	no
late endosome	GO:0005770	0.14432	1	1	101112751	0	--	no
late endosome membrane	GO:0031902	0.14432	1	1	101112751	0	--	no
negative regulation of cysteine-type endopeptidase activity involved in apoptotic process	GO:0043154	0.14432	1	1	101112751	0	--	no
membrane raft	GO:0045121	0.14432	1	1	101112751	0	--	no
Ragulator complex	GO:0071986	0.14432	1	1	101112751	0	--	no
negative regulation of cysteine-type endopeptidase activity	GO:2000117	0.14432	1	1	101112751	0	--	no
hyaluronan metabolic process	GO:0030212	0.14454	1	0	--	1	101108959	no
protein binding	GO:0005515	0.1453	1	67	101122207,101103083,101119314,101122679,101101898,101106799,101118890,101105101,101111609,101107495,101115102,101107917,101115510,101111427,101116075,101113453,101113256,101119445,101104702,101102887,101121317,101102691,101103593,101116374,100302548,101102821,101119722,101104870,101114398,101106601,101119324,101120743,101116297,101114855,101111114,101115433,101104873,101106754,106990105,101111267…	97	101113187,101118419,101109758,101120381,780507,101103681,101115496,101115249,101106269,101110491,101102221,101123397,101107136,101104128,101102737,101108785,101107916,101116585,101105691,101122000,101122045,101111608,101122881,101116887,101120020,101110920,101118565,101109529,101116686,101103724,101115317,101118578,101119493,101112815,101105229,101113652,101120819,101123126,101112782,101110416,10…	no
organonitrogen compound metabolic process	GO:1901564	0.14547	1	19	1.01115e+170	10	1.01115e+89	no
metaphase/anaphase transition of mitotic cell cycle	GO:0007091	0.1461	1	1	100101234	1	101123347	no
regulation of mitotic metaphase/anaphase transition	GO:0030071	0.1461	1	1	100101234	1	101123347	no
metaphase/anaphase transition of cell cycle	GO:0044784	0.1461	1	1	100101234	1	101123347	no
regulation of metaphase/anaphase transition of cell cycle	GO:1902099	0.1461	1	1	100101234	1	101123347	no
ATP-dependent DNA helicase activity	GO:0004003	0.1463	1	1	101111607	1	101110941	no
response to other organism	GO:0051707	0.1466	1	3	1.01115e+26	5	1.01121e+44	no
bacterial-type flagellum hook	GO:0009424	0.14739	1	1	101111279	1	101111279	no
negative regulation of biological process	GO:0048519	0.14863	1	4	1.01113e+35	5	1.01123e+44	no
mitochondrial membrane	GO:0031966	0.14916	1	8	1.01108e+71	0	--	no
regulation of phosphate metabolic process	GO:0019220	0.15019	1	1	101103949	3	1.01109e+26	no
regulation of phosphorus metabolic process	GO:0051174	0.15019	1	1	101103949	3	1.01109e+26	no
peroxisome organization	GO:0007031	0.15038	1	1	101114102	1	101110557	no
glutathione peroxidase activity	GO:0004602	0.15185	1	0	--	1	101113952	no
tropomyosin binding	GO:0005523	0.15311	1	0	--	1	101104717	no
pointed-end actin filament capping	GO:0051694	0.15311	1	0	--	1	101104717	no
Golgi transport complex	GO:0017119	0.15322	1	1	101120711	1	101103200	no
alpha-glucosidase activity	GO:0004558	0.1548	1	1	101110989	0	--	no
beta-fructofuranosidase activity	GO:0004564	0.1548	1	1	101110989	0	--	no
sucrose alpha-glucosidase activity	GO:0004575	0.1548	1	1	101110989	0	--	no
glucosidase activity	GO:0015926	0.1548	1	1	101110989	0	--	no
toxin biosynthetic process	GO:0009403	0.15581	1	0	--	1	106991905	no
allantoin metabolic process	GO:0000255	0.15634	1	1	101118692	0	--	no
allantoin catabolic process	GO:0000256	0.15634	1	1	101118692	0	--	no
cellular amide catabolic process	GO:0043605	0.15634	1	1	101118692	0	--	no
aromatic amino acid family metabolic process	GO:0009072	0.15635	1	1	101105245	1	101115363	no
response to water stimulus	GO:0009415	0.15815	1	0	--	1	100125614	no
organelle part	GO:0044422	0.15947	1	31	101108059,101121375,101103987,101119900,101116822,101108436,100101234,101122926,101107370,100302557,101107680,101105620,101105870,101123491,101109604,101120711,101105324,101103182,101102887,101102335,101123588,101111279,101104605,101109168,101115433,101109450,101105636,101121607,101111267,101112751,101119445	21	1.01102e+188	no
ubiquinone metabolic process	GO:0006743	0.15975	1	1	101116112	0	--	no
ubiquinone biosynthetic process	GO:0006744	0.15975	1	1	101116112	0	--	no
protein disulfide oxidoreductase activity	GO:0015035	0.16053	1	1	100302359	1	101115496	no
disulfide oxidoreductase activity	GO:0015036	0.16053	1	1	100302359	1	101115496	no
response to bacterium	GO:0009617	0.16083	1	1	101114876	3	1.01116e+26	no
defense response to bacterium	GO:0042742	0.16083	1	1	101114876	3	1.01105e+26	no
3-oxoacyl-[acyl-carrier-protein] synthase activity	GO:0004315	0.16282	1	0	--	1	101109685	no
chromosomal part	GO:0044427	0.16302	1	6	1.01106e+53	4	1.01103e+35	no
coenzyme binding	GO:0050662	0.16308	1	8	1.01104e+71	2	1.0112e+17	no
mitochondrial part	GO:0044429	0.16309	1	8	1.01122e+71	1	101107891	no
mitotic cell cycle phase transition	GO:0044772	0.16316	1	1	100101234	1	101123347	no
regulation of mitotic cell cycle phase transition	GO:1901990	0.16316	1	1	100101234	1	101123347	no
glycylpeptide N-tetradecanoyltransferase activity	GO:0004379	0.16375	1	1	101122794	0	--	no
myristoyltransferase activity	GO:0019107	0.16375	1	1	101122794	0	--	no
macrophage colony-stimulating factor receptor binding	GO:0005157	0.16378	1	0	--	1	101108785	no
galactosylceramide sulfotransferase activity	GO:0001733	0.16449	1	0	--	1	101103732	no
galactose 3-O-sulfotransferase activity	GO:0050694	0.16449	1	0	--	1	101103732	no
phosphoric ester hydrolase activity	GO:0042578	0.16534	1	8	1.01119e+71	6	1.01103e+53	no
cell differentiation	GO:0030154	0.16535	1	4	1.01105e+35	4	1.0111e+35	no
peptidoglycan metabolic process	GO:0000270	0.16584	1	1	101121731	0	--	no
T cell receptor signaling pathway	GO:0050852	0.16644	1	1	101119125	0	--	no
carbohydrate catabolic process	GO:0016052	0.16675	1	3	1.00216e+26	0	--	no
mitotic cell cycle	GO:0000278	0.16676	1	2	1.00101e+17	3	1.01112e+26	no
dioxygenase activity	GO:0051213	0.16893	1	3	1.01121e+26	1	101110351	no
RNA processing	GO:0006396	0.16916	1	10	1.01105e+89	10	1.01105e+89	no
gene silencing	GO:0016458	0.16948	1	1	101109450	0	--	no
dephospho-CoA kinase activity	GO:0004140	0.1698	1	1	101114102	0	--	no
barbed-end actin filament capping	GO:0051016	0.17047	1	1	101109168	0	--	no
regulation of actin polymerization or depolymerization	GO:0008064	0.17103	1	1	101109168	1	101104717	no
actin polymerization or depolymerization	GO:0008154	0.17103	1	1	101109168	1	101104717	no
actin filament polymerization	GO:0030041	0.17103	1	1	101109168	1	101104717	no
regulation of actin filament length	GO:0030832	0.17103	1	1	101109168	1	101104717	no
regulation of actin filament polymerization	GO:0030833	0.17103	1	1	101109168	1	101104717	no
regulation of protein polymerization	GO:0032271	0.17103	1	1	101109168	1	101104717	no
regulation of cellular component size	GO:0032535	0.17103	1	1	101109168	1	101104717	no
regulation of actin cytoskeleton organization	GO:0032956	0.17103	1	1	101109168	1	101104717	no
regulation of actin filament-based process	GO:0032970	0.17103	1	1	101109168	1	101104717	no
regulation of protein complex assembly	GO:0043254	0.17103	1	1	101109168	1	101104717	no
Golgi apparatus	GO:0005794	0.17273	1	3	1.01124e+26	2	1.01104e+17	no
glycerone kinase activity	GO:0004371	0.17312	1	1	101108887	0	--	no
glycerol metabolic process	GO:0006071	0.17312	1	1	101108887	0	--	no
protein ubiquitination	GO:0016567	0.17339	1	2	1.01113e+17	1	101122045	no
regulation of phosphorylation	GO:0042325	0.17405	1	0	--	2	1.01109e+17	no
acid phosphatase activity	GO:0003993	0.17472	1	1	101119324	5	1.01103e+44	no
catalytic activity	GO:0003824	0.17534	1	109	101107229,101122794,101122186,101103022,101108883,101118692,101114010,101120053,101113508,101110965,101119265,101113620,101108492,101116607,101102947,101110188,101109450,101119113,101105117,101114102,101118081,101114610,101118119,106990105,101119125,101122328,443104,106990101,101117245,101114475,101116609,101121731,101114486,780458,101120896,101108504,101107295,101117961,101122926,101117733,10010…	90	101110276,101108027,101119894,101103938,101102951,101110351,101115329,101119314,101117114,101115780,101109863,101113952,101105613,101120896,101101868,101120758,101104761,101109123,443259,101111925,100271659,101119116,101109066,101105627,101122612,101116716,101111393,105610504,101123132,101111419,101118709,101123152,101122253,100125614,101111647,101107891,101121067,101113340,101104715,101109394,10…	no
carbohydrate kinase activity	GO:0019200	0.17587	1	1	101119324	1	101123377	no
transition metal ion transmembrane transporter activity	GO:0046915	0.17813	1	3	1.01123e+26	2	1.01111e+17	no
phospholipid metabolic process	GO:0006644	0.17813	1	5	1.01119e+44	1	101109863	no
host cytoskeleton	GO:0044163	0.17861	1	1	101110804	0	--	no
microtubule-dependent intracellular transport of viral material	GO:0075519	0.17861	1	1	101110804	0	--	no
microtubule-dependent intracellular transport of viral material to nucleus	GO:0075521	0.17861	1	1	101110804	0	--	no
transport of viral material to nucleus	GO:0075606	0.17861	1	1	101110804	0	--	no
intracellular transport of viral material	GO:0075733	0.17861	1	1	101110804	0	--	no
nucleic acid binding transcription factor activity	GO:0001071	0.1787	1	7	1.01115e+62	18	1.01121e+161	no
sequence-specific DNA binding transcription factor activity	GO:0003700	0.1787	1	7	1.01115e+62	18	1.0111e+161	no
regulation of protein modification process	GO:0031399	0.1796	1	0	--	2	1.01109e+17	no
phosphopyruvate hydratase complex	GO:0000015	0.17964	1	1	101118119	0	--	no
phosphopyruvate hydratase activity	GO:0004634	0.17964	1	1	101118119	0	--	no
polynucleotide adenylyltransferase activity	GO:0004652	0.17988	1	1	101122058	0	--	no
RNA-protein covalent cross-linking	GO:0018144	0.18173	1	0	--	1	101109394	no
RNA methyltransferase activity	GO:0008173	0.18203	1	2	1.01109e+17	2	1.01109e+17	no
organonitrogen compound catabolic process	GO:1901565	0.18292	1	4	1.01122e+35	1	101119490	no
regulation of catalytic activity	GO:0050790	0.18314	1	3	1.01104e+23	2	1.01119e+17	no
protein polymerization	GO:0051258	0.18348	1	4	1.01124e+35	2	1.01111e+17	no
response to virus	GO:0009615	0.18349	1	1	101120591	3	1.01121e+26	no
electron transporter, transferring electrons within cytochrome b6/f complex of photosystem II activity	GO:0045158	0.18394	1	0	--	1	101111925	no
regulation of mitosis	GO:0007088	0.18394	1	1	100101234	1	101123347	no
regulation of nuclear division	GO:0051783	0.18394	1	1	100101234	1	101123347	no
U1 snRNP	GO:0005685	0.18455	1	1	101105324	1	101105324	no
mRNA splice site selection	GO:0006376	0.18455	1	1	101105324	1	101105324	no
small nuclear ribonucleoprotein complex	GO:0030532	0.18455	1	1	101105324	1	101105324	no
nucleus organization	GO:0006997	0.18467	1	0	--	1	101116091	no
NADH dehydrogenase complex	GO:0030964	0.18506	1	2	1.01106e+17	0	--	no
mitochondrial respiratory chain complex I	GO:0005747	0.18506	1	2	1.01111e+17	0	--	no
respiratory chain complex I	GO:0045271	0.18506	1	2	1.01111e+17	0	--	no
single-organism behavior	GO:0044708	0.18582	1	0	--	1	101123394	no
nucleotidyltransferase activity	GO:0016779	0.18624	1	7	1.01108e+62	10	1.01111e+89	no
TBP-class protein binding	GO:0017025	0.18679	1	0	--	1	101109758	no
intracellular organelle part	GO:0044446	0.18809	1	30	101102335,101103182,101102887,101123588,101104605,101109168,101105636,101109450,101115433,101121607,101112751,101111267,101119445,101108059,101103987,101121375,101119900,101108436,101116822,101122926,100101234,101107370,100302557,101105870,101105620,101107680,101120711,101105324,101123491,101109604	20	1.01116e+179	no
tetrapyrrole binding	GO:0046906	0.18917	1	2	1.01105e+17	4	1.01106e+35	no
regulation of cell cycle process	GO:0010564	0.18946	1	1	100101234	2	1.01123e+17	no
alditol metabolic process	GO:0019400	0.18946	1	1	101108887	0	--	no
methylation	GO:0032259	0.18946	1	4	1.01114e+35	1	101108504	no
NADP binding	GO:0050661	0.19015	1	2	1.01103e+17	0	--	no
benzene-containing compound metabolic process	GO:0042537	0.19148	1	1	101105245	0	--	no
coenzyme biosynthetic process	GO:0009108	0.19148	1	4	1.01116e+35	0	--	no
organic phosphonate metabolic process	GO:0019634	0.1915	1	0	--	1	101120381	no
antigen processing and presentation	GO:0019882	0.19194	1	1	101107851	1	101103225	no
host intracellular organelle	GO:0033647	0.192	1	4	1.01106e+35	0	--	no
host intracellular membrane-bounded organelle	GO:0033648	0.192	1	4	1.01119e+35	0	--	no
glycosaminoglycan metabolic process	GO:0030203	0.19235	1	1	101121731	1	101108959	no
MHC protein binding	GO:0042287	0.19255	1	0	--	1	101103225	no
MHC class II protein binding	GO:0042289	0.19255	1	0	--	1	101103225	no
negative regulation of apoptotic process	GO:0043066	0.19435	1	1	101112751	1	101105677	no
negative regulation of programmed cell death	GO:0043069	0.19435	1	1	101112751	1	101105677	no
negative regulation of cell death	GO:0060548	0.19435	1	1	101112751	1	101105677	no
phosphoenolpyruvate carboxykinase (ATP) activity	GO:0004612	0.19523	1	0	--	1	101123377	no
gas vesicle	GO:0031411	0.19532	1	1	101105886	0	--	no
oxidoreductase activity, acting on paired donors, with incorporation or reduction of molecular oxygen	GO:0016705	0.19565	1	4	1.01121e+35	4	1.01118e+35	no
phosphatidylinositol metabolic process	GO:0046488	0.19586	1	3	1.0111e+26	1	101109863	no
NAD+ ADP-ribosyltransferase activity	GO:0003950	0.19596	1	1	101110145	1	101103938	no
nucleoside diphosphate kinase activity	GO:0004550	0.19655	1	0	--	1	101122612	no
nucleoside diphosphate phosphorylation	GO:0006165	0.19655	1	0	--	1	101122612	no
GTP biosynthetic process	GO:0006183	0.19655	1	0	--	1	101122612	no
UTP biosynthetic process	GO:0006228	0.19655	1	0	--	1	101122612	no
CTP biosynthetic process	GO:0006241	0.19655	1	0	--	1	101122612	no
pyrimidine nucleoside triphosphate biosynthetic process	GO:0009148	0.19655	1	0	--	1	101122612	no
pyrimidine ribonucleoside triphosphate metabolic process	GO:0009208	0.19655	1	0	--	1	101122612	no
pyrimidine ribonucleoside triphosphate biosynthetic process	GO:0009209	0.19655	1	0	--	1	101122612	no
CTP metabolic process	GO:0046036	0.19655	1	0	--	1	101122612	no
UTP metabolic process	GO:0046051	0.19655	1	0	--	1	101122612	no
pyrimidine ribonucleoside biosynthetic process	GO:0046132	0.19655	1	0	--	1	101122612	no
pyrimidine nucleoside biosynthetic process	GO:0046134	0.19655	1	0	--	1	101122612	no
nucleotide phosphorylation	GO:0046939	0.19655	1	0	--	1	101122612	no
Sec61 translocon complex	GO:0005784	0.19668	1	1	101116822	0	--	no
translocon complex	GO:0071256	0.19668	1	1	101116822	0	--	no
growth	GO:0040007	0.19675	1	1	101107130	2	554323101114805	no
response to oxygen-containing compound	GO:1901700	0.1971	1	1	101119059	1	100125614	no
cobalamin binding	GO:0031419	0.19824	1	1	101122731	0	--	no
nucleocytoplasmic transport	GO:0006913	0.19892	1	3	1.01104e+26	3	1.01113e+26	no
nuclear transport	GO:0051169	0.19892	1	3	1.01104e+26	3	1.01113e+26	no
small conductance calcium-activated potassium channel activity	GO:0016286	0.19917	1	1	101117302	0	--	no
regulation of mitotic cell cycle	GO:0007346	0.20163	1	1	100101234	1	101123347	no
cellular nitrogen compound metabolic process	GO:0034641	0.20292	1	54	101103949,101109695,105612424,101116075,101108492,101104159,101122058,101108883,101114986,101118692,101105324,101107944,101105870,101108168,101102335,101111609,101107495,101109450,101105117,101114102,101111691,101114610,101120591,101119314,101122509,101121375,101116239,101105245,101108504,101107295,101104592,101114855,101103527,101121513,101104590,101114475,101123491,101104506,101121731,101111607…	63	100125623,101104696,100505405,101107891,101113340,101120020,101105324,101104715,105610504,101120429,101111419,101118793,101118709,101104159,101106482,101117640,101103688,101110008,101105229,101122294,101120218,101119918,101114805,101122625,101122478,101116091,101119368,101111671,101117192,101119490,101116239,101123347,106991905,101111279,101115363,101117114,101122822,101115780,101109863,101113952…	no
dipeptidyl-peptidase activity	GO:0008239	0.20301	1	1	101101868	1	101101868	no
regulation of cytokinesis	GO:0032465	0.20344	1	0	--	1	101107136	no
terpenoid metabolic process	GO:0006721	0.20412	1	2	1.01107e+17	0	--	no
terpenoid biosynthetic process	GO:0016114	0.20412	1	2	1.01107e+17	0	--	no
nuclear chromosome, telomeric region	GO:0000784	0.20452	1	1	101107370	1	101107370	no
programmed cell death	GO:0012501	0.20452	1	3	1.01113e+26	3	1.01106e+26	no
apoptotic process	GO:0006915	0.20452	1	3	1.01119e+26	3	1.01123e+26	no
cellular lipid metabolic process	GO:0044255	0.20584	1	7	1.01113e+62	3	1.01119e+26	no
cell wall macromolecule metabolic process	GO:0044036	0.20585	1	1	101108835	0	--	no
evasion or tolerance by virus of host immune response	GO:0030683	0.20827	1	1	101105886	0	--	no
poly(A)+ mRNA export from nucleus	GO:0016973	0.20838	1	0	--	1	101118709	no
hydroxymethyl-, formyl- and related transferase activity	GO:0016742	0.20942	1	1	101121731	0	--	no
glutathione synthase activity	GO:0004363	0.20967	1	0	--	1	101120218	no
spindle pole body	GO:0005816	0.21016	1	0	--	1	101102221	no
central plaque of spindle pole body	GO:0005823	0.21016	1	0	--	1	101102221	no
microtubule organizing center part	GO:0044450	0.21016	1	0	--	1	101102221	no
pyrimidine ribonucleoside metabolic process	GO:0046131	0.21054	1	0	--	1	101122612	no
thiamine-phosphate diphosphorylase activity	GO:0004789	0.21121	1	1	105610504	1	105610504	no
mitochondrial proton-transporting ATP synthase complex, coupling factor F(o)	GO:0000276	0.21135	1	2	1.01121e+17	0	--	no
7-methylguanosine mRNA capping	GO:0006370	0.21144	1	1	101116239	1	101116239	no
cellular nitrogen compound catabolic process	GO:0044270	0.21219	1	4	1.01105e+35	1	101119490	no
heterocycle catabolic process	GO:0046700	0.21219	1	4	1.01114e+35	1	101119490	no
protein complex	GO:0043234	0.21221	1	29	100101234,101109346,101116822,101119900,101121375,101123491,101114398,101120711,101105620,101107680,101123227,101105870,101107851,101104159,101109294,101109168,101104605,101111279,101123588,101112650,101102887,101102335,101109367,101118119,101111267,101112751,101110188,101115433,101109450	25	1.01108e+224	no
mRNA guanylyltransferase activity	GO:0004484	0.21285	1	1	101116239	1	101116239	no
bacterial-type flagellum part	GO:0044461	0.2152	1	1	101111279	1	101111279	no
B cell receptor signaling pathway	GO:0050853	0.21542	1	1	101119125	0	--	no
protein dimerization activity	GO:0046983	0.21603	1	6	1.01107e+53	5	1.01123e+44	no
suppression by virus of host apoptotic process	GO:0019050	0.2168	1	0	--	1	101105677	no
negative regulation by symbiont of host apoptotic process	GO:0033668	0.2168	1	0	--	1	101105677	no
negative regulation by symbiont of host programmed cell death	GO:0052041	0.2168	1	0	--	1	101105677	no
negative regulation by organism of programmed cell death in other organism involved in symbiotic interaction	GO:0052490	0.2168	1	0	--	1	101105677	no
single-stranded DNA binding	GO:0003697	0.21743	1	2	1.01107e+17	1	101107370	no
mitochondrial membrane part	GO:0044455	0.21749	1	5	1.01121e+44	0	--	no
chromosome	GO:0005694	0.21881	1	6	1.01106e+53	5	1.0111e+44	no
cell wall biogenesis	GO:0042546	0.21892	1	1	101108835	0	--	no
core RNA polymerase binding transcription factor activity	GO:0000990	0.21902	1	1	101105245	1	101110276	no
core DNA-dependent RNA polymerase binding promoter specificity activity	GO:0000996	0.21902	1	1	101105245	1	101110276	no
sigma factor activity	GO:0016987	0.21902	1	1	101105245	1	101110276	no
cell cycle process	GO:0022402	0.22112	1	4	1.01107e+35	6	1.01103e+53	no
regulation of molecular function	GO:0065009	0.22146	1	3	1.01113e+23	2	1.01123e+17	no
NADP metabolic process	GO:0006739	0.22158	1	1	101104592	0	--	no
nucleosome binding	GO:0031491	0.22163	1	1	101103182	0	--	no
DNA replication, synthesis of RNA primer	GO:0006269	0.22203	1	0	--	1	101116716	no
defense response to Gram-negative bacterium	GO:0050829	0.22332	1	1	101114876	0	--	no
microtubule organizing center	GO:0005815	0.22338	1	1	101119445	2	1.01102e+17	no
tRNA (adenine) methyltransferase activity	GO:0016426	0.22377	1	1	101119070	0	--	no
tRNA (adenine-N1-)-methyltransferase activity	GO:0016429	0.22377	1	1	101119070	0	--	no
RNA guanylyltransferase activity	GO:0008192	0.2238	1	1	101116239	1	101116239	no
guanylyltransferase activity	GO:0070568	0.2238	1	1	101116239	1	101116239	no
DNA-dependent transcription, termination	GO:0006353	0.22574	1	0	--	1	101117989	no
transferase activity, transferring one-carbon groups	GO:0016741	0.22718	1	8	1.01113e+71	3	1.01109e+26	no
peroxisome	GO:0005777	0.22875	1	1	101114102	1	101110557	no
microbody	GO:0042579	0.22875	1	1	101114102	1	101110557	no
purine-containing compound metabolic process	GO:0072521	0.22949	1	5	1.01121e+44	2	1.01119e+17	no
glycosylphosphatidylinositol diacylglycerol-lyase activity	GO:0047396	0.23138	1	1	101113256	0	--	no
transferase activity	GO:0016740	0.23153	1	46	101120743,101114486,101117961,101119324,101108504,101116239,101119934,101104592,101109616,101103527,101117245,101121731,105610504,101111148,101116708,101108887,101114876,101119039,101106964,100147801,101110145,101119070,101104250,101117114,100216440,101113620,101113453,101108492,101108436,101120727,101122058,101107229,101122186,101122794,101120053,101122289,101110965,101122328,101123003,101119125…	30	101118709,101111419,101115329,101103938,101110276,105610504,101110920,101120381,101104715,101115780,101109863,101123377,101117114,494191,780507,101107891,101104761,101111925,101103732,101109394,101108504,101116716,101111393,101119490,101116239,100271659,101109066,101122612,101108785,101109685	no
response to extracellular stimulus	GO:0009991	0.232	1	1	101106090	1	101123394	no
cellular response to extracellular stimulus	GO:0031668	0.232	1	1	101106090	1	101123394	no
cellular response to external stimulus	GO:0071496	0.232	1	1	101106090	1	101123394	no
catabolic process	GO:0009056	0.2321	1	16	1.01107e+143	4	1.0112e+35	no
ribonuclease P activity	GO:0004526	0.23268	1	0	--	1	101117640	no
aromatic amino acid family catabolic process	GO:0009074	0.23276	1	1	101105245	0	--	no
cell division	GO:0051301	0.23287	1	2	1.01107e+17	3	1.01103e+26	no
arabinose metabolic process	GO:0019566	0.23434	1	0	--	1	101109016	no
L-arabinose metabolic process	GO:0046373	0.23434	1	0	--	1	101109016	no
alpha-N-arabinofuranosidase activity	GO:0046556	0.23434	1	0	--	1	101109016	no
negative regulation of cell cycle	GO:0045786	0.23485	1	1	100101234	1	101123347	no
protein-DNA complex	GO:0032993	0.23532	1	2	1.01106e+17	1	101107370	no
protein kinase binding	GO:0019901	0.23572	1	0	--	2	641303101102221	no
cytoskeleton organization	GO:0007010	0.236	1	3	1.01109e+26	11	1.01105e+98	no
calcium activated cation channel activity	GO:0005227	0.23682	1	2	1.01117e+17	0	--	no
calcium-activated potassium channel activity	GO:0015269	0.23682	1	2	1.01117e+17	0	--	no
fatty acid biosynthetic process	GO:0006633	0.23687	1	0	--	2	1.01119e+17	no
response to biotic stimulus	GO:0009607	0.23766	1	3	1.01106e+26	5	1.01105e+44	no
actin filament organization	GO:0007015	0.23771	1	1	101109168	1	101104717	no
glycerol-3-phosphate metabolic process	GO:0006072	0.23772	1	0	--	1	101119894	no
glycerol-3-phosphate catabolic process	GO:0046168	0.23772	1	0	--	1	101119894	no
regulation of cellular component biogenesis	GO:0044087	0.23772	1	1	101109168	1	101104717	no
host intracellular part	GO:0033646	0.2385	1	4	1.01111e+35	0	--	no
intracellular region of host	GO:0043656	0.2385	1	4	1.01111e+35	0	--	no
calmodulin binding	GO:0005516	0.23963	1	1	101120711	1	101120819	no
nuclear export	GO:0051168	0.24008	1	0	--	2	1.01113e+17	no
transferase activity, transferring acyl groups other than amino-acyl groups	GO:0016747	0.2406	1	2	1.01115e+17	4	1.0111e+35	no
oxidoreductase activity, acting on the aldehyde or oxo group of donors, disulfide as acceptor	GO:0016624	0.24073	1	1	101107229	0	--	no
transition metal ion transport	GO:0000041	0.24223	1	3	1.01117e+26	2	1.01123e+17	no
cell proliferation	GO:0008283	0.24228	1	1	101107130	1	101108785	no
protein complex subunit organization	GO:0071822	0.24365	1	9	1.01114e+80	6	1.01111e+53	no
organic cyclic compound catabolic process	GO:1901361	0.24394	1	4	1.01114e+35	1	101119490	no
cation binding	GO:0043169	0.2449	1	37	101122207,101101898,101103083,101111267,106990105,101119314,101118119,101107495,101115102,101107229,101104159,101120727,101119265,101116112,101103949,101110145,101104532,101104250,101113778,105610504,101102887,101114445,100147801,100302557,101121513,101103064,101119194,101114398,101106601,101121731,101110163,780458,101105245,105605821,101119900,101122731,101121869	55	101110012,101119314,101102193,101102951,101115925,101119894,101107418,101120381,101109432,101103681,494191,101120760,101104761,101109123,101123464,101120758,101122045,101112322,101111393,101122521,101107916,101115223,101112115,101112815,101106482,101104159,100170321,101117955,101111419,101122975,101123126,101118225,101113652,105610504,101110920,101123089,101107891,100505405,101111647,100125614,10…	no
single-organism carbohydrate metabolic process	GO:0044723	0.24504	1	6	1.01118e+53	4	1.01118e+35	no
DNA replication	GO:0006260	0.24534	1	6	1.01117e+53	9	1.0112e+80	no
spliceosomal complex assembly	GO:0000245	0.24569	1	1	101105324	1	101105324	no
homophilic cell adhesion	GO:0007156	0.24605	1	0	--	4	1.01109e+35	no
ncRNA metabolic process	GO:0034660	0.24616	1	7	1.01105e+62	4	1.01119e+35	no
chromatin	GO:0000785	0.2471	1	2	1.01103e+17	0	--	no
cellular metabolic process	GO:0044237	0.24728	1	94	101106754,101118119,101105117,101114102,101114610,101109450,101110188,101113694,101119125,101122328,101108168,101107944,101114010,101108883,101114986,101118692,101107229,101122186,101120489,101108492,101103949,101109695,105612424,101109367,101105636,101119070,101104250,101110145,101111279,101102481,101118375,101103037,101112650,101117061,101111607,101121731,101107680,101110163,101114475,101117245…	82	101115363,106991905,101109394,101123347,101116239,101119490,101111671,101117192,101122625,101123394,101122294,101120218,101119918,101110008,101106482,101104159,101118709,101111419,105610504,101104715,101113340,101107891,100125623,101103719,101117989,101120760,101120591,443259,101104761,101116716,101109066,101122612,101119314,101106958,100147792,101102951,101114855,101122010,101119894,101110276,10…	no
protein modification by small protein conjugation or removal	GO:0070647	0.24758	1	3	1.01117e+26	2	1.01104e+17	no
helicase activity	GO:0004386	0.24877	1	4	1.01109e+35	3	1.0111e+26	no
regeneration	GO:0031099	0.24882	1	1	101107130	0	--	no
tissue regeneration	GO:0042246	0.24882	1	1	101107130	0	--	no
developmental growth	GO:0048589	0.24882	1	1	101107130	0	--	no
mannosyl-oligosaccharide 1,2-alpha-mannosidase activity	GO:0004571	0.24912	1	1	105605821	0	--	no
mannosyl-oligosaccharide mannosidase activity	GO:0015924	0.24912	1	1	105605821	0	--	no
cytokinesis	GO:0000910	0.2501	1	2	1.01107e+17	2	1.01107e+17	no
thiamine metabolic process	GO:0006772	0.25031	1	1	105610504	1	105610504	no
thiamine biosynthetic process	GO:0009228	0.25031	1	1	105610504	1	105610504	no
thiamine-containing compound metabolic process	GO:0042723	0.25031	1	1	105610504	1	105610504	no
thiamine-containing compound biosynthetic process	GO:0042724	0.25031	1	1	105610504	1	105610504	no
DNA ligase (ATP) activity	GO:0003910	0.25065	1	1	101116239	1	101116239	no
metabolic process	GO:0008152	0.25112	1	123	101114475,101116609,101117245,101104506,101123491,101121731,101110163,101107680,101114486,101120896,101108504,101107295,101117733,101122926,100101234,101108385,101103527,101104535,101110145,101105636,101101868,101119070,101104250,101109367,101111607,101112650,101117061,101103037,101118375,101111279,101109709,101102481,101122186,101107229,101120489,101103022,101108883,101118692,101114986,101114010…	101	494191,100127215,780507,101122822,101120381,101118375,101113046,101117643,101102913,101115223,101109685,101108785,101122521,101104128,101101847,101103732,101120549,101108504,101122045,101110941,101105691,101123377,100505405,101104696,101111285,101123089,101105324,101116887,101120020,101110920,101118565,101118225,101120429,101120819,101118793,101108805,101117640,101112815,101105229,101103688,10111…	no
protein tyrosine/serine/threonine phosphatase activity	GO:0008138	0.25135	1	3	1.01118e+26	1	101102951	no
mannose metabolic process	GO:0006013	0.25178	1	0	--	1	101118225	no
signal complex assembly	GO:0007172	0.2527	1	1	101103527	0	--	no
endosome membrane	GO:0010008	0.25289	1	1	101112751	0	--	no
ion binding	GO:0043167	0.253	1	72	101121731,101110163,101117245,101116609,101103064,100302557,101121869,780458,101107295,101119070,101104250,101110145,101111279,101103037,101117061,101111607,101113778,101121740,101107944,101108883,101107229,101122186,101116607,101113620,101119265,101103949,101111267,106990105,101118119,101105117,101114102,101114610,101109450,101122328,101114398,101106601,101104730,101121513,101119194,101104590,10…	75	780507,101103681,494191,101113972,101120381,101122822,101107916,101115223,101108785,101112115,101122521,101122045,101110941,101122661,100505405,101103724,101123377,101123089,101120020,101110920,101109913,101118225,101123126,101113652,101112815,101105229,101118793,101117955,101116091,101114805,101112782,101109016,101102837,101106601,101111279,101109432,101107418,101119894,101119314,101110012,10111…	no
nicotinamide nucleotide biosynthetic process	GO:0019359	0.25333	1	1	101104592	0	--	no
cell junction	GO:0030054	0.25336	1	1	101103527	1	101110920	no
regulation of nucleotide metabolic process	GO:0006140	0.25385	1	1	101103949	1	101119490	no
regulation of nucleoside metabolic process	GO:0009118	0.25385	1	1	101103949	1	101119490	no
regulation of nucleotide catabolic process	GO:0030811	0.25385	1	1	101103949	1	101119490	no
regulation of purine nucleotide catabolic process	GO:0033121	0.25385	1	1	101103949	1	101119490	no
regulation of purine nucleotide metabolic process	GO:1900542	0.25385	1	1	101103949	1	101119490	no
protein complex assembly	GO:0006461	0.25395	1	8	1.01114e+71	6	1.01102e+53	no
gas vesicle organization	GO:0031412	0.25442	1	1	101105886	0	--	no
monocarboxylic acid biosynthetic process	GO:0072330	0.25514	1	0	--	2	1.01119e+17	no
cell cycle checkpoint	GO:0000075	0.25537	1	1	100101234	1	101123347	no
protein complex biogenesis	GO:0070271	0.25552	1	8	1.0112e+71	6	1.01111e+53	no
ribonucleoprotein complex assembly	GO:0022618	0.25577	1	1	101105324	1	101105324	no
structural constituent of cuticle	GO:0042302	0.25761	1	1	101117114	1	101117114	no
oxidoreductase activity, acting on the aldehyde or oxo group of donors	GO:0016903	0.25772	1	2	1.01107e+17	0	--	no
DNA metabolic process	GO:0006259	0.2596	1	16	1.01109e+143	18	1.01117e+161	no
quinone cofactor metabolic process	GO:0042375	0.25973	1	1	101116112	0	--	no
quinone cofactor biosynthetic process	GO:0045426	0.25973	1	1	101116112	0	--	no
cofactor binding	GO:0048037	0.25993	1	9	1.01109e+80	2	1.01123e+17	no
extracellular matrix structural constituent	GO:0005201	0.26014	1	0	--	2	1.00913e+17	no
large ribosomal subunit	GO:0015934	0.26021	1	1	101103987	0	--	no
phosphoprotein phosphatase activity	GO:0004721	0.26027	1	3	1.0111e+26	2	1.01104e+17	no
cellular modified amino acid metabolic process	GO:0006575	0.26084	1	2	1.01108e+17	1	101120218	no
cellular protein complex assembly	GO:0043623	0.2611	1	6	1.01124e+53	4	1.01105e+35	no
pentose metabolic process	GO:0019321	0.26257	1	0	--	1	101109016	no
regulation of symbiosis, encompassing mutualism through parasitism	GO:0043903	0.26257	1	1	101119070	0	--	no
purine nucleoside biosynthetic process	GO:0042451	0.26545	1	3	1.01114e+26	1	101122612	no
purine ribonucleoside biosynthetic process	GO:0046129	0.26545	1	3	1.01121e+26	1	101122612	no
nucleic acid-protein covalent cross-linking	GO:0018143	0.26616	1	0	--	1	101109394	no
negative regulation of cell cycle phase transition	GO:1901988	0.26656	1	1	100101234	1	101123347	no
ubiquitin-specific protease activity	GO:0004843	0.26685	1	0	--	1	101104128	no
immune response-activating cell surface receptor signaling pathway	GO:0002429	0.26694	1	1	101119125	0	--	no
immune response-activating signal transduction	GO:0002757	0.26694	1	1	101119125	0	--	no
immune response-regulating cell surface receptor signaling pathway	GO:0002768	0.26694	1	1	101119125	0	--	no
antigen receptor-mediated signaling pathway	GO:0050851	0.26694	1	1	101119125	0	--	no
metal ion binding	GO:0046872	0.26725	1	36	101107495,101103083,101119314,101111267,106990105,101118119,101101898,101122207,101103949,101116112,101119265,101115102,101120727,101104159,101114445,100147801,101102887,101113778,105610504,101104532,101104250,101110145,105605821,101119900,101121869,101122731,780458,101105245,101121731,101110163,101114398,101106601,101121513,101103064,101119194,100302557	55	100505405,101111647,101107891,101111112,100125614,101123089,101110920,101123126,101118225,105610504,101113652,101112815,101106482,101117955,101122975,101111419,101104159,100170321,101116091,101110480,101122294,101119918,101114805,101122874,101119490,101112782,100125613,101109016,101114400,101106601,101102837,101110557,101103681,494191,101120381,101109432,101107418,101119894,101110012,101119314,10…	no
purine nucleotide catabolic process	GO:0006195	0.26799	1	1	101103949	1	101119490	no
purine-containing compound catabolic process	GO:0072523	0.26799	1	1	101103949	1	101119490	no
starch binding	GO:2001070	0.26841	1	0	--	1	101111671	no
carbon-nitrogen lyase activity	GO:0016840	0.26901	1	1	101118692	0	--	no
ribonucleoprotein complex subunit organization	GO:0071826	0.26947	1	1	101105324	1	101105324	no
coenzyme A biosynthetic process	GO:0015937	0.26993	1	1	101114102	0	--	no
nucleoside bisphosphate biosynthetic process	GO:0033866	0.26993	1	1	101114102	0	--	no
ribonucleoside bisphosphate biosynthetic process	GO:0034030	0.26993	1	1	101114102	0	--	no
purine nucleoside bisphosphate biosynthetic process	GO:0034033	0.26993	1	1	101114102	0	--	no
cellular response to starvation	GO:0009267	0.27048	1	0	--	1	101123394	no
response to nutrient levels	GO:0031667	0.27048	1	0	--	1	101123394	no
cellular response to nutrient levels	GO:0031669	0.27048	1	0	--	1	101123394	no
response to starvation	GO:0042594	0.27048	1	0	--	1	101123394	no
rough endoplasmic reticulum	GO:0005791	0.27083	1	1	101116822	0	--	no
rough endoplasmic reticulum membrane	GO:0030867	0.27083	1	1	101116822	0	--	no
response to reactive oxygen species	GO:0000302	0.27255	1	1	101119059	0	--	no
regulation of response to reactive oxygen species	GO:1901031	0.27255	1	1	101119059	0	--	no
ferrous iron transmembrane transporter activity	GO:0015093	0.27272	1	3	1.01117e+26	0	--	no
ferrous iron transport	GO:0015684	0.27272	1	3	1.01117e+26	0	--	no
pyrimidine ribonucleotide metabolic process	GO:0009218	0.27388	1	0	--	1	101122612	no
pyrimidine ribonucleotide biosynthetic process	GO:0009220	0.27388	1	0	--	1	101122612	no
intramolecular transferase activity, phosphotransferases	GO:0016868	0.27411	1	0	--	1	101111285	no
pyrimidine nucleoside metabolic process	GO:0006213	0.27445	1	0	--	1	101122612	no
regulation of response to external stimulus	GO:0032101	0.2745	1	0	--	1	101123394	no
endosome	GO:0005768	0.27464	1	1	101112751	0	--	no
endosomal part	GO:0044440	0.27464	1	1	101112751	0	--	no
RNA methylation	GO:0001510	0.27687	1	2	1.01109e+17	1	101108504	no
molecular_function	GO:0003674	0.2779	1	198	101102335,101111609,101111221,101108835,101122207,101119314,101103083,101122679,101101898,100216440,101113972,101103987,101116112,101111606,101108436,101113453,101116075,101120727,101115102,101117715,101107917,101105870,101105324,101108887,101121317,101103322,105610504,101106090,101113256,780470,101104532,100302359,101119445,101105245,101121375,101120743,101122509,105605821,100302548,101104730,10…	200	101112115,101116585,101123397,101102737,101103732,101110941,101122000,494191,101115249,101115496,101113187,101120381,101102221,101118375,101110887,101114805,101122478,101119368,101106601,101102837,101116000,101112956,641303,101103724,101116686,101104696,100505405,101116017,101122881,101120020,101107655,101115317,101105229,101117640,101119493,101103688,101112815,100271659,101109066,101122612,10111…	no
electron carrier activity	GO:0009055	0.27828	1	2	1.01113e+17	3	1.01115e+26	no
macromolecule methylation	GO:0043414	0.27838	1	3	1.01109e+26	1	101108504	no
evasion or tolerance of host immune response	GO:0020012	0.27908	1	1	101105886	0	--	no
evasion or tolerance of immune response of other organism involved in symbiotic interaction	GO:0051805	0.27908	1	1	101105886	0	--	no
response to immune response of other organism involved in symbiotic interaction	GO:0052564	0.27908	1	1	101105886	0	--	no
response to host immune response	GO:0052572	0.27908	1	1	101105886	0	--	no
vitamin binding	GO:0019842	0.27919	1	2	1.01123e+17	0	--	no
glutathione biosynthetic process	GO:0006750	0.28009	1	0	--	1	101120218	no
nonribosomal peptide biosynthetic process	GO:0019184	0.28009	1	0	--	1	101120218	no
feeding behavior	GO:0007631	0.28022	1	0	--	1	101123394	no
respiratory chain complex IV assembly	GO:0008535	0.28023	1	0	--	1	101114407	no
mitochondrial respiratory chain complex IV assembly	GO:0033617	0.28023	1	0	--	1	101114407	no
cytoskeletal protein binding	GO:0008092	0.28083	1	4	1.05612e+35	12	1.01111e+107	no
entry into host	GO:0044409	0.2823	1	2	1.01104e+17	0	--	no
entry into cell of other organism involved in symbiotic interaction	GO:0051806	0.2823	1	2	1.01104e+17	0	--	no
entry into other organism involved in symbiotic interaction	GO:0051828	0.2823	1	2	1.01104e+17	0	--	no
entry into host cell	GO:0030260	0.2823	1	2	1.01111e+17	0	--	no
viral entry into host cell	GO:0046718	0.2823	1	2	1.01111e+17	0	--	no
chromosome, telomeric region	GO:0000781	0.28232	1	1	101107370	1	101107370	no
voltage-gated calcium channel complex	GO:0005891	0.28256	1	0	--	1	101117907	no
calcium channel complex	GO:0034704	0.28256	1	0	--	1	101117907	no
RNA modification	GO:0009451	0.28443	1	2	1.01119e+17	3	1.01116e+23	no
heterocycle metabolic process	GO:0046483	0.28447	1	54	101104506,101123491,101114475,101121731,101104590,101121513,101108385,101114855,101104592,101103527,101121375,101108504,101107295,101116239,101105245,101104702,101117114,101119070,101104250,101105636,101104532,101118375,101103037,101102481,101111279,105610504,101106090,101111607,101117061,101112650,101105324,101107944,101105870,101122058,101104159,101118692,101114986,101108883,101108492,101116075…	59	101113340,101105324,101120020,101104715,100125623,100505405,101104696,101107891,101118709,101118793,101111419,101104159,101110008,101106482,101117640,101103688,101105229,105610504,101120429,101119490,101116239,101123347,101122294,101119918,101114805,101122625,101122478,101119368,101116091,101117192,101111671,101111279,101115363,106991905,101109863,101115780,101120381,101113952,101117114,101114855…	no
behavior	GO:0007610	0.2845	1	1	101103083	1	101123394	no
transferase activity, transferring acyl groups, acyl groups converted into alkyl on transfer	GO:0046912	0.28548	1	0	--	1	101110920	no
procollagen-proline 4-dioxygenase activity	GO:0004656	0.28563	1	1	101116374	0	--	no
procollagen-proline dioxygenase activity	GO:0019798	0.28563	1	1	101116374	0	--	no
peptidyl-proline dioxygenase activity	GO:0031543	0.28563	1	1	101116374	0	--	no
peptidyl-proline 4-dioxygenase activity	GO:0031545	0.28563	1	1	101116374	0	--	no
protein-N(PI)-phosphohistidine-sugar phosphotransferase activity	GO:0008982	0.28604	1	1	101113620	0	--	no
Mo-molybdopterin cofactor biosynthetic process	GO:0006777	0.28631	1	1	101117061	0	--	no
Mo-molybdopterin cofactor metabolic process	GO:0019720	0.28631	1	1	101117061	0	--	no
hydro-lyase activity	GO:0016836	0.28642	1	1	101118119	2	1.01112e+17	no
DNA packaging	GO:0006323	0.28653	1	1	101105636	2	1.01116e+17	no
organelle organization	GO:0006996	0.28675	1	9	1.01115e+80	16	1.01112e+143	no
cellular amino acid metabolic process	GO:0006520	0.28741	1	7	1.01115e+62	3	1.0112e+26	no
ATP-dependent helicase activity	GO:0008026	0.28837	1	1	101111607	1	101110941	no
purine NTP-dependent helicase activity	GO:0070035	0.28837	1	1	101111607	1	101110941	no
transferase activity, transferring phosphorus-containing groups	GO:0016772	0.2885	1	30	101103527,101104592,101108492,101119934,101116239,101113620,100216440,101117961,101119324,101120743,101117245,101122289,101120053,101122186,101120727,101122058,100147801,101106964,101107495,101119125,101123003,101122328,101108887,101116708,101114102,101117114,101109450,101104250,101102947,101110145	17	1.01109e+146	no
regulation of hydrolase activity	GO:0051336	0.28858	1	2	1.01113e+17	1	101119490	no
protein secretion	GO:0009306	0.28888	1	2	1.01106e+17	1	101118375	no
pyridine nucleotide biosynthetic process	GO:0019363	0.28911	1	1	101104592	0	--	no
translation factor activity, nucleic acid binding	GO:0008135	0.28925	1	3	1.01114e+26	0	--	no
regulation of microtubule-based process	GO:0032886	0.29027	1	0	--	2	1.01103e+17	no
regulation of microtubule cytoskeleton organization	GO:0070507	0.29027	1	0	--	2	1.01108e+17	no
mitochondrial respiratory chain complex IV biogenesis	GO:0097034	0.29095	1	0	--	1	101114407	no
ligand-activated sequence-specific DNA binding RNA polymerase II transcription factor activity	GO:0004879	0.29164	1	0	--	1	101120760	no
androgen receptor activity	GO:0004882	0.29164	1	0	--	1	101120760	no
androgen receptor signaling pathway	GO:0030521	0.29164	1	0	--	1	101120760	no
chromosome condensation	GO:0030261	0.29228	1	0	--	1	101111671	no
negative regulation of cell cycle process	GO:0010948	0.29269	1	1	100101234	1	101123347	no
D-alanine-D-alanine ligase activity	GO:0008716	0.29321	1	1	101121731	0	--	no
methyltransferase activity	GO:0008168	0.29322	1	7	1.01118e+62	3	1.01109e+26	no
endocytosis	GO:0006897	0.29348	1	0	--	1	101111925	no
immune response-regulating signaling pathway	GO:0002764	0.29399	1	1	101119125	0	--	no
ketone biosynthetic process	GO:0042181	0.29428	1	1	101116112	0	--	no
quinone metabolic process	GO:1901661	0.29428	1	1	101116112	0	--	no
quinone biosynthetic process	GO:1901663	0.29428	1	1	101116112	0	--	no
organic cyclic compound metabolic process	GO:1901360	0.29448	1	55	101108385,101114855,101104592,101103527,101121375,101107295,101108504,101116239,101105245,101123491,101104506,101114475,101121731,101104590,101121513,101118375,101114115,101103037,101102481,101111279,105610504,101106090,101111607,101117061,101112650,101104702,101117114,101119070,101104250,101104532,101105636,101116075,101108492,101109695,105612424,101103949,101105324,101105870,101107944,101104159…	59	101114855,101106958,101118375,101119314,101110276,101119894,101122010,101109863,101115780,101120381,101113952,101117114,443259,101120591,101104761,101120760,101117989,101103719,101120549,101108504,101105691,101116716,101115223,101109066,101122612,101118793,101111419,101118709,101104159,101105229,101106482,101117640,101110008,101103688,105610504,101120429,101113340,101105324,101120020,101104715,10…	no
mitochondrial respiratory chain	GO:0005746	0.29487	1	2	1.01106e+17	0	--	no
multi-organism transport	GO:0044766	0.29544	1	1	101110804	0	--	no
double-strand break repair	GO:0006302	0.29547	1	2	1.01102e+17	0	--	no
mannosyltransferase activity	GO:0000030	0.29649	1	0	--	1	101109863	no
pyrimidine nucleoside triphosphate metabolic process	GO:0009147	0.29673	1	0	--	1	101122612	no
isoprenoid biosynthetic process	GO:0008299	0.29679	1	2	1.01107e+17	0	--	no
isoprenoid metabolic process	GO:0006720	0.29679	1	2	1.01109e+17	0	--	no
fatty acid synthase activity	GO:0004312	0.29774	1	0	--	1	101109685	no
coenzyme metabolic process	GO:0006732	0.29828	1	4	1.01114e+35	0	--	no
heme binding	GO:0020037	0.29846	1	1	101105245	4	1.01105e+35	no
organelle membrane	GO:0031090	0.2995	1	13	1.01108e+116	3	1.01121e+26	no
protein targeting to Golgi	GO:0000042	0.3001	1	0	--	1	101109394	no
retrograde transport, vesicle recycling within Golgi	GO:0000301	0.3001	1	0	--	1	101109394	no
protein localization to Golgi apparatus	GO:0034067	0.3001	1	0	--	1	101109394	no
establishment of protein localization to Golgi	GO:0072600	0.3001	1	0	--	1	101109394	no
organ development	GO:0048513	0.30022	1	2	1.01107e+17	0	--	no
integral to peroxisomal membrane	GO:0005779	0.30026	1	0	--	1	101110557	no
intrinsic to peroxisomal membrane	GO:0031231	0.30026	1	0	--	1	101110557	no
polyol metabolic process	GO:0019751	0.30042	1	1	101108887	0	--	no
cell cycle phase transition	GO:0044770	0.30072	1	1	100101234	1	101123347	no
regulation of cell cycle phase transition	GO:1901987	0.30072	1	1	100101234	1	101123347	no
single-organism biosynthetic process	GO:0044711	0.30194	1	4	1.01114e+35	5	1.01119e+44	no
adherens junction	GO:0005912	0.30221	1	1	101103527	0	--	no
cell-substrate adherens junction	GO:0005924	0.30221	1	1	101103527	0	--	no
focal adhesion	GO:0005925	0.30221	1	1	101103527	0	--	no
cell-substrate junction	GO:0030055	0.30221	1	1	101103527	0	--	no
anchoring junction	GO:0070161	0.30221	1	1	101103527	0	--	no
regulation of cell division	GO:0051302	0.30264	1	0	--	1	101107136	no
lipid metabolic process	GO:0006629	0.30478	1	10	1.01114e+89	5	1.01119e+44	no
nucleic acid metabolic process	GO:0090304	0.30518	1	45	101109450,101114610,101111691,101114102,101105117,101119314,101120591,101108168,101102335,101111609,101107495,101104159,101122058,101114986,101108883,101105324,101105870,101107944,101109695,105612424,101116075,101108492,101104250,101119070,101104532,101105636,101104702,101117114,101106090,105610504,101111607,101112650,101118375,101103037,101111279,101102481,101104590,101121513,101104506,101114475…	56	101120549,101108504,101105691,101117989,101103719,443259,101120591,101104761,101120760,101115223,101109066,101116716,101122010,101110276,101119894,101119314,101114855,101106958,101118375,101117114,101109863,101115780,101120381,101113952,106991905,101111279,101119368,101122478,101116091,101117192,101111671,101122294,101119918,101122625,101114805,101116239,101123347,101120429,105610504,101106482,10…	no
DNA conformation change	GO:0071103	0.30537	1	2	1.01103e+17	2	1.01112e+17	no
mitochondrial proton-transporting ATP synthase complex	GO:0005753	0.30588	1	2	1.01121e+17	0	--	no
secondary metabolite biosynthetic process	GO:0044550	0.30595	1	0	--	1	106991905	no
tRNA (guanine-N7-)-methyltransferase activity	GO:0008176	0.30621	1	0	--	1	101115780	no
SOS response	GO:0009432	0.30625	1	1	101106090	0	--	no
RNA splicing, via transesterification reactions with bulged adenosine as nucleophile	GO:0000377	0.30655	1	1	101105324	2	1.01105e+17	no
mRNA splicing, via spliceosome	GO:0000398	0.30655	1	1	101105324	2	1.01119e+17	no
cytokinesis by binary fission	GO:0043093	0.30742	1	2	1.01107e+17	1	101118709	no
nitrogen compound metabolic process	GO:0006807	0.30762	1	56	101103949,105612424,101109695,101108059,101108492,101116075,101122058,101104159,101108883,101114986,101118692,101105324,101105870,101107944,101108168,101102335,101111609,101107495,101109450,101105117,101114102,101114610,101111691,101120591,101119314,101122509,101121375,101116239,101105245,101108504,101107295,101104592,101114855,101108385,101103527,101121513,101104590,101114475,101104506,101123491…	64	101122010,101110276,101119894,101119314,101106958,100147792,101114855,101117114,101115780,101109863,101113952,101117989,101103719,101120591,443259,101104761,101120760,101109066,101122612,101116716,105610504,101106482,101110008,101111419,101118709,101104159,101107891,100125623,101104715,101113340,106991905,101115363,101108959,101117192,101111671,101119918,101120218,101122294,101122625,101116239,10…	no
microtubule nucleation	GO:0007020	0.3082	1	0	--	1	101107863	no
regulation of microtubule nucleation	GO:0010968	0.3082	1	0	--	1	101107863	no
positive regulation of microtubule nucleation	GO:0090063	0.3082	1	0	--	1	101107863	no
macromolecular complex	GO:0032991	0.30926	1	37	101110188,101115433,101109450,101111267,101118119,101112751,101102335,101123588,101113694,101109168,101107370,101120489,101104159,101123227,101105620,101105870,101102730,101120711,101105324,101103987,101105636,101109367,101102887,101112650,101111279,101104605,101109294,101107851,101107680,101110163,101123491,101114398,101121375,101116822,101119900,101109346,100101234	30	101111671,101109066,100271659,101102737,101110416,101110941,101109394,101107863,101111925,101117907,101111279,101109123,101120760,101104961,101103200,101119848,100127215,101109863,101113340,101105324,101116887,101102221,101120819,101108027,101110008,101107370,101118793,101118709,101108805,101104159	no
calcium ion transmembrane transport	GO:0070588	0.30981	1	0	--	1	101117907	no
vitamin biosynthetic process	GO:0009110	0.31008	1	2	1.01114e+17	1	105610504	no
water-soluble vitamin biosynthetic process	GO:0042364	0.31008	1	2	1.05611e+17	1	105610504	no
protein catabolic process	GO:0030163	0.31075	1	4	1.01121e+35	0	--	no
ATPase activity	GO:0016887	0.31179	1	8	1.01103e+71	5	1.01113e+44	no
pyridine-containing compound biosynthetic process	GO:0072525	0.31196	1	1	101104592	0	--	no
protein binding, bridging	GO:0030674	0.31213	1	4	1.01111e+35	1	101111279	no
binding, bridging	GO:0060090	0.31213	1	4	1.01115e+35	1	101111279	no
anaphase-promoting complex	GO:0005680	0.31228	1	3	1.01103e+26	1	101109123	no
cullin-RING ubiquitin ligase complex	GO:0031461	0.31228	1	3	1.01103e+26	1	101109123	no
nuclear ubiquitin ligase complex	GO:0000152	0.31228	1	3	1.0112e+26	1	101109123	no
coenzyme A metabolic process	GO:0015936	0.3133	1	1	101114102	0	--	no
nucleoside bisphosphate metabolic process	GO:0033865	0.3133	1	1	101114102	0	--	no
ribonucleoside bisphosphate metabolic process	GO:0033875	0.3133	1	1	101114102	0	--	no
purine nucleoside bisphosphate metabolic process	GO:0034032	0.3133	1	1	101114102	0	--	no
translation elongation factor activity	GO:0003746	0.3137	1	1	101114398	0	--	no
purine-containing compound biosynthetic process	GO:0072522	0.31434	1	4	1.01114e+35	1	101122612	no
RNA polyadenylation	GO:0043631	0.31653	1	1	101122058	0	--	no
WASH complex	GO:0071203	0.31658	1	1	101109346	0	--	no
guanosine-containing compound biosynthetic process	GO:1901070	0.31673	1	0	--	1	101122612	no
protein lipidation	GO:0006497	0.31698	1	1	101109604	1	101109863	no
GPI anchor biosynthetic process	GO:0006506	0.31698	1	1	101109604	1	101109863	no
phosphatidylinositol biosynthetic process	GO:0006661	0.31698	1	1	101109604	1	101109863	no
nucleoside diphosphate metabolic process	GO:0009132	0.31724	1	0	--	1	101122612	no
water-soluble vitamin metabolic process	GO:0006767	0.31733	1	2	1.01114e+17	1	105610504	no
vitamin metabolic process	GO:0006766	0.31733	1	2	1.05611e+17	1	105610504	no
cell-cell adhesion	GO:0016337	0.3178	1	0	--	4	1.01116e+35	no
cellular component organization or biogenesis	GO:0071840	0.31816	1	24	1.01104e+215	22	1.01103e+197	no
extracellular space	GO:0005615	0.31957	1	3	1.01124e+26	4	1.01109e+35	no
threonine-type endopeptidase activity	GO:0004298	0.31976	1	1	101110188	0	--	no
threonine-type peptidase activity	GO:0070003	0.31976	1	1	101110188	0	--	no
RNA splicing, via transesterification reactions	GO:0000375	0.31984	1	1	101105324	2	1.01105e+17	no
killing by symbiont of host cells	GO:0001907	0.32058	1	1	101119070	0	--	no
disruption by symbiont of host cell	GO:0044004	0.32058	1	1	101119070	0	--	no
epidermis development	GO:0008544	0.32071	1	1	101107138	0	--	no
skin development	GO:0043588	0.32071	1	1	101107138	0	--	no
external encapsulating structure	GO:0030312	0.32161	1	2	1.01114e+17	3	1.00272e+26	no
nucleobase-containing compound metabolic process	GO:0006139	0.32409	1	50	101116075,101108492,101103949,105612424,101109695,101105870,101107944,101105324,101108883,101114986,101122058,101104159,101107495,101111609,101102335,101108168,101120591,101119314,101105117,101114102,101111691,101114610,101109450,101104592,101114855,101116239,101105245,101107295,101108504,101121375,101121731,101114475,101123491,101104506,101121513,101104590,101111279,101102481,101118375,101103037…	58	106991905,101111279,101122478,101119368,101116091,101117192,101111671,101122294,101119918,101114805,101122625,101116239,101123347,101119490,101120429,105610504,101106482,101117640,101110008,101105229,101103688,101111419,101118793,101118709,101104159,100505405,101104696,101107891,100125623,101104715,101113340,101120020,101105324,101108504,101120549,101105691,101117989,101103719,101120591,101104761…	no
nucleoside biosynthetic process	GO:0009163	0.32428	1	3	1.01114e+26	1	101122612	no
ribonucleoside biosynthetic process	GO:0042455	0.32428	1	3	1.01121e+26	1	101122612	no
glycosyl compound biosynthetic process	GO:1901659	0.32518	1	3	1.01123e+26	1	101122612	no
divalent metal ion transport	GO:0070838	0.32673	1	3	1.01117e+26	1	101117907	no
nucleoside metabolic process	GO:0009116	0.32688	1	4	1.01123e+35	2	1.01119e+17	no
iron ion transmembrane transporter activity	GO:0005381	0.32746	1	3	1.01117e+26	0	--	no
cell outer membrane	GO:0009279	0.32758	1	0	--	1	101120429	no
glycosyl compound metabolic process	GO:1901657	0.32758	1	4	1.01104e+35	2	1.01119e+17	no
endodeoxyribonuclease activity	GO:0004520	0.32799	1	1	101105245	1	101116091	no
ubiquitin ligase complex	GO:0000151	0.3283	1	3	1.01103e+26	1	101109123	no
proton-transporting ATPase activity, rotational mechanism	GO:0046961	0.32831	1	0	--	1	101113340	no
oxidoreductase activity, acting on single donors with incorporation of molecular oxygen, incorporation of two atoms of oxygen	GO:0016702	0.32857	1	2	1.01105e+17	0	--	no
activation of immune response	GO:0002253	0.32896	1	1	101119125	0	--	no
mitochondrial respiratory chain complex assembly	GO:0033108	0.32936	1	0	--	1	101114407	no
glutathione metabolic process	GO:0006749	0.32941	1	0	--	1	101120218	no
purine nucleoside triphosphate biosynthetic process	GO:0009145	0.32966	1	2	1.01121e+17	1	101122612	no
nucleoside triphosphate biosynthetic process	GO:0009142	0.32966	1	2	1.01123e+17	1	101122612	no
ribonucleoside triphosphate biosynthetic process	GO:0009201	0.32966	1	2	1.01123e+17	1	101122612	no
purine ribonucleoside triphosphate biosynthetic process	GO:0009206	0.32966	1	2	1.01123e+17	1	101122612	no
phosphoenolpyruvate carboxykinase activity	GO:0004611	0.32984	1	0	--	1	101123377	no
endoplasmic reticulum	GO:0005783	0.33043	1	6	1.01117e+53	3	1.01115e+26	no
tubulin binding	GO:0015631	0.33064	1	1	101119445	4	1.01103e+35	no
cellular component biogenesis	GO:0044085	0.33089	1	16	1.05612e+143	9	1.01105e+80	no
evasion or tolerance of host defense response	GO:0030682	0.33153	1	1	101105886	0	--	no
evasion or tolerance of defense response of other organism involved in symbiotic interaction	GO:0051807	0.33153	1	1	101105886	0	--	no
disruption of cells of other organism involved in symbiotic interaction	GO:0051818	0.33294	1	1	101119070	0	--	no
killing of cells in other organism involved in symbiotic interaction	GO:0051883	0.33294	1	1	101119070	0	--	no
reproduction of a single-celled organism	GO:0032505	0.33298	1	2	1.05612e+17	1	101118709	no
regulation of intracellular protein kinase cascade	GO:0010627	0.33388	1	0	--	1	101123394	no
DNA-directed RNA polymerase activity	GO:0003899	0.33428	1	2	1.01104e+17	4	1.01111e+35	no
intra-Golgi vesicle-mediated transport	GO:0006891	0.33541	1	0	--	2	1.01103e+17	no
modulation by virus of host morphology or physiology	GO:0019048	0.33543	1	2	1.01106e+17	1	101105677	no
proton-transporting ATP synthase complex, coupling factor F(o)	GO:0045263	0.33646	1	2	1.01123e+17	0	--	no
deoxyribonuclease activity	GO:0004536	0.3365	1	4	1.01105e+35	1	101116091	no
gene expression	GO:0010467	0.33657	1	42	101109450,101114102,101105117,101114610,101120591,101119314,106990105,101108168,101102335,101107495,101111609,101113694,101120489,101122058,101104159,101108883,101114986,101105324,101102730,101105870,101103987,101109695,105612424,101116075,101108492,101104535,101104532,101119070,101104250,101104702,105610504,101111279,101121513,101104590,101114398,101104506,101110163,101116239,101105245,101108504…	48	101109863,101115780,101113952,101104961,100127215,101119314,101114855,101110276,101119894,101115223,101109066,101117989,101103719,101120591,443259,101120760,101120549,101108504,101105691,101110941,101104715,101120020,101113340,101105324,101104696,100505405,101107891,100125623,101106482,101117640,101105229,101110008,101103688,101118793,101111419,101118709,101104159,105610504,101116239,101123347,10…	no
ATPase activity, coupled to transmembrane movement of ions, rotational mechanism	GO:0044769	0.33783	1	0	--	1	101113340	no
cellular component organization	GO:0016043	0.3383	1	21	1.01119e+188	21	1.01102e+188	no
peptide biosynthetic process	GO:0043043	0.33831	1	0	--	1	101120218	no
pyridine nucleotide metabolic process	GO:0019362	0.33832	1	1	101104592	0	--	no
nicotinamide nucleotide metabolic process	GO:0046496	0.33832	1	1	101104592	0	--	no
molybdopterin cofactor biosynthetic process	GO:0032324	0.33931	1	1	101117061	0	--	no
molybdopterin cofactor metabolic process	GO:0043545	0.33931	1	1	101117061	0	--	no
rRNA binding	GO:0019843	0.33987	1	1	101120489	0	--	no
transferase activity, transferring acyl groups	GO:0016746	0.34022	1	3	1.01115e+26	5	1.0111e+44	no
chromosome segregation	GO:0007059	0.34239	1	0	--	3	1.01112e+26	no
biofilm formation	GO:0042710	0.34368	1	0	--	1	101117192	no
potassium channel activity	GO:0005267	0.34394	1	3	1.00303e+26	1	101120429	no
intracellular steroid hormone receptor signaling pathway	GO:0030518	0.34423	1	0	--	1	101120760	no
intracellular receptor signaling pathway	GO:0030522	0.34423	1	0	--	1	101120760	no
negative regulation of cellular process	GO:0048523	0.34561	1	3	1.01113e+26	3	1.01105e+26	no
fatty-acyl-CoA binding	GO:0000062	0.34603	1	1	101111606	0	--	no
lipoprotein biosynthetic process	GO:0042158	0.34612	1	1	101109604	1	101109863	no
sulfur compound biosynthetic process	GO:0044272	0.34622	1	1	105610504	2	1.05611e+17	no
nucleotide catabolic process	GO:0009166	0.34737	1	1	101103949	1	101119490	no
response to antibiotic	GO:0046677	0.34741	1	0	--	1	101108785	no
macromolecule transmembrane transporter activity	GO:0022884	0.34816	1	1	101105636	0	--	no
kinase binding	GO:0019900	0.34835	1	0	--	2	101102221641303	no
regulation of kinase activity	GO:0043549	0.34913	1	0	--	1	101123394	no
regulation of protein kinase activity	GO:0045859	0.34913	1	0	--	1	101123394	no
regulation of transferase activity	GO:0051338	0.34913	1	0	--	1	101123394	no
purine nucleotide metabolic process	GO:0006163	0.34922	1	4	1.01123e+35	2	1.01123e+17	no
metal ion transmembrane transporter activity	GO:0046873	0.34936	1	7	1.01117e+62	7	1.0111e+62	no
nucleoside phosphate catabolic process	GO:1901292	0.34999	1	1	101103949	1	101119490	no
barrier septum assembly	GO:0000917	0.35003	1	2	1.01107e+17	1	101118709	no
cytokinetic process	GO:0032506	0.35003	1	2	1.01107e+17	1	101118709	no
cell septum assembly	GO:0090529	0.35003	1	2	1.05612e+17	1	101118709	no
evasion or tolerance of host defenses by virus	GO:0019049	0.35336	1	1	101105886	0	--	no
endonuclease activity	GO:0004519	0.35432	1	2	1.0699e+17	3	1.01116e+26	no
actin binding	GO:0003779	0.35508	1	2	1.01115e+17	7	1.01119e+62	no
protein import into nucleus	GO:0006606	0.35654	1	3	1.01104e+26	1	101123347	no
protein localization to nucleus	GO:0034504	0.35654	1	3	1.01104e+26	1	101123347	no
nuclear import	GO:0051170	0.35654	1	3	1.01104e+26	1	101123347	no
protein targeting to nucleus	GO:0044744	0.35654	1	3	1.0112e+26	1	101123347	no
cell projection part	GO:0044463	0.35723	1	1	101111279	1	101111279	no
nucleobase metabolic process	GO:0009112	0.35724	1	1	101121731	0	--	no
nucleobase biosynthetic process	GO:0046112	0.35724	1	1	101121731	0	--	no
small molecule metabolic process	GO:0044281	0.35787	1	16	1.05611e+143	8	1.01119e+71	no
phospholipid biosynthetic process	GO:0008654	0.3579	1	2	1.01108e+17	1	101109863	no
nuclear-transcribed mRNA catabolic process	GO:0000956	0.35936	1	1	101114475	0	--	no
pyridine-containing compound metabolic process	GO:0072524	0.35959	1	1	101104592	0	--	no
peroxisomal membrane	GO:0005778	0.35979	1	0	--	1	101110557	no
microbody membrane	GO:0031903	0.35979	1	0	--	1	101110557	no
microbody part	GO:0044438	0.35979	1	0	--	1	101110557	no
peroxisomal part	GO:0044439	0.35979	1	0	--	1	101110557	no
cellular component assembly	GO:0022607	0.36085	1	13	1.01105e+116	8	1.01105e+71	no
DNA-directed RNA polymerase II, core complex	GO:0005665	0.36123	1	0	--	1	101109863	no
cellular macromolecule metabolic process	GO:0044260	0.3614	1	72	101111691,101103083,101120591,101119314,101102335,101123003,101108835,101107495,101111609,101115102,101122058,101120727,101104159,101105324,101102730,101109604,101105870,101117715,101103987,101116075,101113453,101104532,101113256,101117114,101104702,101106090,105610504,101121123,101121513,101104590,101114398,101120743,101116239,101105245,101119934,101114855,101109450,101110188,101114102,101105117…	70	101118375,101120381,780507,100127215,494191,101110941,101105691,101108504,101120549,101122045,101101847,101104128,101108785,101115223,101117640,101103688,101105229,101108805,101118793,101120429,101118565,101120020,101105324,100505405,101104696,101111279,101116091,101122478,101119368,101114805,101119314,101106958,101102951,101114855,101122010,101119894,101110276,101113952,101115780,101109863,10110…	no
organic acid metabolic process	GO:0006082	0.36158	1	7	1.01115e+62	6	1.0111e+53	no
lipoprotein metabolic process	GO:0042157	0.36227	1	2	1.0111e+17	1	101109863	no
MHC protein complex	GO:0042611	0.36253	1	1	101107851	0	--	no
MHC class II protein complex	GO:0042613	0.36253	1	1	101107851	0	--	no
protein targeting	GO:0006605	0.36262	1	5	1.01117e+44	2	1.01109e+17	no
translational elongation	GO:0006414	0.36275	1	1	101114398	0	--	no
oxidoreductase activity, acting on the aldehyde or oxo group of donors, NAD or NADP as acceptor	GO:0016620	0.36281	1	1	101103527	0	--	no
negative regulation of peptidase activity	GO:0010466	0.3631	1	1	101112751	0	--	no
negative regulation of endopeptidase activity	GO:0010951	0.3631	1	1	101112751	0	--	no
gluconeogenesis	GO:0006094	0.36386	1	0	--	1	101123377	no
hexose biosynthetic process	GO:0019319	0.36386	1	0	--	1	101123377	no
monosaccharide biosynthetic process	GO:0046364	0.36386	1	0	--	1	101123377	no
RNA metabolic process	GO:0016070	0.36438	1	34	101104590,101121513,101104506,101114475,101108504,101107295,101116239,101105245,101114855,101104250,101119070,101104532,101104702,105610504,101111279,101114986,101108883,101104159,101122058,101105870,101105324,105612424,101109695,101108492,101116075,101119314,101120591,101114610,101105117,101114102,101102335,101108168,101107495,101111609	46	101113952,101109863,101115780,101114855,101119314,101119894,101110276,101116716,101109066,101115223,101120760,101120591,443259,101103719,101117989,101105691,101108504,101120549,101113340,101120020,101105324,101104715,100125623,101107891,100505405,101104696,101104159,101118793,101118709,101111419,101117640,101106482,101110008,101103688,101105229,105610504,101123347,101116239,101114805,101122625,10…	no
mitotic anaphase	GO:0000090	0.36467	1	0	--	1	101102737	no
anaphase	GO:0051322	0.36467	1	0	--	1	101102737	no
ADP binding	GO:0043531	0.36659	1	1	101114102	1	101122253	no
alpha-amino acid catabolic process	GO:1901606	0.36699	1	1	101105245	0	--	no
synapse	GO:0045202	0.36835	1	1	101110163	0	--	no
amino acid binding	GO:0016597	0.36847	1	1	101113620	0	--	no
regulation of cysteine-type endopeptidase activity involved in apoptotic process	GO:0043281	0.36854	1	1	101112751	0	--	no
regulation of cysteine-type endopeptidase activity	GO:2000116	0.36854	1	1	101112751	0	--	no
organophosphate biosynthetic process	GO:0090407	0.36879	1	7	1.01117e+62	2	1.0111e+17	no
DNA topoisomerase type II (ATP-hydrolyzing) activity	GO:0003918	0.36903	1	1	101103037	0	--	no
DNA topoisomerase II activity	GO:0061505	0.36903	1	1	101103037	0	--	no
ribosomal subunit	GO:0044391	0.36964	1	1	101103987	0	--	no
iron ion transport	GO:0006826	0.37029	1	3	1.01117e+26	0	--	no
neuropeptide signaling pathway	GO:0007218	0.37066	1	1	101114855	2	1.01115e+17	no
mRNA binding	GO:0003729	0.37236	1	1	101105324	1	101105324	no
regulation of cellular protein metabolic process	GO:0032268	0.37302	1	0	--	2	1.01109e+17	no
host cell nucleus	GO:0042025	0.37317	1	3	1.01119e+26	0	--	no
cellular aromatic compound metabolic process	GO:0006725	0.37423	1	52	101122058,101104159,101108883,101114986,101105324,101105870,101107944,101103949,101109695,105612424,101116075,101108492,101109450,101114102,101105117,101114610,101111691,101120591,101119314,101108168,101102335,101111609,101107495,101121513,101104590,101114475,101123491,101104506,101121731,101121375,101116239,101105245,101107295,101108504,101104592,101108385,101114855,101103527,101105636,101104532…	59	101109066,101122612,101115223,101116716,101105691,101108504,101120549,101103719,101117989,101120760,101120591,101104761,443259,101117114,101113952,101120381,101115780,101109863,101122010,101119894,101110276,101119314,101114855,101106958,101118375,101117192,101111671,101116091,101122478,101119368,101122625,101114805,101122294,101119918,101123347,101116239,101119490,106991905,101115363,101111279,10…	no
structural constituent of cytoskeleton	GO:0005200	0.37511	1	0	--	1	101102221	no
multicellular organismal reproductive behavior	GO:0033057	0.37519	1	1	101103083	0	--	no
multi-multicellular organism process	GO:0044706	0.37519	1	1	101103083	0	--	no
post-mating behavior	GO:0045297	0.37519	1	1	101103083	0	--	no
regulation of female receptivity	GO:0045924	0.37519	1	1	101103083	0	--	no
regulation of female receptivity, post-mating	GO:0046008	0.37519	1	1	101103083	0	--	no
female mating behavior	GO:0060180	0.37519	1	1	101103083	0	--	no
phosphotransferase activity, phosphate group as acceptor	GO:0016776	0.37599	1	1	101107495	3	1.0112e+26	no
positive regulation of immune system process	GO:0002684	0.3762	1	1	101119125	0	--	no
positive regulation of immune response	GO:0050778	0.3762	1	1	101119125	0	--	no
prosthetic group metabolic process	GO:0051189	0.37641	1	1	101117061	0	--	no
regulation of multi-organism process	GO:0043900	0.37685	1	1	101119070	0	--	no
adenyl nucleotide binding	GO:0030554	0.37764	1	32	101107944,101120727,101122186,101116607,105612424,101113972,101111691,101114610,101122679,101105117,101114102,101109450,101123003,101122328,101116609,101117245,101121731,101104590,101104730,101119934,101116822,101122509,101107295,101119324,101116239,101119070,101103037,101111279,101106090,101111607,101108887,101117061	19	1.01105e+164	no
peroxiredoxin activity	GO:0051920	0.37821	1	0	--	1	101117643	no
defense response to Gram-positive bacterium	GO:0050830	0.37901	1	0	--	1	101113952	no
extracellular region part	GO:0044421	0.3802	1	8	1.01111e+71	6	1.01111e+53	no
intracellular protein kinase cascade	GO:0007243	0.38078	1	0	--	1	101123394	no
regulation of cell death	GO:0010941	0.38087	1	2	1.01113e+17	2	1.01106e+17	no
regulation of apoptotic process	GO:0042981	0.38087	1	2	1.01119e+17	2	1.01123e+17	no
regulation of programmed cell death	GO:0043067	0.38087	1	2	1.01119e+17	2	1.01123e+17	no
cell periphery	GO:0071944	0.38388	1	7	1.01108e+62	9	1.01118e+80	no
endosomal transport	GO:0016197	0.38413	1	1	101109294	0	--	no
pseudouridine synthase activity	GO:0009982	0.38449	1	0	--	1	443259	no
small molecule binding	GO:0036094	0.38458	1	41	101122186,101107229,101120727,101108883,101107944,105612424,101113972,101116607,101109450,101105117,101114102,101122679,101111691,101108191,101114610,101123003,101122328,101104730,101117302,101104590,101116609,101117245,101121731,101122509,101116239,101119324,101107295,101119934,101103527,101116822,101122731,101119070,101117114,101111607,101121740,101103322,101106090,101117061,101108887,101103037…	25	1.01109e+218	no
cellular modified amino acid biosynthetic process	GO:0042398	0.3846	1	1	101108059	1	101120218	no
thiamine pyrophosphate binding	GO:0030976	0.38706	1	1	101107229	0	--	no
intracellular transport	GO:0046907	0.38889	1	11	1.01121e+98	11	1.01109e+98	no
small molecule biosynthetic process	GO:0044283	0.39014	1	4	1.05611e+35	4	1.0112e+35	no
lipase activity	GO:0016298	0.39016	1	1	101120896	2	1.01121e+17	no
RNA polymerase II transcription factor binding transcription factor activity	GO:0001076	0.39122	1	1	101102335	3	1.0111e+26	no
RNA polymerase II transcription cofactor activity	GO:0001104	0.39122	1	1	101102335	3	1.01121e+26	no
vacuolar transport	GO:0007034	0.39257	1	1	101111221	0	--	no
thylakoid membrane	GO:0042651	0.39276	1	0	--	1	101120819	no
sequence-specific DNA binding RNA polymerase II transcription factor activity	GO:0000981	0.39286	1	0	--	1	101120760	no
oxidoreductase activity, acting on paired donors, with incorporation or reduction of molecular oxygen, reduced pteridine as one donor, and incorporation of one atom of oxygen	GO:0016714	0.39288	1	1	101113620	0	--	no
fibrinogen complex	GO:0005577	0.39443	1	3	1.01111e+26	1	101111279	no
platelet activation	GO:0030168	0.39443	1	3	1.01114e+26	1	101111279	no
cell morphogenesis	GO:0000902	0.39507	1	2	1.01109e+17	1	101110012	no
cellular component morphogenesis	GO:0032989	0.39507	1	2	1.01109e+17	1	101110012	no
regulation of protein metabolic process	GO:0051246	0.39677	1	0	--	2	1.01123e+17	no
response to abiotic stimulus	GO:0009628	0.39895	1	0	--	1	100125614	no
viral process	GO:0016032	0.39937	1	11	1.01115e+98	3	1.0111e+26	no
Rho GTPase binding	GO:0017048	0.40088	1	0	--	1	101111608	no
mediator complex	GO:0016592	0.40184	1	1	101102335	3	1.01121e+26	no
translation	GO:0006412	0.40238	1	11	1.01104e+98	4	1.00127e+35	no
cellular macromolecule biosynthetic process	GO:0034645	0.40243	1	39	101114398,101110163,101121513,101104590,101103527,101105245,101117114,101105636,101104532,101119070,101104250,101118375,101111279,101111607,105610504,101106090,101109604,101102730,101105870,101120727,101120489,101114986,101108492,101116075,101109695,101103987,105612424,101105117,101114102,101114610,101120591,101119314,101109450,101108835,101111609,101107495,101113694,101108168,101102335	46	101103719,101117989,101120760,101120591,443259,101110941,101120549,101116716,101109066,101115223,101119314,101118375,101106958,101119894,101110276,101113952,101109863,101104961,101117114,100127215,101111279,106991905,101123347,101117192,101111671,101122478,101119368,101122625,101114805,101122294,101119918,101106482,101110008,101103688,101105229,101118793,101118709,101111419,101120429,105610504,10…	no
cellular amide metabolic process	GO:0043603	0.40426	1	1	101118692	1	101120218	no
asexual reproduction	GO:0019954	0.4043	1	2	1.01107e+17	1	101118709	no
carboxylic ester hydrolase activity	GO:0052689	0.40465	1	1	101120896	2	1.01121e+17	no
pigment biosynthetic process	GO:0046148	0.40633	1	2	1.01109e+17	0	--	no
carboxylic acid metabolic process	GO:0019752	0.40738	1	7	1.01105e+62	5	1.01115e+44	no
3-beta-hydroxy-delta5-steroid dehydrogenase activity	GO:0003854	0.40938	1	1	101114115	0	--	no
steroid dehydrogenase activity	GO:0016229	0.40938	1	1	101114115	0	--	no
steroid dehydrogenase activity, acting on the CH-OH group of donors, NAD or NADP as acceptor	GO:0033764	0.40938	1	1	101114115	0	--	no
host cell part	GO:0033643	0.41002	1	4	1.01119e+35	0	--	no
protein dephosphorylation	GO:0006470	0.41119	1	3	1.0111e+26	1	101102951	no
nucleobase-containing compound catabolic process	GO:0034655	0.4117	1	2	1.01114e+17	1	101119490	no
cytoplasmic vesicle	GO:0031410	0.41243	1	1	101105886	3	1.01109e+26	no
carbon-sulfur lyase activity	GO:0016846	0.41252	1	1	101111221	0	--	no
modification by symbiont of host morphology or physiology	GO:0044003	0.41325	1	2	1.01119e+17	1	101105677	no
establishment of localization in cell	GO:0051649	0.41437	1	13	1.01124e+116	12	1.01121e+107	no
killing of cells of other organism	GO:0031640	0.41472	1	1	101119070	0	--	no
disruption of cells of other organism	GO:0044364	0.41472	1	1	101119070	0	--	no
cytoplasmic transport	GO:0016482	0.41635	1	4	1.0112e+35	4	1.01113e+35	no
nutrient reservoir activity	GO:0045735	0.41664	1	0	--	1	100505405	no
interaction with host	GO:0051701	0.41771	1	4	1.01119e+35	1	101105677	no
modification of morphology or physiology of other organism involved in symbiotic interaction	GO:0051817	0.41812	1	2	1.01119e+17	1	101105677	no
potassium ion transmembrane transporter activity	GO:0015079	0.42041	1	3	1.01117e+26	1	101120429	no
vesicle	GO:0031982	0.42096	1	1	101105886	3	1.01109e+26	no
growth factor receptor binding	GO:0070851	0.42257	1	1	101104506	0	--	no
endoribonuclease activity, producing 5'-phosphomonoesters	GO:0016891	0.42335	1	0	--	2	1.01118e+17	no
tRNA-specific ribonuclease activity	GO:0004549	0.4237	1	0	--	1	101117640	no
regulation of anatomical structure size	GO:0090066	0.42371	1	1	101109168	1	101104717	no
macromolecule catabolic process	GO:0009057	0.4244	1	6	1.0111e+53	0	--	no
multi-organism cellular process	GO:0044764	0.42538	1	11	1.01114e+98	4	1.01116e+35	no
7-methylguanosine RNA capping	GO:0009452	0.42563	1	1	101116239	1	101116239	no
RNA capping	GO:0036260	0.42563	1	1	101116239	1	101116239	no
GTP binding	GO:0005525	0.426	1	7	1.01122e+62	6	1.00148e+53	no
binding of sperm to zona pellucida	GO:0007339	0.42633	1	0	--	1	101112956	no
cell recognition	GO:0008037	0.42633	1	0	--	1	101112956	no
cell-cell recognition	GO:0009988	0.42633	1	0	--	1	101112956	no
sperm-egg recognition	GO:0035036	0.42633	1	0	--	1	101112956	no
cytochrome b6f complex	GO:0009512	0.42639	1	0	--	1	101111925	no
steroid hormone receptor activity	GO:0003707	0.42753	1	0	--	1	101120760	no
divalent inorganic cation transport	GO:0072511	0.42767	1	3	1.01117e+26	1	101117907	no
other organism cell	GO:0044216	0.42816	1	4	1.01112e+35	0	--	no
extraorganismal space	GO:0043245	0.42816	1	4	1.01112e+35	0	--	no
host cell	GO:0043657	0.42816	1	4	1.01112e+35	0	--	no
other organism	GO:0044215	0.42816	1	4	1.01119e+35	0	--	no
host	GO:0018995	0.42816	1	4	1.01119e+35	0	--	no
other organism part	GO:0044217	0.42816	1	4	1.01119e+35	0	--	no
endomembrane system	GO:0012505	0.43051	1	5	1.0111e+44	4	1.0112e+35	no
aminoglycan metabolic process	GO:0006022	0.4319	1	1	101121731	1	101108959	no
carboxylic acid binding	GO:0031406	0.43204	1	1	101113620	0	--	no
phosphogluconate dehydrogenase (decarboxylating) activity	GO:0004616	0.43297	1	1	101108191	0	--	no
tetraterpenoid metabolic process	GO:0016108	0.43439	1	1	101108883	0	--	no
tetraterpenoid biosynthetic process	GO:0016109	0.43439	1	1	101108883	0	--	no
carotenoid metabolic process	GO:0016116	0.43439	1	1	101108883	0	--	no
carotenoid biosynthetic process	GO:0016117	0.43439	1	1	101108883	0	--	no
guanyl ribonucleotide binding	GO:0032561	0.43531	1	7	1.01117e+62	6	1.01123e+53	no
protein-L-isoaspartate (D-aspartate) O-methyltransferase activity	GO:0004719	0.43532	1	1	101119070	0	--	no
hydrolase activity, acting on ester bonds	GO:0016788	0.43546	1	15	1.01114e+134	11	1.01121e+98	no
monooxygenase activity	GO:0004497	0.43583	1	1	101113620	1	101112815	no
endonuclease activity, active with either ribo- or deoxyribonucleic acids and producing 5'-phosphomonoesters	GO:0016893	0.43775	1	0	--	3	1.0112e+26	no
prenyltransferase activity	GO:0004659	0.43825	1	1	101109616	0	--	no
pyrimidine-containing compound biosynthetic process	GO:0072528	0.43829	1	1	105610504	2	1.05611e+17	no
mating behavior	GO:0007617	0.43928	1	1	101103083	0	--	no
reproductive behavior	GO:0019098	0.43928	1	1	101103083	0	--	no
phosphoenolpyruvate-dependent sugar phosphotransferase system	GO:0009401	0.43938	1	1	101113620	0	--	no
secretion by cell	GO:0032940	0.4395	1	2	1.01106e+17	2	1.01103e+17	no
secretion	GO:0046903	0.4395	1	2	1.01106e+17	2	1.01103e+17	no
cell wall organization or biogenesis	GO:0071554	0.43983	1	1	101108835	0	--	no
organic substance metabolic process	GO:0071704	0.44121	1	100	101108168,101119125,100135441,101113694,101110188,101109450,101114610,101114102,101105117,101118119,106990105,105612424,101109695,101103949,101108492,101120489,101103022,101107229,101122186,101118692,101114986,101108883,101113508,101114010,101107944,101111607,101117061,101112650,101118375,101103037,101102481,101111279,101110145,101104535,101101868,101119070,101104250,101105636,101107295,101108504…	88	101108959,101115363,101109394,106991905,101119490,101116239,101123347,101120218,101123394,101119918,101122294,101122625,101111671,101117192,101111419,101118709,101104159,101110008,101106482,105610504,101113340,101104715,100125623,101107891,101104761,101120591,443259,101120760,101117989,101103719,101105613,101120896,101101868,101116716,101119116,101122612,101109066,101114855,100147792,101102951,10…	no
carbon-oxygen lyase activity	GO:0016835	0.44213	1	1	101118119	2	1.01115e+17	no
cell killing	GO:0001906	0.44234	1	1	101119070	0	--	no
cellular process involved in reproduction in multicellular organism	GO:0022412	0.44298	1	1	101108504	2	1.01116e+17	no
protein tetramerization	GO:0051262	0.44335	1	1	101119324	0	--	no
guanyl nucleotide binding	GO:0019001	0.44354	1	7	1.01117e+62	6	1.00148e+53	no
cellular amino acid catabolic process	GO:0009063	0.44356	1	1	101105245	0	--	no
fat cell differentiation	GO:0045444	0.44512	1	0	--	1	101119848	no
movement in host environment	GO:0052126	0.44537	1	2	1.01104e+17	0	--	no
movement in environment of other organism involved in symbiotic interaction	GO:0052192	0.44537	1	2	1.01104e+17	0	--	no
inorganic cation transmembrane transporter activity	GO:0022890	0.44557	1	9	1.01106e+80	9	1.01123e+80	no
oxidoreductase activity, acting on single donors with incorporation of molecular oxygen	GO:0016701	0.44565	1	2	1.01116e+17	0	--	no
BLOC complex	GO:0031082	0.44606	1	0	--	1	101109066	no
BLOC-1 complex	GO:0031083	0.44606	1	0	--	1	101109066	no
biosynthetic process	GO:0009058	0.44759	1	50	101102335,101108168,101113694,101108835,101111609,101107495,101109450,101120591,101119314,101105117,101114102,101114610,101108059,101116112,101119265,101103987,101109695,105612424,101116075,101108492,101108883,101114986,101107229,101120727,101120489,101105870,101109604,101102730,101117061,101111607,105610504,101106090,101111279,101118375,101114115,101105636,101104532,101104250,101119070,101117114…	53	101111279,106991905,101123347,101119490,101122478,101119368,101117192,101111671,101120218,101122294,101119918,101114805,101122625,101110008,101106482,101105229,101103688,101118793,101111419,101118709,101120429,105610504,101104715,101113340,101104696,100505405,101107891,100125623,101123377,101117989,101103719,443259,101120591,101120760,101120549,101110941,101103732,101116716,101115223,101109685,10…	no
positive regulation of macromolecule metabolic process	GO:0010604	0.44889	1	0	--	3	1.01123e+26	no
macromolecule biosynthetic process	GO:0009059	0.44911	1	39	101103527,101105245,101110163,101114398,101104590,101121513,101111279,101118375,105610504,101106090,101111607,101117114,101119070,101104250,101104532,101105636,101116075,101108492,101109695,101103987,105612424,101105870,101109604,101102730,101114986,101120489,101120727,101113694,101111609,101107495,101108835,101102335,101108168,101119314,101120591,101114610,101114102,101105117,101109450	46	101109066,101115223,101116716,101110941,101120549,101103719,101117989,101120760,101120591,443259,101104961,100127215,101117114,101113952,101109863,101119894,101110276,101119314,101118375,101106958,101111671,101117192,101122478,101119368,101114805,101122625,101122294,101119918,101123347,106991905,101111279,101107891,100505405,101104696,100125623,101104715,101113340,101120429,105610504,101106482,10…	no
steroid binding	GO:0005496	0.4492	1	0	--	1	101120760	no
purine ribonucleotide biosynthetic process	GO:0009152	0.44928	1	3	1.01114e+26	1	101122612	no
GPI anchor metabolic process	GO:0006505	0.4493	1	1	101109604	1	101109863	no
oxidoreductase activity, acting on a sulfur group of donors	GO:0016667	0.45024	1	1	100302359	3	1.01115e+26	no
cellular protein catabolic process	GO:0044257	0.4504	1	3	1.0111e+26	0	--	no
proteolysis involved in cellular protein catabolic process	GO:0051603	0.4504	1	3	1.0111e+26	0	--	no
aromatic compound catabolic process	GO:0019439	0.4514	1	3	1.01104e+26	1	101119490	no
modification of morphology or physiology of other organism	GO:0035821	0.45221	1	2	1.01106e+17	1	101105677	no
pyrimidine nucleotide biosynthetic process	GO:0006221	0.45353	1	0	--	1	101122612	no
viral genome replication	GO:0019079	0.45363	1	2	1.01113e+17	0	--	no
metal ion transport	GO:0030001	0.45389	1	7	1.01123e+62	6	1.0111e+53	no
avoidance of host defenses	GO:0044413	0.45407	1	1	101105886	0	--	no
evasion or tolerance of host defenses	GO:0044415	0.45407	1	1	101105886	0	--	no
avoidance of defenses of other organism involved in symbiotic interaction	GO:0051832	0.45407	1	1	101105886	0	--	no
evasion or tolerance of defenses of other organism involved in symbiotic interaction	GO:0051834	0.45407	1	1	101105886	0	--	no
response to defenses of other organism involved in symbiotic interaction	GO:0052173	0.45407	1	1	101105886	0	--	no
response to host defenses	GO:0052200	0.45407	1	1	101105886	0	--	no
response to host	GO:0075136	0.45407	1	1	101105886	0	--	no
glycolipid biosynthetic process	GO:0009247	0.45414	1	1	101109604	1	101109863	no
membrane lipid biosynthetic process	GO:0046467	0.45414	1	1	101109604	1	101109863	no
endoplasmic reticulum membrane	GO:0005789	0.45675	1	4	1.01117e+35	1	101120760	no
phospholipid binding	GO:0005543	0.45736	1	4	1.01114e+35	1	101111279	no
amide biosynthetic process	GO:0043604	0.45742	1	0	--	1	101120218	no
plasma membrane	GO:0005886	0.45776	1	4	1.01108e+35	5	1.01123e+44	no
cell activation	GO:0001775	0.45803	1	3	1.01111e+26	1	101111279	no
purine nucleotide binding	GO:0017076	0.45812	1	34	101111607,101106090,101121740,101103322,101117061,101108887,101103037,101111279,101119070,101122509,101116239,101107295,101119324,101119934,101116822,101104730,101104590,101116609,101117245,101121731,101123003,101122328,101109450,101105117,101114102,101122679,101111691,101114610,105612424,101113972,101116607,101122186,101120727,101107944	22	1.0111e+191	no
protein processing	GO:0016485	0.45911	1	2	1.01105e+17	0	--	no
protein maturation	GO:0051604	0.45911	1	2	1.0699e+17	0	--	no
oxoacid metabolic process	GO:0043436	0.45914	1	7	1.01105e+62	5	1.0112e+44	no
manganese ion binding	GO:0030145	0.4606	1	0	--	1	101103681	no
ATP binding	GO:0005524	0.46086	1	30	101119324,101107295,101113972,101116239,101122509,101116607,101116822,101119934,101104590,101104730,101120727,101122186,101121731,101107944,101116609,101117245,101123003,101117061,101108887,101122328,101106090,101111607,101103037,101109450,101119070,101111691,101114610,101122679,101114102,101105117	18	1.01104e+155	no
viral release from host cell	GO:0019076	0.462	1	1	101110804	0	--	no
neurotransmitter transporter activity	GO:0005326	0.46228	1	0	--	1	101116078	no
neurotransmitter:sodium symporter activity	GO:0005328	0.46228	1	0	--	1	101116078	no
aminoglycan catabolic process	GO:0006026	0.46234	1	1	101121731	0	--	no
system development	GO:0048731	0.46247	1	2	1.01107e+17	1	101110012	no
organic substance biosynthetic process	GO:1901576	0.46411	1	49	101105870,101102730,101109604,101108883,101114986,101107229,101120489,101120727,101116075,101108492,101108059,101116112,105612424,101103987,101109695,101120591,101119314,101114102,101105117,101114610,101109450,101113694,101108835,101107495,101111609,101102335,101108168,101121731,101110163,101114398,101123491,101121513,101104590,101103527,101104592,101105245,101121375,101117114,101105636,101104532…	51	101119490,101123347,101122625,101114805,101120218,101122294,101119918,101111671,101117192,101119368,101122478,101111279,106991905,101113340,101104715,101123377,100125623,101107891,100505405,101104696,101111419,101118793,101118709,101106482,101103688,101110008,101105229,105610504,101120429,101116716,101122612,101109066,101115223,101109685,101120760,101120591,443259,101103719,101117989,101110941,10…	no
viral entry into host cell via membrane fusion with the plasma membrane	GO:0019064	0.46458	1	1	101103527	0	--	no
negative regulation of response to stimulus	GO:0048585	0.46558	1	0	--	1	101123394	no
adenyl ribonucleotide binding	GO:0032559	0.4657	1	30	101111691,101114610,101122679,101105117,101114102,101109450,101119070,101103037,101123003,101117061,101108887,101122328,101106090,101111607,101121731,101107944,101117245,101116609,101104590,101104730,101120727,101122186,101116822,101116607,101119934,101119324,101107295,101113972,101116239,101122509	18	1.01122e+155	no
DNA ligase activity	GO:0003909	0.46715	1	1	101116239	1	101116239	no
carboxyl-O-methyltransferase activity	GO:0010340	0.4675	1	1	101119070	0	--	no
protein carboxyl O-methyltransferase activity	GO:0051998	0.4675	1	1	101119070	0	--	no
cytoplasmic membrane-bounded vesicle	GO:0016023	0.46756	1	0	--	3	1.01109e+26	no
cellular biosynthetic process	GO:0044249	0.46928	1	48	101121375,101105245,101104592,101103527,101121513,101104590,101114398,101123491,101121731,101110163,101111607,105610504,101106090,101117061,101118375,101111279,101104532,101105636,101119070,101104250,101117114,101116112,101103987,101109695,105612424,101108059,101108492,101116075,101107229,101120489,101120727,101108883,101114986,101109604,101102730,101105870,101108168,101102335,101108835,101107495…	50	101113952,101109863,101104961,101117114,100127215,101119314,101106958,101118375,101119894,101110276,101116716,101109066,101122612,101115223,101109685,101103719,101117989,101120760,101120591,443259,101110941,101120549,101104715,101113340,101107891,100505405,101104696,100125623,101106482,101110008,101103688,101105229,101111419,101118793,101118709,101120429,105610504,101123347,101119490,101117192,10…	no
cofactor biosynthetic process	GO:0051188	0.47008	1	4	1.01117e+35	0	--	no
protein binding transcription factor activity	GO:0000988	0.47023	1	2	1.01102e+17	4	1.0111e+35	no
Notch signaling pathway	GO:0007219	0.47055	1	0	--	1	101112850	no
ribonucleotide biosynthetic process	GO:0009260	0.47118	1	3	1.01121e+26	1	101122612	no
ribose phosphate biosynthetic process	GO:0046390	0.47118	1	3	1.01121e+26	1	101122612	no
RNA 3'-end processing	GO:0031123	0.47181	1	1	101122058	0	--	no
cell development	GO:0048468	0.47251	1	1	101108504	3	1.0111e+26	no
zinc ion binding	GO:0008270	0.47278	1	15	1.01104e+134	27	101119314,101106482,101102193,101111419,101118225,101113652,101119894,101120381,101110920,101123089,101107891,101111647,101120760,101123464,101104761,101109123,101122045,101106601,101122874,101112322,101111393,101112782,101115223,101107916,101114805,101119918,101110480	no
single-organism metabolic process	GO:0044710	0.47288	1	37	101113256,101119070,101110145,101114408,101108887,105610504,101121317,101103322,101109709,101116374,101114115,101104590,101121731,101123491,101116609,101107295,101105245,101120896,101121375,101103527,101122926,101104592,101108191,101114610,101105117,101114102,101119125,101108883,101120727,101107229,101114010,101113508,101109604,101113620,101108059,101103949,101116112	22	1.01123e+197	no
mating	GO:0007618	0.47402	1	1	101103083	0	--	no
multi-organism reproductive process	GO:0044703	0.47402	1	1	101103083	0	--	no
microtubule polymerization or depolymerization	GO:0031109	0.47498	1	0	--	1	101102737	no
regulation of microtubule polymerization or depolymerization	GO:0031110	0.47498	1	0	--	1	101102737	no
endoplasmic reticulum part	GO:0044432	0.47516	1	4	1.01108e+35	1	101120760	no
purine nucleoside metabolic process	GO:0042278	0.47587	1	3	1.01114e+26	1	101122612	no
purine ribonucleoside metabolic process	GO:0046128	0.47587	1	3	1.01121e+26	1	101122612	no
membrane-bounded vesicle	GO:0031988	0.47731	1	0	--	3	1.01109e+26	no
purine nucleotide biosynthetic process	GO:0006164	0.47732	1	3	1.01114e+26	1	101122612	no
steroid biosynthetic process	GO:0006694	0.47807	1	1	101114115	0	--	no
energy coupled proton transport, down electrochemical gradient	GO:0015985	0.47824	1	2	1.01121e+17	0	--	no
ATP synthesis coupled proton transport	GO:0015986	0.47824	1	2	1.01121e+17	0	--	no
cobalamin biosynthetic process	GO:0009236	0.47925	1	1	101114102	0	--	no
spindle	GO:0005819	0.48094	1	0	--	3	1.01108e+26	no
cytochrome-c oxidase activity	GO:0004129	0.48124	1	0	--	2	1.01118e+17	no
oxidoreductase activity, acting on a heme group of donors	GO:0016675	0.48124	1	0	--	2	1.01108e+17	no
oxidoreductase activity, acting on a heme group of donors, oxygen as acceptor	GO:0016676	0.48124	1	0	--	2	1.01108e+17	no
hydrolase activity, acting on carbon-nitrogen (but not peptide) bonds, in linear amides	GO:0016811	0.48178	1	1	101121731	0	--	no
proton-transporting two-sector ATPase complex, catalytic domain	GO:0033178	0.48206	1	0	--	2	1.01113e+17	no
cation transport	GO:0006812	0.48218	1	11	1.01109e+98	8	1.01111e+71	no
pseudouridine synthesis	GO:0001522	0.48449	1	0	--	1	443259	no
anatomical structure development	GO:0048856	0.48503	1	5	1.01109e+44	3	1.01116e+26	no
ion transmembrane transport	GO:0034220	0.48612	1	2	1.01121e+17	6	1.01118e+53	no
exodeoxyribonuclease VII activity	GO:0008855	0.48708	1	3	1.01114e+26	0	--	no
outer membrane	GO:0019867	0.48774	1	2	1.01104e+17	3	1.01115e+26	no
proton-transporting ATP synthase complex	GO:0045259	0.48808	1	2	1.01123e+17	0	--	no
RNA polymerase activity	GO:0034062	0.48828	1	2	1.01104e+17	5	1.01105e+44	no
cellular macromolecule catabolic process	GO:0044265	0.48866	1	4	1.0111e+35	0	--	no
nucleoside phosphate binding	GO:1901265	0.4894	1	38	101109450,101108191,101111691,101122679,101114610,101105117,101114102,101123003,101122328,101120727,101122186,101108883,101107944,105612424,101113972,101116607,101119070,101103322,101121740,101106090,101111607,101108887,101117061,101103037,101111279,101104590,101104730,101117302,101117245,101116609,101121731,101122509,101107295,101119324,101116239,101119934,101116822,101103527	24	1.01116e+209	no
nucleotide binding	GO:0000166	0.4894	1	38	101121731,101117245,101116609,101104590,101104730,101117302,101116822,101103527,101119934,101107295,101119324,101116239,101122509,101119070,101111279,101103037,101108887,101117061,101106090,101103322,101121740,101111607,101107944,101108883,101120727,101122186,101116607,101113972,105612424,101114610,101111691,101122679,101108191,101114102,101105117,101109450,101123003,101122328	24	1.01111e+209	no
cobalamin metabolic process	GO:0009235	0.48946	1	1	101114102	0	--	no
nuclear outer membrane-endoplasmic reticulum membrane network	GO:0042175	0.48986	1	4	1.0111e+35	1	101120760	no
regulation of cell cycle	GO:0051726	0.49025	1	1	100101234	2	1.01123e+17	no
proteasome core complex	GO:0005839	0.49154	1	1	101110188	0	--	no
vacuolar proton-transporting V-type ATPase, V1 domain	GO:0000221	0.4918	1	0	--	1	101108027	no
vacuolar proton-transporting V-type ATPase complex	GO:0016471	0.4918	1	0	--	1	101108027	no
galactosyltransferase activity	GO:0008378	0.49219	1	1	101120727	0	--	no
monovalent inorganic cation transmembrane transporter activity	GO:0015077	0.4943	1	6	1.01123e+53	7	1.01113e+62	no
nucleoside binding	GO:0001882	0.4952	1	33	101123003,101122328,101109450,101105117,101114102,101122679,101111691,101114610,101113972,101116607,101122186,101120727,101107944,101111607,101106090,101121740,101103322,101117061,101108887,101103037,101119070,101117114,101122509,101116239,101119324,101107295,101119934,101116822,101104730,101104590,101117245,101116609,101121731	22	1.01123e+191	no
protein import	GO:0017038	0.4963	1	3	1.01104e+26	1	101123347	no
Type II site-specific deoxyribonuclease activity	GO:0009036	0.49701	1	0	--	1	101116091	no
restriction endodeoxyribonuclease activity	GO:0015666	0.49701	1	0	--	1	101116091	no
multi-organism behavior	GO:0051705	0.49884	1	1	101103083	0	--	no
wound healing	GO:0042060	0.49893	1	4	1.01107e+35	1	101111279	no
N-acetyltransferase activity	GO:0008080	0.49997	1	1	101122794	1	101111393	no
positive regulation of catalytic activity	GO:0043085	0.50001	1	0	--	1	101123394	no
positive regulation of molecular function	GO:0044093	0.50001	1	0	--	1	101123394	no
viral protein processing	GO:0019082	0.50023	1	1	101104535	0	--	no
lyase activity	GO:0016829	0.50036	1	4	1.01118e+35	5	1.01115e+44	no
cell cycle	GO:0007049	0.50052	1	6	1.05612e+53	6	1.01112e+53	no
cell projection	GO:0042995	0.50103	1	3	1.01111e+26	1	101111279	no
chitin binding	GO:0008061	0.50119	1	0	--	1	101110491	no
spindle pole body duplication	GO:0030474	0.50127	1	0	--	1	101102221	no
spindle pole body organization	GO:0051300	0.50127	1	0	--	1	101102221	no
small conjugating protein-specific protease activity	GO:0019783	0.50168	1	0	--	1	101104128	no
exodeoxyribonuclease activity, producing 5'-phosphomonoesters	GO:0016895	0.50208	1	3	1.01117e+26	0	--	no
exodeoxyribonuclease activity	GO:0004529	0.50208	1	3	1.01117e+26	0	--	no
hydrogen ion transmembrane transporter activity	GO:0015078	0.50411	1	3	1.01123e+26	4	1.01113e+35	no
positive regulation of biological process	GO:0048518	0.50488	1	3	1.01108e+26	5	1.01122e+44	no
tRNA binding	GO:0000049	0.50648	1	0	--	1	101117640	no
vacuolar membrane	GO:0005774	0.50661	1	0	--	1	101108027	no
vacuolar part	GO:0044437	0.50661	1	0	--	1	101108027	no
Golgi vesicle transport	GO:0048193	0.50811	1	1	101105101	3	1.01103e+26	no
divalent inorganic cation transmembrane transporter activity	GO:0072509	0.50998	1	3	1.01117e+26	1	101117907	no
kinase activity	GO:0016301	0.51127	1	20	1.01114e+179	8	1.0112e+65	no
nucleotide metabolic process	GO:0009117	0.51184	1	5	1.01104e+44	2	1.01123e+17	no
dephosphorylation	GO:0016311	0.51291	1	3	1.01118e+26	1	101102951	no
vesicle organization	GO:0016050	0.51341	1	1	101105886	0	--	no
protein trimerization	GO:0070206	0.51366	1	0	--	1	101102737	no
pyrimidine-containing compound metabolic process	GO:0072527	0.51441	1	1	105610504	2	1.01123e+17	no
ribonucleoprotein complex biogenesis	GO:0022613	0.51452	1	3	1.01109e+26	2	1.01109e+17	no
nucleobase-containing compound kinase activity	GO:0019205	0.51481	1	1	101107495	3	1.01123e+26	no
cytochrome complex assembly	GO:0017004	0.51496	1	0	--	1	101111925	no
S-adenosylmethionine-dependent methyltransferase activity	GO:0008757	0.51671	1	2	1.01119e+17	2	1.01109e+17	no
regulation of response to stress	GO:0080134	0.51756	1	1	101119059	0	--	no
single fertilization	GO:0007338	0.51842	1	0	--	1	101112956	no
fertilization	GO:0009566	0.51842	1	0	--	1	101112956	no
RNA splicing	GO:0008380	0.51884	1	1	101105324	2	1.01119e+17	no
pyrimidine nucleotide metabolic process	GO:0006220	0.52172	1	0	--	1	101122612	no
protein kinase inhibitor activity	GO:0004860	0.52189	1	0	--	1	101103493	no
kinase inhibitor activity	GO:0019210	0.52189	1	0	--	1	101103493	no
carbohydrate derivative metabolic process	GO:1901135	0.52195	1	8	1.01104e+71	5	1.0111e+44	no
spindle microtubule	GO:0005876	0.52354	1	0	--	1	101102737	no
developmental process involved in reproduction	GO:0003006	0.52378	1	1	101108504	2	1.01109e+17	no
chromosome, centromeric region	GO:0000775	0.52378	1	2	1.01108e+17	2	1.0111e+17	no
mitochondrial outer membrane translocase complex	GO:0005742	0.52424	1	1	101104605	0	--	no
alcohol metabolic process	GO:0006066	0.52424	1	1	101108887	0	--	no
nucleus	GO:0005634	0.52475	1	26	101102335,101102887,101103182,101108168,101102481,101103037,101105636,101104532,101102947,101104535,101111267,101119314,101119059,101116607,101119900,101114855,101107130,100101234,101114986,101107370,101119722,101120727,101105870,101120711,101105324,101104506	24	1.01119e+215	no
septin ring assembly	GO:0000921	0.52555	1	1	101123588	0	--	no
septin ring	GO:0005940	0.52555	1	1	101123588	0	--	no
septin ring organization	GO:0031106	0.52555	1	1	101123588	0	--	no
septin cytoskeleton	GO:0032156	0.52555	1	1	101123588	0	--	no
septin cytoskeleton organization	GO:0032185	0.52555	1	1	101123588	0	--	no
protein-DNA complex assembly	GO:0065004	0.5266	1	2	1.01108e+17	0	--	no
protein-DNA complex subunit organization	GO:0071824	0.5266	1	2	1.01108e+17	0	--	no
DNA primase activity	GO:0003896	0.52697	1	0	--	1	101116716	no
symbiosis, encompassing mutualism through parasitism	GO:0044403	0.52788	1	11	1.01114e+98	3	1.0111e+26	no
protein homodimerization activity	GO:0042803	0.52802	1	3	1.01111e+26	1	101111279	no
DNA restriction-modification system	GO:0009307	0.53002	1	0	--	1	101116091	no
clearance of foreign intracellular DNA	GO:0044355	0.53002	1	0	--	1	101116091	no
endoribonuclease activity	GO:0004521	0.53005	1	0	--	2	1.01118e+17	no
regulation of peptidase activity	GO:0052547	0.5301	1	1	101112751	0	--	no
regulation of endopeptidase activity	GO:0052548	0.5301	1	1	101112751	0	--	no
mRNA export from nucleus	GO:0006406	0.53205	1	0	--	1	101118709	no
purine ribonucleoside triphosphate binding	GO:0035639	0.53272	1	32	101122679,101111691,101114610,101114102,101105117,101109450,101123003,101122328,101107944,101120727,101122186,101116607,101113972,101119070,101103037,101117061,101108887,101121740,101106090,101103322,101111607,101121731,101116609,101117245,101104590,101104730,101116822,101119934,101107295,101119324,101116239,101122509	21	1.01123e+182	no
carbohydrate derivative catabolic process	GO:1901136	0.53284	1	1	101121731	1	101119894	no
ribonucleoside metabolic process	GO:0009119	0.53524	1	3	1.01121e+26	1	101122612	no
positive regulation of cytoskeleton organization	GO:0051495	0.53695	1	0	--	1	101107863	no
pteridine-containing compound metabolic process	GO:0042558	0.53722	1	1	101108385	0	--	no
purine nucleoside binding	GO:0001883	0.53728	1	32	101103037,101111607,101106090,101121740,101103322,101108887,101117061,101119070,101119934,101116822,101122509,101116239,101107295,101119324,101117245,101116609,101121731,101104730,101104590,101123003,101122328,101105117,101114102,101114610,101111691,101122679,101109450,101116607,101113972,101107944,101122186,101120727	21	1.0111e+182	no
ribonucleoside binding	GO:0032549	0.53728	1	32	101113972,101116607,101122186,101120727,101107944,101123003,101122328,101109450,101114102,101105117,101111691,101114610,101122679,101122509,101116239,101107295,101119324,101119934,101116822,101104730,101104590,101117245,101116609,101121731,101111607,101121740,101106090,101103322,101117061,101108887,101103037,101119070	21	1.01123e+182	no
purine ribonucleoside binding	GO:0032550	0.53728	1	32	101122509,101116239,101107295,101119324,101119934,101116822,101104730,101104590,101117245,101116609,101121731,101111607,101106090,101103322,101121740,101117061,101108887,101103037,101119070,101113972,101116607,101122186,101120727,101107944,101122328,101123003,101109450,101114102,101105117,101111691,101122679,101114610	21	1.01104e+182	no
nucleoside phosphate metabolic process	GO:0006753	0.53788	1	5	1.01114e+44	2	1.01123e+17	no
protein oligomerization	GO:0051259	0.53828	1	2	1.01111e+17	1	101102737	no
proton-transporting V-type ATPase, V1 domain	GO:0033180	0.5384	1	0	--	1	101108027	no
regulation of DNA replication	GO:0006275	0.53903	1	0	--	1	101120429	no
cysteine-type peptidase activity	GO:0008234	0.5396	1	1	780470	4	1.01104e+35	no
cytosolic part	GO:0044445	0.53966	1	1	101118119	1	101109066	no
regulation of transcription from RNA polymerase II promoter	GO:0006357	0.5408	1	1	101102335	3	1.0111e+26	no
interspecies interaction between organisms	GO:0044419	0.54107	1	11	1.01115e+98	3	1.01116e+26	no
transferase activity, transferring glycosyl groups	GO:0016757	0.54122	1	6	1.01121e+53	4	1.01119e+35	no
solute:cation antiporter activity	GO:0015298	0.54157	1	1	101106429	0	--	no
solute:hydrogen antiporter activity	GO:0015299	0.54157	1	1	101106429	0	--	no
primary metabolic process	GO:0044238	0.5417	1	95	101104535,101110145,101105636,101101868,101104250,101119070,101118375,101103037,101111279,101102481,101111607,101112650,101117061,101114475,101117245,101116609,101104506,101123491,101121731,101110163,101117733,100101234,101103527,101120896,101108504,101107295,101105117,101114102,101114610,106990105,101118119,101110188,101109450,100135441,101113694,101108168,101119125,101114010,101113508,101107944…	84	101116091,101122478,101119368,101114805,101111279,101109016,101118565,101120020,101105324,101111285,101104696,100505405,101123377,101117640,101103688,101105229,101108805,101118793,101120429,101118225,101104128,101108785,101115223,101102913,101109685,101105691,101110941,101120549,101108504,101122045,101101847,101120381,780507,100127215,494191,101118375,101123347,101116239,101119490,101117192,10111…	no
purine ribonucleotide binding	GO:0032555	0.54207	1	32	101122186,101120727,101107944,101113972,101116607,101109450,101105117,101114102,101114610,101111691,101122679,101123003,101122328,101104730,101104590,101121731,101116609,101117245,101116239,101107295,101119324,101122509,101116822,101119934,101119070,101117061,101108887,101111607,101106090,101121740,101103322,101103037	21	1.01123e+182	no
ATP biosynthetic process	GO:0006754	0.54211	1	2	1.01123e+17	0	--	no
toxin metabolic process	GO:0009404	0.54309	1	0	--	1	106991905	no
tRNA processing	GO:0008033	0.54466	1	2	1.01109e+17	3	1.01109e+26	no
adenylate kinase activity	GO:0004017	0.54482	1	1	101107495	2	1.0112e+17	no
nucleosome	GO:0000786	0.54547	1	1	101105636	0	--	no
cell redox homeostasis	GO:0045454	0.54693	1	1	100302359	1	101115496	no
acetyltransferase activity	GO:0016407	0.54937	1	1	101122794	1	101111393	no
ubiquinol-cytochrome-c reductase activity	GO:0008121	0.54948	1	0	--	1	101113952	no
oxidoreductase activity, acting on diphenols and related substances as donors, cytochrome as acceptor	GO:0016681	0.54948	1	0	--	1	101113952	no
microtubule cytoskeleton	GO:0015630	0.55012	1	2	1.01119e+17	3	1.01103e+26	no
multicellular organismal reproductive process	GO:0048609	0.55167	1	2	1.01103e+17	2	1.01116e+17	no
sulfuric ester hydrolase activity	GO:0008484	0.55212	1	1	101117245	0	--	no
exocyst	GO:0000145	0.55262	1	0	--	1	101103200	no
nucleoside phosphate biosynthetic process	GO:1901293	0.553	1	4	1.01114e+35	1	101122612	no
nucleotide biosynthetic process	GO:0009165	0.553	1	4	1.01121e+35	1	101122612	no
protein tyrosine phosphatase activity	GO:0004725	0.55327	1	2	1.01118e+17	1	101102951	no
collagen	GO:0005581	0.55335	1	0	--	1	100913160	no
anion binding	GO:0043168	0.55403	1	41	101119934,101116822,101122509,101105245,101116239,101119324,101107295,101116609,101117245,101121731,101104730,101104590,101103037,101111279,101114445,101111607,101106090,101121740,101103322,101108887,101117061,101119070,101116607,101119265,101111606,101112024,101113972,101113620,101107944,101122186,101107229,101120727,101108883,101123003,101122328,101114102,101105117,101111691,101122679,101114610…	22	4.94191e+191	no
phosphotransferase activity, alcohol group as acceptor	GO:0016773	0.55519	1	19	1.01105e+170	5	1.01123e+38	no
regulation of DNA metabolic process	GO:0051052	0.55575	1	0	--	1	101120429	no
positive regulation of cell proliferation	GO:0008284	0.55602	1	0	--	1	101108785	no
purine nucleoside triphosphate metabolic process	GO:0009144	0.55715	1	2	1.01123e+17	1	101122612	no
ribonucleoside triphosphate metabolic process	GO:0009199	0.55715	1	2	1.01123e+17	1	101122612	no
purine ribonucleoside triphosphate metabolic process	GO:0009205	0.55715	1	2	1.01123e+17	1	101122612	no
ATPase activity, coupled	GO:0042623	0.55806	1	3	1.01112e+26	2	1.01111e+17	no
cation transmembrane transporter activity	GO:0008324	0.55903	1	10	1.01117e+89	10	1.01114e+89	no
chorion	GO:0042600	0.5608	1	2	1.01109e+17	1	101108504	no
vacuole	GO:0005773	0.56082	1	0	--	1	101108027	no
blood coagulation	GO:0007596	0.56093	1	3	1.01111e+26	1	101111279	no
cation-transporting ATPase activity	GO:0019829	0.56151	1	0	--	1	101113340	no
ATPase activity, coupled to transmembrane movement of ions	GO:0042625	0.56151	1	0	--	1	101113340	no
DNA polymerase activity	GO:0034061	0.56185	1	2	1.01103e+17	2	1.01117e+17	no
proteasome assembly	GO:0043248	0.56262	1	1	101119722	0	--	no
positive regulation of cellular process	GO:0048522	0.56262	1	2	1.01108e+17	5	1.01123e+44	no
heme-copper terminal oxidase activity	GO:0015002	0.56274	1	0	--	2	1.01118e+17	no
cytosol	GO:0005829	0.56361	1	1	101118119	1	101109066	no
oxidoreductase activity, acting on a sulfur group of donors, NAD(P) as acceptor	GO:0016668	0.56441	1	0	--	2	1.01123e+17	no
protein-disulfide reductase activity	GO:0047134	0.56441	1	0	--	2	1.01123e+17	no
potassium ion binding	GO:0030955	0.56442	1	1	101110145	0	--	no
alkali metal ion binding	GO:0031420	0.56442	1	1	101110145	0	--	no
oxaloacetate decarboxylase activity	GO:0008948	0.56459	1	0	--	1	101109913	no
sodium ion transmembrane transport	GO:0035725	0.56459	1	0	--	1	101109913	no
sodium ion export	GO:0071436	0.56459	1	0	--	1	101109913	no
spermatogenesis	GO:0007283	0.56647	1	0	--	1	101116091	no
male gamete generation	GO:0048232	0.56647	1	0	--	1	101116091	no
defense response	GO:0006952	0.56799	1	2	1.01115e+17	6	1.01105e+53	no
nucleobase-containing small molecule metabolic process	GO:0055086	0.56844	1	6	1.01104e+53	2	1.01119e+17	no
M phase	GO:0000279	0.56993	1	0	--	1	101102737	no
cell cycle phase	GO:0022403	0.56993	1	0	--	1	101102737	no
enzyme binding	GO:0019899	0.57086	1	0	--	3	1.01102e+23	no
dynein complex	GO:0030286	0.57313	1	1	101115433	0	--	no
N-acyltransferase activity	GO:0016410	0.57404	1	1	101122794	1	101111393	no
protein transport	GO:0015031	0.57407	1	12	1.01117e+107	9	1.01103e+80	no
hydrolase activity	GO:0016787	0.57409	1	47	101122509,101120896,101105245,780458,101119324,101117733,100101234,105605821,101116822,101119900,101110989,443104,106990101,101114398,101114475,101117245,101121731,101111607,101113778,101121740,101106090,101117061,101108887,101103037,101118375,101114876,101110145,780470,101101868,101119265,101112024,101113972,101116075,101116607,101103022,101108883,101114010,101113508,101117715,101119113,10110945…	39	101113046,101119314,101102951,101118375,101108027,101103681,101113972,101104761,101101868,101120549,101120758,101110941,101105613,101120896,101122661,101104128,101102737,101102913,101119116,101105229,101117640,101122253,101118793,101118225,101123132,101109913,101107655,101121067,101113340,101120020,100125614,100125613,101109016,101109394,101102837,101122874,101119490,101116091,101119918	no
ligase activity, forming phosphoric ester bonds	GO:0016886	0.57433	1	1	101116239	1	101116239	no
rRNA processing	GO:0006364	0.57519	1	2	1.01119e+17	1	101108504	no
rRNA metabolic process	GO:0016072	0.57519	1	2	1.01119e+17	1	101108504	no
mRNA catabolic process	GO:0006402	0.5756	1	1	101114475	0	--	no
hormone activity	GO:0005179	0.57636	1	3	1.01122e+26	2	443508101109123	no
periplasmic space	GO:0042597	0.57696	1	0	--	1	100271659	no
host cell membrane	GO:0033644	0.5773	1	1	101105886	0	--	no
other organism cell membrane	GO:0044218	0.5773	1	1	101105886	0	--	no
other organism membrane	GO:0044279	0.5773	1	1	101105886	0	--	no
carbohydrate transmembrane transporter activity	GO:0015144	0.57795	1	1	101113620	0	--	no
carbohydrate transporter activity	GO:1901476	0.57795	1	1	101113620	0	--	no
positive regulation of organelle organization	GO:0010638	0.57882	1	0	--	1	101107863	no
ribonucleotide binding	GO:0032553	0.57887	1	32	101120727,101122186,101107944,101113972,101116607,101109450,101114610,101111691,101122679,101114102,101105117,101123003,101122328,101104590,101104730,101116609,101117245,101121731,101122509,101119324,101107295,101116239,101119934,101116822,101119070,101121740,101103322,101106090,101111607,101117061,101108887,101103037	21	1.00148e+182	no
response to external stimulus	GO:0009605	0.57893	1	1	101106090	2	1.0111e+17	no
actin filament binding	GO:0051015	0.58014	1	1	101115403	0	--	no
transferase activity, transferring pentosyl groups	GO:0016763	0.58058	1	1	101110145	1	101103938	no
neurotransmitter transport	GO:0006836	0.58086	1	0	--	1	101116078	no
glycolipid metabolic process	GO:0006664	0.58091	1	1	101109604	1	101109863	no
establishment of protein localization	GO:0045184	0.58194	1	12	1.01113e+107	9	1.01103e+80	no
protein tyrosine kinase activity	GO:0004713	0.58233	1	1	101103527	0	--	no
regulation of metabolic process	GO:0019222	0.58255	1	21	1.01108e+185	35	101119314,101110276,101119894,101113952,443259,101120591,101120760,101103719,101120549,101115223,101108785,101118709,101111419,101106482,101105229,101110008,101103688,105610504,101120429,101113340,100125623,101104696,100505405,101107891,101111279,106991905,101119490,101123347,101123394,101119918,101114805,101122625,101122478,101119368,101117192	no
regulation of immune response	GO:0050776	0.58339	1	1	101119125	0	--	no
organic hydroxy compound metabolic process	GO:1901615	0.58353	1	1	101108887	0	--	no
protein kinase regulator activity	GO:0019887	0.58479	1	0	--	1	101103493	no
cis-Golgi network	GO:0005801	0.58495	1	1	101105101	0	--	no
steroid metabolic process	GO:0008202	0.58514	1	1	101114115	0	--	no
RNA export from nucleus	GO:0006405	0.58539	1	0	--	1	101118709	no
regulation of cell proliferation	GO:0042127	0.58638	1	0	--	1	101108785	no
nucleoside triphosphate metabolic process	GO:0009141	0.58744	1	2	1.01121e+17	1	101122612	no
regulation of primary metabolic process	GO:0080090	0.58748	1	17	1.01116e+152	35	101113952,101119894,101110276,101119314,101108785,101115223,101120549,101103719,101120760,443259,101120591,101107891,100505405,101104696,100125623,101113340,101120429,105610504,101106482,101110008,101105229,101103688,101111419,101118709,101117192,101119368,101122478,101122625,101114805,101119918,101123394,101123347,101119490,106991905,101111279	no
calcium ion transport	GO:0006816	0.59072	1	0	--	1	101117907	no
protein methylation	GO:0006479	0.59111	1	1	101113453	0	--	no
protein alkylation	GO:0008213	0.59111	1	1	101113453	0	--	no
multicellular organism reproduction	GO:0032504	0.59138	1	2	1.01103e+17	2	1.01116e+17	no
ATP metabolic process	GO:0046034	0.59295	1	2	1.01121e+17	0	--	no
response to wounding	GO:0009611	0.59435	1	4	1.01124e+35	1	101111279	no
vesicle docking involved in exocytosis	GO:0006904	0.59465	1	0	--	1	101103200	no
macromolecule metabolic process	GO:0043170	0.59497	1	80	101120727,101122058,101104159,101115102,101117715,101105870,101109604,101102730,101105324,101103987,101116075,101113453,101119314,101120591,101103083,101111691,101123003,101102335,101111609,101107495,101108835,101104590,101121513,101121123,101114398,101116239,101105245,101120743,101114855,101119934,780470,101113256,101104532,101104702,101117114,101123043,105610504,101106090,101114986,101108883,10…	73	101120429,101117640,101103688,101105229,101118793,101108805,101104696,100505405,101118565,101105324,101120020,101111279,101122478,101116091,101119368,101114805,101118375,780507,494191,100127215,101120381,101108504,101122045,101120549,101110941,101105691,101101847,101115223,101108785,101104128,105610504,101110008,101106482,101118709,101111419,101104159,101107891,100125623,101104715,101113340,10699…	no
phosphorelay signal transduction system	GO:0000160	0.59541	1	0	--	1	100034672	no
pattern binding	GO:0001871	0.59645	1	0	--	1	101111671	no
polysaccharide binding	GO:0030247	0.59645	1	0	--	1	101111671	no
pigment metabolic process	GO:0042440	0.59655	1	2	1.01122e+17	0	--	no
cellular protein metabolic process	GO:0044267	0.59726	1	34	101117061,101111279,101119070,101104250,101113256,101110145,101120743,101103527,101119934,101117733,101104590,101121513,101121123,101110163,101116609,101114398,101117245,101123003,101113694,101110188,101103083,101114610,101105117,101103987,105612424,101113453,101120489,101120727,101115102,101122186,101117715,101114010,101109604,101102730	19	1.01103e+164	no
microtubule	GO:0005874	0.59748	1	0	--	1	101102737	no
negative regulation of transport	GO:0051051	0.59923	1	0	--	1	101111925	no
tetrapyrrole biosynthetic process	GO:0033014	0.59959	1	2	1.01104e+17	0	--	no
oxidoreductase activity, acting on NAD(P)H	GO:0016651	0.60088	1	2	1.01123e+17	2	1.01123e+17	no
positive regulation of cellular component organization	GO:0051130	0.60114	1	0	--	1	101107863	no
extracellular matrix part	GO:0044420	0.60141	1	0	--	1	100913160	no
exonuclease activity, active with either ribo- or deoxyribonucleic acids and producing 5'-phosphomonoesters	GO:0016796	0.60219	1	3	1.01116e+26	0	--	no
single-organism developmental process	GO:0044767	0.60276	1	4	1.01109e+35	3	1.01116e+26	no
generation of precursor metabolites and energy	GO:0006091	0.60459	1	5	1.01118e+44	0	--	no
GTP metabolic process	GO:0046039	0.60537	1	0	--	1	101122612	no
transmembrane receptor protein serine/threonine kinase activity	GO:0004675	0.60701	1	0	--	1	494191	no
phosphatidylinositol binding	GO:0035091	0.60717	1	2	1.01112e+17	1	101111279	no
oxidoreductase activity, acting on the CH-OH group of donors, NAD or NADP as acceptor	GO:0016616	0.60802	1	2	1.01108e+17	1	101119894	no
DNA topological change	GO:0006265	0.60811	1	1	101103037	0	--	no
viral infectious cycle	GO:0019058	0.60859	1	5	1.01111e+44	1	101116078	no
cellular homeostasis	GO:0019725	0.60883	1	1	100302359	2	1.01123e+17	no
single organism reproductive process	GO:0044702	0.60978	1	1	101108504	3	1.01116e+26	no
nucleosome assembly	GO:0006334	0.6126	1	1	101105636	0	--	no
chromatin assembly	GO:0031497	0.6126	1	1	101105636	0	--	no
nucleosome organization	GO:0034728	0.6126	1	1	101105636	0	--	no
cellular catabolic process	GO:0044248	0.61511	1	11	1.0111e+98	2	1.01119e+17	no
membrane docking	GO:0022406	0.61597	1	0	--	1	101103200	no
vesicle docking	GO:0048278	0.61597	1	0	--	1	101103200	no
FAD binding	GO:0071949	0.61606	1	1	101108883	0	--	no
RNA catabolic process	GO:0006401	0.61648	1	1	101114475	0	--	no
fatty acid metabolic process	GO:0006631	0.61665	1	0	--	2	1.0111e+17	no
reproductive process	GO:0022414	0.61721	1	2	1.01103e+17	3	1.01113e+26	no
oxidoreductase activity	GO:0016491	0.61742	1	19	1.01114e+170	12	1.0112e+107	no
microtubule organizing center organization	GO:0031023	0.61783	1	0	--	1	101102221	no
positive regulation of metabolic process	GO:0009893	0.6184	1	1	101107680	3	1.01109e+26	no
positive regulation of cellular metabolic process	GO:0031325	0.6184	1	1	101107680	3	1.01122e+26	no
nuclear part	GO:0044428	0.61912	1	7	1.0112e+62	10	1.0111e+89	no
microtubule binding	GO:0008017	0.61947	1	1	101119445	2	1.01103e+17	no
axonogenesis	GO:0007409	0.61951	1	0	--	1	101110012	no
axon guidance	GO:0007411	0.61951	1	0	--	1	101110012	no
cell morphogenesis involved in neuron differentiation	GO:0048667	0.61951	1	0	--	1	101110012	no
neuron projection morphogenesis	GO:0048812	0.61951	1	0	--	1	101110012	no
axon development	GO:0061564	0.61951	1	0	--	1	101110012	no
neuron projection guidance	GO:0097485	0.61951	1	0	--	1	101110012	no
cell cortex part	GO:0044448	0.61966	1	1	101123588	1	101103200	no
regulation of nucleobase-containing compound metabolic process	GO:0019219	0.62042	1	17	1.01119e+152	33	101106482,101105229,101110008,101103688,101111419,101118709,101120429,105610504,101113340,101107891,100505405,101104696,100125623,101111279,106991905,101123347,101119490,101117192,101122478,101119368,101122625,101114805,101119918,101119314,101119894,101110276,101113952,101103719,101120760,101120591,443259,101120549,101115223	no
regulation of nitrogen compound metabolic process	GO:0051171	0.62042	1	17	1.05611e+152	33	101120549,101120591,443259,101120760,101103719,101115223,101110276,101119894,101119314,101113952,106991905,101111279,101119918,101122625,101114805,101122478,101119368,101117192,101119490,101123347,105610504,101120429,101111419,101118709,101106482,101110008,101105229,101103688,100125623,101104696,100505405,101107891,101113340	no
regulation of macromolecule metabolic process	GO:0060255	0.62058	1	17	1.05612e+152	34	101113952,101119314,101119894,101110276,101108785,101115223,101120760,101120591,443259,101103719,101120549,101113340,100125623,101107891,101104696,100505405,101118709,101111419,101110008,101106482,101103688,101105229,105610504,101120429,101123347,101122625,101114805,101123394,101119918,101117192,101122478,101119368,101111279,106991905	no
proteasome complex	GO:0000502	0.62285	1	1	101110188	0	--	no
cilium	GO:0005929	0.624	1	2	1.01124e+17	0	--	no
motile cilium	GO:0031514	0.624	1	2	1.01124e+17	0	--	no
sexual reproduction	GO:0019953	0.62537	1	1	101108504	3	1.01113e+26	no
developmental process	GO:0032502	0.62689	1	7	1.01107e+62	6	1.01113e+53	no
nucleotide kinase activity	GO:0019201	0.62952	1	1	101107495	2	1.0112e+17	no
transition metal ion binding	GO:0046914	0.6302	1	16	1.01122e+143	31	101102193,101111419,101119314,101112815,101106482,101113652,101119894,101123126,101118225,101110920,101123089,101120381,101107891,101103681,101111647,101120760,101104761,101123464,101109123,101106601,101122045,101122521,101111393,101112782,101122874,101112322,101114805,101119918,101110480,101107916,101115223	no
peptide metabolic process	GO:0006518	0.63114	1	0	--	1	101120218	no
endodeoxyribonuclease activity, producing 5'-phosphomonoesters	GO:0016888	0.63133	1	0	--	1	101116091	no
O-methyltransferase activity	GO:0008171	0.63222	1	1	101119070	0	--	no
chromatin assembly or disassembly	GO:0006333	0.63269	1	1	101105636	0	--	no
cellular localization	GO:0051641	0.63289	1	13	1.01121e+116	12	1.01103e+107	no
regulation of cellular metabolic process	GO:0031323	0.63447	1	18	1.01102e+161	35	101119314,101119894,101110276,101113952,101103719,101120760,101120591,443259,101120549,101108785,101115223,101106482,101110008,101105229,101103688,101111419,101118709,101120429,105610504,101113340,101107891,101104696,100505405,100125623,101111279,106991905,101123347,101119490,101117192,101122478,101119368,101122625,101114805,101119918,101123394	no
regulation of immune system process	GO:0002682	0.63514	1	1	101119125	0	--	no
bacterial-type flagellum	GO:0009288	0.63532	1	1	101111279	1	101111279	no
organic acid catabolic process	GO:0016054	0.63752	1	1	101105245	0	--	no
carboxylic acid catabolic process	GO:0046395	0.63752	1	1	101105245	0	--	no
vesicle-mediated transport	GO:0016192	0.63786	1	3	1.01109e+26	6	1.01112e+53	no
intrinsic to organelle membrane	GO:0031300	0.63819	1	1	101116822	1	101110557	no
integral to organelle membrane	GO:0031301	0.63819	1	1	101116822	1	101110557	no
solute:sodium symporter activity	GO:0015370	0.63856	1	0	--	1	101116078	no
response to toxic substance	GO:0009636	0.63931	1	0	--	1	101108785	no
small molecule catabolic process	GO:0044282	0.64026	1	1	101105245	0	--	no
single-organism catabolic process	GO:0044712	0.64026	1	1	101105245	0	--	no
proton-transporting two-sector ATPase complex	GO:0016469	0.64059	1	2	1.01123e+17	2	1.01108e+17	no
viral genome expression	GO:0019080	0.64323	1	1	101104535	0	--	no
response to inorganic substance	GO:0010035	0.64358	1	0	--	1	100125614	no
potassium ion transport	GO:0006813	0.64476	1	3	1.01117e+26	0	--	no
purine ribonucleotide metabolic process	GO:0009150	0.64539	1	3	1.01114e+26	1	101122612	no
DNA topoisomerase activity	GO:0003916	0.64867	1	1	101103037	0	--	no
Ras GTPase binding	GO:0017016	0.65363	1	0	--	1	101111608	no
small GTPase binding	GO:0031267	0.65363	1	0	--	1	101111608	no
GTPase binding	GO:0051020	0.65363	1	0	--	1	101111608	no
intracellular non-membrane-bounded organelle	GO:0043232	0.65576	1	17	1.01119e+152	12	1.01107e+107	no
non-membrane-bounded organelle	GO:0043228	0.65576	1	17	1.01124e+152	12	1.01103e+107	no
DNA modification	GO:0006304	0.65587	1	0	--	1	101116091	no
ubiquitin-dependent protein catabolic process	GO:0006511	0.65663	1	2	1.01121e+17	0	--	no
nuclease activity	GO:0004518	0.65775	1	5	1.01105e+44	3	1.01116e+26	no
coagulation	GO:0050817	0.65911	1	3	1.01124e+26	1	101111279	no
hemostasis	GO:0007599	0.65911	1	3	1.01124e+26	1	101111279	no
regulation of body fluid levels	GO:0050878	0.65911	1	3	1.01124e+26	1	101111279	no
centromere complex assembly	GO:0034508	0.65982	1	1	101107680	0	--	no
modification-dependent macromolecule catabolic process	GO:0043632	0.66019	1	2	1.01121e+17	0	--	no
modification-dependent protein catabolic process	GO:0019941	0.66019	1	2	1.01121e+17	0	--	no
NAD binding	GO:0051287	0.66118	1	1	101108191	1	101119894	no
membrane lipid metabolic process	GO:0006643	0.66265	1	1	101109604	1	101109863	no
ribonucleotide metabolic process	GO:0009259	0.66265	1	3	1.01121e+26	1	101122612	no
ribose phosphate metabolic process	GO:0019693	0.66265	1	3	1.01123e+26	1	101122612	no
cell morphogenesis involved in differentiation	GO:0000904	0.66348	1	0	--	1	101110012	no
ncRNA processing	GO:0034470	0.66349	1	3	1.01109e+26	3	1.01109e+26	no
guanosine-containing compound metabolic process	GO:1901068	0.66449	1	0	--	1	101122612	no
electron transport chain	GO:0022900	0.66449	1	2	1.01108e+17	0	--	no
intermediate filament	GO:0005882	0.66672	1	1	101123588	2	1.01109e+17	no
intermediate filament cytoskeleton	GO:0045111	0.66672	1	1	101123588	2	1.01102e+17	no
regulation of cellular catabolic process	GO:0031329	0.66714	1	2	1.01108e+17	1	101119490	no
Golgi apparatus part	GO:0044431	0.66718	1	1	101120711	1	101103200	no
calcium channel activity	GO:0005262	0.66856	1	0	--	1	101117907	no
ion channel complex	GO:0034702	0.66961	1	0	--	1	101117907	no
cation channel complex	GO:0034703	0.66961	1	0	--	1	101117907	no
anatomical structure morphogenesis	GO:0009653	0.66991	1	3	1.01109e+26	2	1.0111e+17	no
DNA-directed DNA polymerase activity	GO:0003887	0.67006	1	1	101117114	2	1.0111e+17	no
cytokine receptor binding	GO:0005126	0.67166	1	1	101104506	1	101108785	no
cyclase activity	GO:0009975	0.67612	1	1	101113256	0	--	no
neuron projection development	GO:0031175	0.67649	1	0	--	1	101110012	no
neuron development	GO:0048666	0.67649	1	0	--	1	101110012	no
cofactor metabolic process	GO:0051186	0.67776	1	4	1.01117e+35	0	--	no
isomerase activity	GO:0016853	0.67867	1	2	1.01103e+17	2	443259101111285	no
proton transport	GO:0015992	0.67869	1	2	1.01121e+17	2	1.01108e+17	no
hydrogen transport	GO:0006818	0.67869	1	2	1.01123e+17	2	1.01108e+17	no
organonitrogen compound biosynthetic process	GO:1901566	0.67885	1	9	1.01123e+80	3	1.05611e+26	no
negative regulation of gene expression	GO:0010629	0.67887	1	1	101109450	0	--	no
regulation of catabolic process	GO:0009894	0.67987	1	2	1.01104e+17	1	101119490	no
structural constituent of ribosome	GO:0003735	0.67988	1	6	1.0111e+53	3	1.01105e+26	no
hydrolase activity, acting on acid anhydrides, in phosphorus-containing anhydrides	GO:0016818	0.67999	1	13	1.01117e+113	9	1.01109e+80	no
transcription factor binding transcription factor activity	GO:0000989	0.68008	1	1	101102335	3	1.01119e+26	no
transcription cofactor activity	GO:0003712	0.68008	1	1	101102335	3	1.01121e+26	no
transcription factor binding	GO:0008134	0.68138	1	2	1.01124e+17	2	1.0111e+17	no
ER to Golgi vesicle-mediated transport	GO:0006888	0.68186	1	1	101105101	0	--	no
antiporter activity	GO:0015297	0.68237	1	1	101106429	0	--	no
respiratory electron transport chain	GO:0022904	0.6833	1	1	101122926	0	--	no
organic acid biosynthetic process	GO:0016053	0.68541	1	1	101108059	3	1.0112e+26	no
carboxylic acid biosynthetic process	GO:0046394	0.68541	1	1	101108059	3	1.01119e+26	no
protein localization to organelle	GO:0033365	0.68555	1	3	1.0112e+26	2	1.01109e+17	no
ionotropic glutamate receptor activity	GO:0004970	0.68617	1	0	--	1	101112115	no
glutamate receptor activity	GO:0008066	0.68617	1	0	--	1	101112115	no
secondary metabolic process	GO:0019748	0.68732	1	0	--	1	106991905	no
oxidoreductase activity, acting on CH-OH group of donors	GO:0016614	0.68789	1	2	1.01108e+17	1	101119894	no
response to chemical stimulus	GO:0042221	0.68808	1	1	101119059	5	1.0111e+44	no
NADH dehydrogenase (ubiquinone) activity	GO:0008137	0.68992	1	1	100145872	0	--	no
NADH dehydrogenase (quinone) activity	GO:0050136	0.68992	1	1	100145872	0	--	no
neuron differentiation	GO:0030182	0.69319	1	0	--	1	101110012	no
generation of neurons	GO:0048699	0.69319	1	0	--	1	101110012	no
cation channel activity	GO:0005261	0.69385	1	3	1.01121e+26	2	1.0112e+17	no
lipid binding	GO:0008289	0.69447	1	5	1.01105e+44	2	1.01111e+17	no
carbohydrate derivative biosynthetic process	GO:1901137	0.69447	1	6	1.01121e+53	2	1.01123e+17	no
kinase regulator activity	GO:0019207	0.69708	1	0	--	1	101103493	no
gamete generation	GO:0007276	0.69861	1	1	101108504	2	1.01109e+17	no
RNA biosynthetic process	GO:0032774	0.70253	1	19	1.01114e+170	36	101111279,106991905,101123347,101119368,101122478,101117192,101119918,101114805,101122625,101106482,101110008,101105229,101103688,101118709,101111419,105610504,101104715,101113340,101104696,100505405,101107891,100125623,101117989,101103719,443259,101120591,101120760,101120549,101116716,101115223,101109066,101119314,101110276,101119894,101109863,101113952	no
kinetochore	GO:0000776	0.70268	1	1	101107680	1	101102737	no
microtubule associated complex	GO:0005875	0.70388	1	1	101115433	0	--	no
microtubule cytoskeleton organization	GO:0000226	0.70467	1	0	--	3	1.01102e+26	no
neurogenesis	GO:0022008	0.70499	1	0	--	1	101110012	no
ribosome biogenesis	GO:0042254	0.70532	1	2	1.01119e+17	1	101108504	no
intracellular protein transport	GO:0006886	0.70694	1	8	1.01113e+71	7	1.01109e+62	no
carboxy-lyase activity	GO:0016831	0.70815	1	0	--	2	1.0111e+17	no
chromosome organization	GO:0051276	0.70895	1	2	1.01106e+17	2	1.01112e+17	no
regulation of cellular macromolecule biosynthetic process	GO:2000112	0.70999	1	16	1.01114e+143	32	101115223,101120591,443259,101120760,101103719,101120549,101113952,101119314,101110276,101119894,101123347,101119918,101114805,101122625,101122478,101119368,101117192,101111279,106991905,101113340,100125623,101104696,100505405,101107891,101118709,101111419,101103688,101106482,101110008,101105229,105610504,101120429	no
voltage-gated cation channel activity	GO:0022843	0.7109	1	0	--	2	1.01118e+17	no
integral to endoplasmic reticulum membrane	GO:0030176	0.71115	1	1	101116822	0	--	no
intrinsic to endoplasmic reticulum membrane	GO:0031227	0.71115	1	1	101116822	0	--	no
regulation of cellular biosynthetic process	GO:0031326	0.71377	1	16	1.01106e+143	32	101120429,105610504,101110008,101106482,101105229,101103688,101111419,101118709,100505405,101104696,101107891,100125623,101113340,106991905,101111279,101122478,101119368,101117192,101119918,101122625,101114805,101123347,101110276,101119894,101119314,101113952,101120549,101103719,443259,101120591,101120760,101115223	no
regulation of macromolecule biosynthetic process	GO:0010556	0.71377	1	16	1.01116e+143	32	101111279,106991905,101123347,101119368,101122478,101117192,101119918,101114805,101122625,101105229,101106482,101110008,101103688,101118709,101111419,101120429,105610504,101113340,100505405,101104696,101107891,100125623,101103719,443259,101120591,101120760,101120549,101115223,101119314,101110276,101119894,101113952	no
regulation of biosynthetic process	GO:0009889	0.71431	1	16	1.01108e+143	32	101113952,101119894,101110276,101119314,101115223,101120549,101120760,101120591,443259,101103719,100125623,101107891,101104696,100505405,101113340,105610504,101120429,101118709,101111419,101106482,101105229,101110008,101103688,101114805,101122625,101119918,101117192,101119368,101122478,101123347,106991905,101111279	no
cotranslational protein targeting to membrane	GO:0006613	0.715	1	1	101116822	0	--	no
cell cortex	GO:0005938	0.71588	1	1	101123588	1	101103200	no
cell part morphogenesis	GO:0032990	0.71687	1	0	--	1	101110012	no
cell projection morphogenesis	GO:0048858	0.71687	1	0	--	1	101110012	no
structural constituent of chorion	GO:0005213	0.71709	1	1	101108504	1	101108504	no
female gamete generation	GO:0007292	0.71709	1	1	101108504	1	101108504	no
chorion-containing eggshell formation	GO:0007304	0.71709	1	1	101108504	1	101108504	no
eggshell formation	GO:0030703	0.71709	1	1	101108504	1	101108504	no
ovarian follicle cell development	GO:0030707	0.71709	1	1	101108504	1	101108504	no
oogenesis	GO:0048477	0.71709	1	1	101108504	1	101108504	no
regulation of transport	GO:0051049	0.7181	1	0	--	1	101111925	no
calcium ion transmembrane transporter activity	GO:0015085	0.72032	1	0	--	1	101117907	no
regulation of transcription, DNA-dependent	GO:0006355	0.72132	1	16	1.01114e+143	31	101119918,101114805,101122625,101115223,101122478,101119368,101117192,101123347,101120549,106991905,101111279,443259,101120591,101120760,101103719,100125623,101104696,100505405,101107891,101113340,101113952,105610504,101110276,101119894,101111419,101118709,101110008,101106482,101105229,101103688,101119314	no
regulation of RNA biosynthetic process	GO:2001141	0.72504	1	16	1.01116e+143	31	100125623,101107891,101104696,100505405,101113340,101113952,101119894,101110276,105610504,101111419,101118709,101119314,101105229,101106482,101110008,101103688,101122625,101114805,101119918,101117192,101122478,101119368,101115223,101123347,106991905,101120549,101120760,101111279,101120591,443259,101103719	no
protein targeting to membrane	GO:0006612	0.72568	1	1	101116822	0	--	no
monocarboxylic acid metabolic process	GO:0032787	0.72574	1	0	--	2	1.0111e+17	no
transcription from RNA polymerase II promoter	GO:0006366	0.72578	1	1	101102335	4	1.01119e+35	no
mRNA transport	GO:0051028	0.72659	1	0	--	1	101118709	no
symporter activity	GO:0015293	0.7267	1	0	--	1	101116078	no
solute:cation symporter activity	GO:0015294	0.7267	1	0	--	1	101116078	no
regulation of RNA metabolic process	GO:0051252	0.72697	1	16	1.01114e+143	31	101123347,101117192,101122478,101115223,101119368,101122625,101114805,101119918,101103719,101120760,443259,101111279,101120591,106991905,101120549,101113952,101113340,101107891,100505405,101104696,100125623,101119314,101106482,101110008,101103688,101105229,101118709,101111419,101119894,105610504,101110276	no
transcription, DNA-dependent	GO:0006351	0.72735	1	19	1.01111e+170	35	101115223,101109066,101120549,443259,101120591,101120760,101117989,101103719,101109863,101113952,101110276,101119894,101119314,101119918,101114805,101122625,101122478,101119368,101117192,101123347,106991905,101111279,100125623,101104696,100505405,101107891,101113340,101104715,105610504,101118709,101111419,101106482,101105229,101110008,101103688	no
regulation of gene expression	GO:0010468	0.72755	1	17	1.01122e+152	31	101123347,101119918,101114805,101122625,101122478,101119368,101115223,101117192,101120591,101111279,443259,101120760,101103719,101120549,106991905,101113340,101113952,100125623,101104696,100505405,101107891,101111419,101118709,101103688,101106482,101110008,101105229,101119314,105610504,101110276,101119894	no
nervous system development	GO:0007399	0.72969	1	0	--	1	101110012	no
proteinaceous extracellular matrix	GO:0005578	0.73022	1	1	101111267	2	1.00505e+17	no
positive regulation of response to stimulus	GO:0048584	0.73076	1	1	101119125	0	--	no
transport	GO:0006810	0.73234	1	34	101109709,101103593,101111279,101104605,101118375,101112650,101117061,101105636,101116822,101121375,101122509,101123491,101114398,101109294,101110804,101117302,101110989,101119722,101105101,101114288,101111221,101122328,101123588,101120591,101114102,101122207,101116075,101113620,101112024,101118397,101115403,101120711,101108883,101106429	33	101115925,101118375,101108027,101120381,101116078,101119848,101111925,101103493,101120591,101116716,101112115,100271659,101122253,101118793,101122975,101118709,101109913,101120429,101113340,101116017,101104696,101103200,101111112,101105016,101117907,101105677,101111279,101103225,101116000,101109394,101123347,101106805,101112850	no
cellular chemical homeostasis	GO:0055082	0.73291	1	0	--	1	101123394	no
exonuclease activity	GO:0004527	0.73577	1	3	1.01117e+26	0	--	no
pyrophosphatase activity	GO:0016462	0.73706	1	13	1.01114e+113	7	1.01121e+62	no
establishment of localization	GO:0051234	0.73759	1	34	101115403,101120711,101118397,101106429,101108883,101116075,101112024,101113620,101114102,101120591,101122207,101114288,101111221,101105101,101123588,101122328,101123491,101114398,101110989,101119722,101117302,101109294,101110804,101116822,101121375,101122509,101105636,101104605,101118375,101109709,101111279,101103593,101117061,101112650	33	101116000,101109394,101105677,101105016,101117907,101103225,101111279,101112850,101123347,101106805,101120429,101109913,101122253,101118709,101118793,101122975,101104696,101111112,101103200,101113340,101116017,101111925,101120591,101103493,101112115,100271659,101116716,101108027,101118375,101115925,101116078,101119848,101120381	no
condensed chromosome	GO:0000793	0.73872	1	0	--	2	1.01103e+17	no
autophagy	GO:0006914	0.73929	1	4	1.01108e+35	1	101118709	no
nucleobase-containing compound biosynthetic process	GO:0034654	0.741	1	22	1.01105e+197	37	106991905,101111279,101117192,101122478,101119368,101114805,101122625,101119918,101123347,105610504,101106482,101103688,101110008,101105229,101111419,101118709,101107891,100505405,101104696,100125623,101104715,101113340,101120549,101103719,101117989,101120760,443259,101120591,101109066,101122612,101115223,101116716,101119894,101110276,101119314,101113952,101109863	no
secondary active transmembrane transporter activity	GO:0015291	0.74216	1	1	101106429	1	101116078	no
cellular carbohydrate metabolic process	GO:0044262	0.74238	1	1	101108887	0	--	no
identical protein binding	GO:0042802	0.74343	1	3	1.01111e+26	1	101111279	no
NADH dehydrogenase activity	GO:0003954	0.74387	1	1	100145872	0	--	no
N-methyltransferase activity	GO:0008170	0.74387	1	1	101108504	1	101108504	no
regulation of biological quality	GO:0065008	0.74396	1	8	1.01106e+71	5	1.01115e+44	no
energy coupled proton transmembrane transport, against electrochemical gradient	GO:0015988	0.7485	1	0	--	2	1.01108e+17	no
ATP hydrolysis coupled proton transport	GO:0015991	0.7485	1	0	--	2	1.01113e+17	no
exocytosis	GO:0006887	0.74884	1	0	--	1	101103200	no
ribonuclease activity	GO:0004540	0.74956	1	0	--	2	1.0112e+17	no
tRNA modification	GO:0006400	0.75055	1	0	--	1	101115780	no
protein methyltransferase activity	GO:0008276	0.75119	1	1	101119070	0	--	no
DNA integration	GO:0015074	0.75184	1	0	--	1	101122010	no
tetrapyrrole metabolic process	GO:0033013	0.75192	1	2	1.01114e+17	0	--	no
locomotion	GO:0040011	0.75416	1	4	1.01124e+35	1	101110012	no
cellular process	GO:0009987	0.75489	1	129	101114010,101120489,101107229,101114986,101108492,105612424,101109695,101103949,101114610,101111267,101119059,101118119,101115433,101111673,101114288,101113694,101123588,101122328,101123491,100101234,101108385,101107130,101117733,101108504,101109367,101104535,101119070,101104250,101118375,101103037,101111279,101111607,101112650,101117061,101105324,101108990,101117715,101105870,101120727,101115102…	130	101118565,101116887,101105324,101110920,101123377,101109529,101108805,101118793,101120819,101120429,101109913,101104717,100034672,101110416,101116091,101111279,101109016,101122822,780507,101116078,100127215,101113046,101106269,101104128,101107136,101108785,101115223,101109685,101106623,101105691,101111608,101108504,101122045,101120549,101101847,101122661,101113340,101121067,101115877,101111112,10…	no
pyridoxal phosphate binding	GO:0030170	0.75528	1	1	101119265	0	--	no
protein localization	GO:0008104	0.75579	1	12	1.01121e+107	9	1.01123e+80	no
cell adhesion	GO:0007155	0.75738	1	1	101115510	8	1.01102e+71	no
active transmembrane transporter activity	GO:0022804	0.75769	1	3	1.01114e+26	2	1.01116e+17	no
protein complex binding	GO:0032403	0.75807	1	1	101104702	1	101121067	no
chromatin organization	GO:0006325	0.75857	1	1	101105636	1	101116091	no
growth factor activity	GO:0008083	0.75959	1	1	101104506	1	554323	no
multi-organism process	GO:0051704	0.76142	1	16	1.01108e+143	11	1.01121e+98	no
transmembrane receptor protein kinase activity	GO:0019199	0.76159	1	0	--	1	494191	no
carbohydrate transport	GO:0008643	0.76211	1	1	101113620	0	--	no
organic cyclic compound biosynthetic process	GO:1901362	0.76224	1	26	101109695,101121375,105612424,101105245,101116075,101108492,101104592,101103527,101114986,101121513,101123491,101105870,101121731,105610504,101108168,101117061,101102335,101111609,101107495,101114115,101111279,101104250,101104532,101114102,101119314,101120591	37	101107891,100505405,101104696,100125623,101104715,101113340,105610504,101106482,101103688,101110008,101105229,101111419,101118709,101117192,101122478,101119368,101122625,101114805,101119918,101123347,106991905,101111279,101113952,101109863,101119894,101110276,101119314,101109066,101122612,101115223,101116716,101120549,101103719,101117989,101120760,101120591,443259	no
sulfur compound binding	GO:1901681	0.76403	1	1	101107229	0	--	no
serine-type endopeptidase inhibitor activity	GO:0004867	0.76513	1	0	--	1	101108959	no
extracellular region	GO:0005576	0.7668	1	18	1.01106e+161	17	1.00505e+149	no
proton-transporting two-sector ATPase complex, proton-transporting domain	GO:0033177	0.76712	1	2	1.01123e+17	0	--	no
membrane coat	GO:0030117	0.76798	1	1	101112650	2	1.01108e+17	no
coated membrane	GO:0048475	0.76798	1	1	101112650	2	1.01108e+17	no
protein homooligomerization	GO:0051260	0.76837	1	1	101111427	0	--	no
nucleoplasm	GO:0005654	0.76899	1	2	1.01102e+17	4	1.0111e+35	no
nucleoplasm part	GO:0044451	0.76899	1	2	1.01106e+17	4	1.0111e+35	no
nuclear chromosome	GO:0000228	0.77052	1	1	101107370	2	1.01107e+17	no
biological adhesion	GO:0022610	0.77144	1	1	101115510	8	1.01116e+71	no
phosphorus-oxygen lyase activity	GO:0016849	0.77315	1	1	101113256	0	--	no
cellular nitrogen compound biosynthetic process	GO:0044271	0.77427	1	24	1.01123e+215	38	100125623,101107891,101104696,100505405,101113340,101104715,105610504,101118709,101111419,101105229,101106482,101110008,101103688,101114805,101122625,101120218,101119918,101117192,101122478,101119368,101123347,106991905,101111279,101113952,101109863,101119894,101110276,101119314,101109066,101122612,101115223,101116716,101120549,101120760,101120591,443259,101103719,101117989	no
heterocycle biosynthetic process	GO:0018130	0.77433	1	25	1.01115e+224	37	101120549,101117989,101103719,101120591,443259,101120760,101115223,101122612,101109066,101116716,101110276,101119894,101119314,101109863,101113952,106991905,101111279,101122478,101119368,101117192,101119918,101122625,101114805,101123347,105610504,101110008,101106482,101103688,101105229,101111419,101118709,101104696,100505405,101107891,100125623,101104715,101113340	no
chemical homeostasis	GO:0048878	0.7779	1	0	--	1	101123394	no
homeostatic process	GO:0042592	0.77839	1	1	100302359	2	1.01123e+17	no
macromolecule modification	GO:0043412	0.77931	1	20	1.01103e+179	15	1.01109e+125	no
transferase activity, transferring hexosyl groups	GO:0016758	0.78162	1	3	1.01108e+26	1	101109863	no
nucleoside-triphosphatase activity	GO:0017111	0.78295	1	13	1.0699e+113	6	1.01111e+53	no
aromatic compound biosynthetic process	GO:0019438	0.78296	1	24	1.0111e+215	37	101111279,106991905,101123347,101117192,101119368,101122478,101122625,101114805,101119918,101103688,101106482,101110008,101105229,101118709,101111419,105610504,101104715,101113340,101107891,100505405,101104696,100125623,101103719,101117989,101120760,443259,101120591,101120549,101116716,101109066,101122612,101115223,101119314,101119894,101110276,101113952,101109863	no
GTPase activity	GO:0003924	0.78344	1	6	1.01117e+50	1	101121067	no
transcription factor complex	GO:0005667	0.78439	1	1	101105870	0	--	no
hydrolase activity, acting on acid anhydrides	GO:0016817	0.78498	1	13	1.01103e+113	10	1.01113e+89	no
positive regulation of gene expression	GO:0010628	0.78667	1	0	--	1	101122478	no
positive regulation of transcription, DNA-dependent	GO:0045893	0.78667	1	0	--	1	101122478	no
voltage-gated ion channel activity	GO:0005244	0.78732	1	0	--	2	1.01118e+17	no
voltage-gated channel activity	GO:0022832	0.78732	1	0	--	2	1.0112e+17	no
oxidoreductase activity, acting on diphenols and related substances as donors	GO:0016679	0.7885	1	0	--	1	101113952	no
reproduction	GO:0000003	0.78966	1	5	1.05612e+44	4	1.01113e+35	no
carbon-carbon lyase activity	GO:0016830	0.79136	1	0	--	2	1.0111e+17	no
multicellular organismal development	GO:0007275	0.79579	1	3	1.01114e+26	3	1.00505e+26	no
sodium ion transmembrane transporter activity	GO:0015081	0.79762	1	0	--	2	1.0111e+17	no
oxidoreductase activity, acting on NAD(P)H, quinone or similar compound as acceptor	GO:0016655	0.80184	1	1	100145872	0	--	no
immune response	GO:0006955	0.80282	1	3	1.01105e+26	1	101103225	no
phosphorus metabolic process	GO:0006793	0.80481	1	19	1.01118e+170	10	1.0112e+83	no
transport vesicle	GO:0030133	0.8053	1	0	--	1	101109066	no
oxidation-reduction process	GO:0055114	0.80713	1	16	1.01109e+143	10	1.01108e+89	no
RNA localization	GO:0006403	0.80896	1	0	--	1	101118709	no
nucleic acid transport	GO:0050657	0.80896	1	0	--	1	101118709	no
RNA transport	GO:0050658	0.80896	1	0	--	1	101118709	no
establishment of RNA localization	GO:0051236	0.80896	1	0	--	1	101118709	no
negative regulation of macromolecule metabolic process	GO:0010605	0.80954	1	1	101109450	0	--	no
protein metabolic process	GO:0019538	0.81037	1	43	101110145,101104535,101101868,101104250,101119070,780470,101113256,101111279,101123043,101117061,101116609,101117245,101114398,101110163,101121123,101104590,101121513,101119934,101117733,101103527,101120743,101114610,101105117,106990105,101103083,101110188,101113694,101123003,101114010,101113508,101109604,101102730,101117715,101103022,101120727,101120489,101115102,101122186,101108883,101108492,10…	22	1.01104e+191	no
organic substance transport	GO:0071702	0.81135	1	14	1.01114e+125	11	1.01123e+98	no
negative regulation of metabolic process	GO:0009892	0.8115	1	1	101109450	0	--	no
sulfotransferase activity	GO:0008146	0.81603	1	0	--	1	101103732	no
monovalent inorganic cation transport	GO:0015672	0.81753	1	5	1.01109e+44	3	1.01108e+26	no
copper ion binding	GO:0005507	0.81761	1	0	--	1	101112815	no
ribosome	GO:0005840	0.81776	1	5	1.01103e+44	3	1.00127e+26	no
extracellular matrix	GO:0031012	0.81941	1	1	101111267	3	1.00913e+26	no
chemotaxis	GO:0006935	0.82182	1	0	--	1	101110012	no
enzyme inhibitor activity	GO:0004857	0.82235	1	1	101103949	3	1.01119e+26	no
membrane fusion	GO:0061025	0.82246	1	1	101103527	0	--	no
DNA-dependent transcription, initiation	GO:0006352	0.82388	1	1	101105245	1	101110276	no
gated channel activity	GO:0022836	0.82576	1	2	1.01121e+17	3	1.01118e+26	no
ion gated channel activity	GO:0022839	0.82576	1	2	1.01121e+17	3	1.01112e+26	no
voltage-gated potassium channel activity	GO:0005249	0.82717	1	0	--	1	101120429	no
nucleobase-containing compound transport	GO:0015931	0.82719	1	0	--	1	101118709	no
cytoskeletal part	GO:0044430	0.82805	1	4	1.01119e+35	4	1.01109e+35	no
small-subunit processome	GO:0032040	0.83063	1	0	--	1	101111671	no
carbohydrate derivative binding	GO:0097367	0.83084	1	0	--	1	101110491	no
metalloendopeptidase activity	GO:0004222	0.83365	1	1	101103022	2	1.01103e+17	no
taxis	GO:0042330	0.83507	1	0	--	1	101110012	no
localization	GO:0051179	0.83662	1	35	101112650,101117061,101118375,101104605,101111279,101109709,101103593,101105636,101122509,101121375,101116822,101119722,101110989,101117302,101109294,101110804,101114398,101123491,101123588,101122328,101111221,101114288,101105101,101122207,101114102,101120591,105612424,101112024,101113620,101116075,101106429,101108883,101120711,101115403,101118397	33	101113340,101116017,101104696,101103200,101111112,101122253,101118793,101122975,101118709,101109913,101120429,101123347,101106805,101112850,101105016,101117907,101105677,101111279,101103225,101116000,101109394,101120381,101116078,101119848,101115925,101118375,101108027,101116716,101112115,100271659,101111925,101120591,101103493	no
positive regulation of catabolic process	GO:0009896	0.83722	1	1	101107680	0	--	no
positive regulation of autophagy	GO:0010508	0.83722	1	1	101107680	0	--	no
positive regulation of cellular catabolic process	GO:0031331	0.83722	1	1	101107680	0	--	no
phosphate-containing compound metabolic process	GO:0006796	0.83787	1	19	1.01119e+170	9	1.01103e+74	no
cell motility	GO:0048870	0.83823	1	2	1.01124e+17	0	--	no
localization of cell	GO:0051674	0.83823	1	2	1.05612e+17	0	--	no
protein deubiquitination	GO:0016579	0.83864	1	0	--	1	101104128	no
protein modification by small protein removal	GO:0070646	0.83864	1	0	--	1	101104128	no
iron-sulfur cluster binding	GO:0051536	0.83909	1	1	101112923	1	101113727	no
metal cluster binding	GO:0051540	0.83909	1	1	101112923	1	101113727	no
macromolecule localization	GO:0033036	0.83917	1	13	1.01117e+116	10	1.01105e+89	no
structural molecule activity	GO:0005198	0.84004	1	11	1.0111e+98	11	1.01109e+98	no
calcium ion binding	GO:0005509	0.84028	1	4	1.01111e+35	7	1.01112e+62	no
cellular_component	GO:0005575	0.84108	1	123	100302557,101107851,101110804,101117245,101123491,101104506,101107680,101110163,101114709,101108504,101122926,100101234,101108385,101107130,101103527,101109616,101104535,101105636,101119070,101109329,101109367,101113778,101122118,101117061,101112650,101119039,101111045,101104605,101118375,101103037,101111279,101102481,101109709,101122186,101106265,101120489,101106429,101114986,101118692,101120711…	119	100271659,101109066,101116716,101112322,101105547,100913160,101103918,101105613,100303608,101120760,101103493,101120591,101109123,101103719,101111925,101121239,101104961,101109432,101109863,101119894,101108027,101110276,101114855,101102951,101106958,101114407,101107370,101119314,101102320,101110351,101115669,101122625,101119918,101123394,101122294,101111671,101106805,101119490,101123347,101106218…	no
nuclear lumen	GO:0031981	0.84143	1	3	1.01106e+26	6	1.01116e+53	no
cellular process involved in reproduction	GO:0048610	0.84301	1	2	1.01109e+17	3	1.01113e+26	no
lipid transport	GO:0006869	0.84398	1	1	101114398	0	--	no
protein modification process	GO:0036211	0.8447	1	19	1.01104e+170	11	1.01108e+92	no
cellular protein modification process	GO:0006464	0.8447	1	19	1.01123e+170	11	1.01109e+92	no
preribosome	GO:0030684	0.84736	1	0	--	1	101111671	no
substrate-specific transporter activity	GO:0022892	0.8474	1	15	1.01121e+134	12	1.01112e+107	no
primary active transmembrane transporter activity	GO:0015399	0.8487	1	1	101105636	1	101113340	no
P-P-bond-hydrolysis-driven transmembrane transporter activity	GO:0015405	0.8487	1	1	101105636	1	101113340	no
viral envelope	GO:0019031	0.84922	1	3	1.01115e+26	2	1.01102e+17	no
viral membrane	GO:0036338	0.84922	1	3	1.01115e+26	2	1.01102e+17	no
metallopeptidase activity	GO:0008237	0.85057	1	1	101103022	3	1.01106e+26	no
condensed chromosome outer kinetochore	GO:0000940	0.85145	1	0	--	1	101102737	no
RNA-directed RNA polymerase activity	GO:0003968	0.85412	1	0	--	1	101109394	no
microtubule-based process	GO:0007017	0.85657	1	1	101115433	3	1.01103e+26	no
aspartic-type endopeptidase activity	GO:0004190	0.85817	1	2	1.01118e+17	2	1.01118e+17	no
aspartic-type peptidase activity	GO:0070001	0.85817	1	2	1.01119e+17	2	1.01118e+17	no
ribonucleoprotein complex	GO:0030529	0.85823	1	6	1.01104e+53	5	1.01105e+44	no
condensed chromosome kinetochore	GO:0000777	0.85937	1	0	--	1	101102737	no
condensed chromosome, centromeric region	GO:0000779	0.85937	1	0	--	1	101102737	no
membrane part	GO:0044425	0.86027	1	41	101116822,101109616,101122509,101121375,101123491,101110989,101107851,101116554,100302557,101109294,101117302,101118375,101104605,101114876,101111279,101113778,101112650,101117061,101109329,101109367,101105636,101116075,101108436,105612424,101112024,101102181,101113620,101108059,101120711,101109604,101118397,101105620,101123227,101106429,101104159,101118692,101108835,101123588,101112751,101111267…	44	101105547,101116716,100271659,101120760,100303608,101106623,101103493,101108515,101120549,101103732,101109432,101103681,101121239,101116078,101119848,101119314,101114407,101115669,101118375,101102221,101106269,101108027,101106218,101123347,101110416,101106805,101110887,101123394,101105677,101117907,101110557,101111279,101109394,101116887,101113340,101120020,101111285,101104696,101111112,101104159…	no
positive regulation of nucleobase-containing compound metabolic process	GO:0045935	0.86401	1	0	--	1	101122478	no
positive regulation of nitrogen compound metabolic process	GO:0051173	0.86401	1	0	--	1	101122478	no
positive regulation of RNA metabolic process	GO:0051254	0.86401	1	0	--	1	101122478	no
establishment of protein localization to organelle	GO:0072594	0.86541	1	0	--	1	101109394	no
receptor binding	GO:0005102	0.86676	1	7	1.01114e+62	6	1.01109e+47	no
UDP-glycosyltransferase activity	GO:0008194	0.86789	1	1	101119039	0	--	no
G-protein beta/gamma-subunit complex binding	GO:0031683	0.86972	1	0	--	1	101121067	no
transferase activity, transferring sulfur-containing groups	GO:0016782	0.87088	1	0	--	1	101103732	no
positive regulation of biosynthetic process	GO:0009891	0.87124	1	0	--	1	101122478	no
positive regulation of macromolecule biosynthetic process	GO:0010557	0.87124	1	0	--	1	101122478	no
positive regulation of cellular biosynthetic process	GO:0031328	0.87124	1	0	--	1	101122478	no
cellular amino acid biosynthetic process	GO:0008652	0.8731	1	1	101108059	1	101120218	no
nucleoside-triphosphatase regulator activity	GO:0060589	0.87344	1	4	1.01104e+35	2	1.01119e+17	no
cellular response to chemical stimulus	GO:0070887	0.87452	1	0	--	1	101120760	no
plasma membrane part	GO:0044459	0.87463	1	1	101107851	2	1.01118e+17	no
mitochondrial outer membrane	GO:0005741	0.87511	1	1	101104605	0	--	no
organelle outer membrane	GO:0031968	0.87511	1	1	101104605	0	--	no
organelle lumen	GO:0043233	0.87604	1	3	1.01106e+26	6	1.01116e+53	no
intracellular organelle lumen	GO:0070013	0.87604	1	3	1.01107e+26	6	1.01119e+53	no
immune system process	GO:0002376	0.87749	1	3	1.01119e+26	1	101103225	no
DNA-directed RNA polymerase II, holoenzyme	GO:0016591	0.8785	1	0	--	1	101109863	no
cysteine-type endopeptidase activity	GO:0004197	0.87922	1	1	780470	1	101119490	no
membrane-enclosed lumen	GO:0031974	0.88195	1	3	1.01106e+26	6	1.01121e+53	no
cell projection organization	GO:0030030	0.88212	1	0	--	1	101110012	no
transporter activity	GO:0005215	0.88297	1	19	1.01123e+170	15	1.01114e+134	no
cellular protein localization	GO:0034613	0.88363	1	8	1.01105e+71	7	1.01109e+62	no
cellular macromolecule localization	GO:0070727	0.88363	1	8	1.01124e+71	7	1.01123e+62	no
alpha-amino acid metabolic process	GO:1901605	0.88384	1	1	101105245	1	101115363	no
anatomical structure formation involved in morphogenesis	GO:0048646	0.88387	1	1	101108504	1	101108504	no
GTPase activator activity	GO:0005096	0.88405	1	1	101110163	0	--	no
extrinsic to membrane	GO:0019898	0.88439	1	1	105612424	0	--	no
hydrolase activity, acting on carbon-nitrogen (but not peptide) bonds	GO:0016810	0.8878	1	1	101121731	0	--	no
single-organism transport	GO:0044765	0.88828	1	23	1.01106e+206	22	1.01109e+197	no
flavin adenine dinucleotide binding	GO:0050660	0.89007	1	1	101108883	0	--	no
dynein binding	GO:0045502	0.89088	1	1	101123588	0	--	no
proton-transporting V-type ATPase complex	GO:0033176	0.89125	1	0	--	1	101108027	no
cellular component movement	GO:0006928	0.89589	1	3	1.01115e+26	1	101110012	no
DNA-directed RNA polymerase complex	GO:0000428	0.89828	1	0	--	1	101109863	no
RNA polymerase complex	GO:0030880	0.89828	1	0	--	1	101109863	no
nuclear DNA-directed RNA polymerase complex	GO:0055029	0.89828	1	0	--	1	101109863	no
cytoskeleton	GO:0005856	0.89918	1	4	1.01109e+35	4	1.01103e+35	no
mitochondrion organization	GO:0007005	0.90084	1	0	--	1	101114407	no
phosphoric diester hydrolase activity	GO:0008081	0.90113	1	1	101114010	0	--	no
carbohydrate binding	GO:0030246	0.9017	1	0	--	1	101111671	no
microtubule-based movement	GO:0007018	0.90582	1	1	101115433	0	--	no
viral capsid	GO:0019028	0.90648	1	2	1.01111e+17	4	1.01113e+35	no
cellular respiration	GO:0045333	0.90734	1	1	101122926	0	--	no
nuclear chromosome part	GO:0044454	0.90851	1	1	101107370	1	101107370	no
carbohydrate biosynthetic process	GO:0016051	0.91198	1	0	--	1	101123377	no
lipid localization	GO:0010876	0.91415	1	1	101114398	0	--	no
regulation of autophagy	GO:0010506	0.9151	1	1	101107680	0	--	no
organelle assembly	GO:0070925	0.91649	1	1	101123588	0	--	no
protein serine/threonine kinase activity	GO:0004674	0.9182	1	1	100147801	2	100271659494191	no
enzyme activator activity	GO:0008047	0.92008	1	1	101110163	0	--	no
multicellular organismal process	GO:0032501	0.92064	1	8	1.01103e+71	8	1.01113e+71	no
sodium ion transport	GO:0006814	0.92232	1	0	--	1	101109913	no
viral assembly, maturation, egress, and release	GO:0019067	0.92284	1	1	101110804	0	--	no
substrate-specific transmembrane transporter activity	GO:0022891	0.92486	1	12	1.01121e+107	11	1.01108e+98	no
extracellular ligand-gated ion channel activity	GO:0005230	0.92603	1	0	--	1	101112115	no
regulation of localization	GO:0032879	0.92682	1	0	--	1	101111925	no
energy derivation by oxidation of organic compounds	GO:0015980	0.9281	1	1	101122926	0	--	no
actin cytoskeleton	GO:0015629	0.93118	1	1	101109168	0	--	no
protein glycosylation	GO:0006486	0.93472	1	1	101120727	0	--	no
macromolecule glycosylation	GO:0043413	0.93472	1	1	101120727	0	--	no
hydrolase activity, acting on acid anhydrides, catalyzing transmembrane movement of substances	GO:0016820	0.93532	1	0	--	2	1.01113e+17	no
regulation of response to stimulus	GO:0048583	0.93724	1	3	1.01119e+26	1	101123394	no
ion transport	GO:0006811	0.93842	1	11	1.01109e+98	10	1.01116e+89	no
glycosylation	GO:0070085	0.93924	1	1	101120727	0	--	no
peptidase activity, acting on L-amino acid peptides	GO:0070011	0.94157	1	8	1.01109e+68	11	1.01118e+98	no
single-multicellular organism process	GO:0044707	0.94169	1	6	1.01124e+53	6	1.00505e+53	no
glycoprotein biosynthetic process	GO:0009101	0.94532	1	1	101120727	0	--	no
unfolded protein binding	GO:0051082	0.94585	1	1	101114010	0	--	no
endopeptidase inhibitor activity	GO:0004866	0.94644	1	0	--	1	101108959	no
endopeptidase regulator activity	GO:0061135	0.94644	1	0	--	1	101108959	no
small GTPase mediated signal transduction	GO:0007264	0.94664	1	3	1.01103e+26	3	1.01123e+26	no
ion transmembrane transporter activity	GO:0015075	0.94857	1	10	1.01123e+89	11	1.01112e+98	no
glycoprotein metabolic process	GO:0009100	0.94868	1	1	101120727	0	--	no
proteolysis	GO:0006508	0.9551	1	8	1.01121e+68	4	1.01106e+35	no
pathogenesis	GO:0009405	0.9564	1	3	1.01105e+26	3	1.00272e+26	no
ATPase activity, coupled to transmembrane movement of substances	GO:0042626	0.95888	1	0	--	1	101113340	no
ATPase activity, coupled to movement of substances	GO:0043492	0.95888	1	0	--	1	101113340	no
biological_process	GO:0008150	0.96376	1	160	101123588,101122328,101114288,100135441,101113694,101119113,101115433,101111673,101114610,101119059,101111267,101118119,106990105,101109695,105612424,101119265,101103949,101108492,101103022,101120489,101107229,101114986,101113508,101114010,101110965,101111607,101112650,101117061,101118375,101103037,101111279,101104535,101119070,101104250,101109367,101108504,101120896,101108385,100101234,101107130…	155	101103719,101117989,100303608,101120760,101109123,101120591,101103493,101104761,101120896,101103918,101105613,101105547,101116716,101109066,101122612,100271659,101110012,101115329,101110351,101106958,101115510,101122010,101108027,101119894,101110276,101107418,101113952,101105016,101108959,101105057,101119490,101109082,101106805,101111671,101123394,101119918,101123152,101104159,101118709,101111419…	no
intracellular signal transduction	GO:0035556	0.96737	1	7	1.01105e+62	7	1.01108e+62	no
membrane	GO:0016020	0.96751	1	59	101112024,105612424,101102181,101108059,101113620,101116075,101108492,101108436,101120727,101104159,101106429,101118692,101120711,101109604,101115403,101118397,101123227,101105620,101123588,101122328,101108835,101114288,101121607,101122207,101112751,101119314,101111267,101122509,101121375,101122926,101103527,105605821,101116822,101109616,101110989,101107851,100302557,101116554,101117302,101102320…	66	101106805,101123347,101106218,101123394,101103225,101110557,101105677,101117907,101115363,101105016,101109394,101113340,101111112,100170321,101104159,101118709,101122975,101123132,101116716,101105547,100271659,100303608,101120760,101103493,101105613,101109432,101121239,101102951,101119314,101102320,101114407,101110351,101115669,101108027,101110416,101110887,101116091,101111279,101112956,101102837…	no
exopeptidase activity	GO:0008238	0.96879	1	1	101101868	1	101101868	no
virion part	GO:0044423	0.96888	1	4	1.01104e+35	5	1.01112e+44	no
ion channel inhibitor activity	GO:0008200	0.96974	1	0	--	1	100271659	no
channel inhibitor activity	GO:0016248	0.96974	1	0	--	1	100271659	no
peptidase activity	GO:0008233	0.97114	1	8	1.01109e+68	11	1.01119e+98	no
integral to membrane	GO:0016021	0.97143	1	28	101118692,101109294,101117302,101106429,101116554,101110989,101123227,101118397,101109604,101120711,101113620,101102181,105612424,101112024,101122509,101116822,101109616,101116075,101105636,101119314,101109329,101117061,101113778,101123588,101111279,101108835,101114876,101118375	35	101119314,101114407,101115669,101118375,101102221,101106269,101109432,101103681,101121239,101116078,101119848,100303608,101106623,101103493,101108515,101120549,101103732,101105547,101116716,101122975,101118793,101118709,101120020,101111285,101104696,101111112,101105677,101117907,101110557,101111279,101106218,101123347,101106805,101110887,101123394	no
membrane organization	GO:0061024	0.97325	1	1	101103527	0	--	no
protein kinase activity	GO:0004672	0.97331	1	8	1.01104e+71	4	1.00272e+29	no
single-organism cellular process	GO:0044763	0.97404	1	65	101108674,100302359,101114876,101103593,101103322,101106090,101114398,101104870,101107138,101110989,101119722,101109294,101121513,101104592,101114855,101119900,101116822,101122509,101121375,101105245,101116239,101111691,101120591,101112751,101105886,101108835,101109168,101111221,101105101,101108990,101120727,101116075,101103987,101115510,101104535,101105636,101119070,101104605,101118375,101102481…	73	101118375,101102221,101106269,101120381,101122822,101115496,101115249,101119848,101106623,101108504,101111608,101107863,101122661,101102737,101107136,101115223,101112115,101105229,101119493,101109913,101110920,101116017,101103200,101109529,101112956,101111279,101109016,101104717,100034672,101116091,101114805,101114407,101110012,101115510,100147792,101102193,101114855,101107418,101108027,101104761…	no
intrinsic to membrane	GO:0031224	0.97477	1	28	101106429,101116554,101110989,101118692,101117302,101109294,101109604,101120711,101123227,101118397,101112024,105612424,101122509,101113620,101102181,101116075,101116822,101109616,101105636,101109329,101119314,101123588,101113778,101117061,101108835,101114876,101118375,101111279	35	101123347,101106218,101106805,101110887,101123394,101105677,101117907,101110557,101111279,101120020,101111285,101104696,101111112,101118793,101118709,101122975,101105547,101116716,100303608,101106623,101103493,101108515,101120549,101103732,101109432,101121239,101103681,101116078,101119848,101114407,101119314,101115669,101118375,101102221,101106269	no
serine-type endopeptidase activity	GO:0004252	0.97763	1	1	101113508	1	101123132	no
channel regulator activity	GO:0016247	0.97777	1	0	--	1	100271659	no
transmembrane transporter activity	GO:0022857	0.97818	1	13	1.01121e+116	12	1.01112e+107	no
transmembrane transport	GO:0055085	0.97838	1	5	1.01123e+44	10	1.01123e+89	no
peptidase inhibitor activity	GO:0030414	0.97867	1	0	--	1	101108959	no
peptidase regulator activity	GO:0061134	0.97867	1	0	--	1	101108959	no
endopeptidase activity	GO:0004175	0.97919	1	6	1.01114e+50	6	1.01123e+53	no
ligand-gated ion channel activity	GO:0015276	0.97936	1	0	--	1	101112115	no
ligand-gated channel activity	GO:0022834	0.97936	1	0	--	1	101112115	no
serine-type peptidase activity	GO:0008236	0.9805	1	2	1.01114e+17	1	101123132	no
serine hydrolase activity	GO:0017171	0.9805	1	2	1.01114e+17	1	101123132	no
ion channel activity	GO:0005216	0.9821	1	3	1.00303e+26	3	1.01112e+26	no
substrate-specific channel activity	GO:0022838	0.9821	1	3	1.01121e+26	3	1.01118e+26	no
channel activity	GO:0015267	0.98304	1	3	1.00303e+26	3	1.0112e+26	no
passive transmembrane transporter activity	GO:0022803	0.98304	1	3	1.01117e+26	3	1.01118e+26	no
virion	GO:0019012	0.98312	1	4	1.01115e+35	5	1.01117e+44	no
nitrogen compound transport	GO:0071705	0.98586	1	0	--	1	101118709	no
regulation of signal transduction	GO:0009966	0.98736	1	1	101103527	1	101123394	no
iron ion binding	GO:0005506	0.98855	1	0	--	1	101122521	no
protein phosphorylation	GO:0006468	0.98904	1	5	1.01104e+44	4	7.80507e+29	no
enzyme regulator activity	GO:0030234	0.98986	1	4	1.01111e+35	4	1.01111e+35	no
regulation of cell communication	GO:0010646	0.98994	1	1	101103527	1	101123394	no
regulation of signaling	GO:0023051	0.99001	1	1	101103527	1	101123394	no
phosphorylation	GO:0016310	0.99078	1	5	1.01122e+44	5	4.94191e+38	no
response to stimulus	GO:0050896	0.99407	1	35	101116822,101103527,101114855,101107130,101109082,101104592,101105245,101116239,101122509,101104870,101104506,101114398,101121513,101107851,101111279,101102481,101114876,101112650,101103322,101106090,101111607,101116075,101107944,101120727,101119125,101123588,101108168,101111267,101119059,101120591,101103083,101111691,101114102,101109450,101105886	40	101105057,101103225,101111279,101114805,101112850,101123394,101116091,100034672,101109082,101116239,101111419,101105229,100125614,101109529,101108367,101115877,101107891,101121067,101122661,101120549,101120760,101106623,101120591,101104761,101109123,101109066,101108785,101115223,101105547,101106269,101107418,101102221,101114855,100147792,101110012,101114407,101116078,101122822,101120381,101113952	no
single-organism process	GO:0044699	0.99532	1	71	100302359,101108674,101114408,101103322,101106090,101103593,101114876,101117302,101121513,101109294,101110989,101119722,101107138,101104870,101114398,101105245,101116239,101121375,101122509,101116822,101119900,101114855,101104592,101105886,101120591,101112751,101111691,101105101,101111221,101108835,101109168,101120727,101108990,101115510,101103987,101112024,101116075,101119070,101105636,101104535…	79	101108785,101115223,101112115,101102737,101107136,101108504,101111608,101122661,101107863,101106623,101115496,101115249,101116078,101119848,101120381,101122822,101102221,101106269,101118375,101116091,101114805,101104717,100034672,101109016,101112956,101111279,100505405,101103200,101109529,101116017,101110920,101120429,101109913,101119493,101105229,100271659,101105547,101116716,101105613,101111925…	no
regulation of cellular process	GO:0050794	0.99776	1	36	101116075,101103949,105612424,101109695,101105870,101114986,101120727,101109168,101107495,101111609,101102335,101119125,101123588,101108168,101120591,101112751,101111267,101119314,101114102,101103527,101116822,101104592,101114855,101109082,100101234,101105245,101122509,101104870,101107680,101114398,101121513,101111279,105610504,101103322,100302359,101119070	58	101120429,105610504,101106482,101110008,101103688,101105229,101118709,101111419,101107891,101115877,101104696,100505405,101109529,100125623,101113340,101121067,106991905,101105677,101111279,101117192,101119368,101122478,101112850,101114805,101122625,101123394,101119918,101123347,101104717,100034672,101109082,101119490,101102221,101106269,101119894,101107418,101110276,101119314,101114407,100147792…	no
regulation of biological process	GO:0050789	0.99788	1	39	101111279,105610504,101103322,100302359,780470,101119070,100101234,101109082,101114855,101104592,101116822,101103527,101122509,101105245,101114398,101107680,101104870,101121513,101111609,101107495,101109168,101108168,101123588,101102335,101119125,101114102,101111267,101119314,101119059,101112751,101120591,101109450,101116075,105612424,101109695,101103949,101105870,101120727,101114986	58	101103719,101111925,101120760,443259,101120591,101106623,101120549,101122661,101107863,101102737,101105547,101107136,101108785,101115223,101119314,101114407,101114855,100147792,101102221,101106269,101119894,101110276,101107418,101113952,101122822,101115496,101105677,101111279,106991905,101123347,101104717,100034672,101109082,101119490,101117192,101119368,101122478,101114805,101112850,101122625,10…	no
GTPase regulator activity	GO:0030695	0.99848	1	1	101110163	0	--	no
cellular response to stimulus	GO:0051716	0.99887	1	27	101116239,101105245,101122509,101103527,101116822,101104592,101109082,101116075,101114855,101121513,101120727,101107944,101104870,101114398,101119125,101112650,101123588,101111607,101108168,101106090,101103322,101102481,101111279,101109450,101111267,101114102,101111691	27	100034672,101109082,101105547,101116239,101114805,101112850,101123394,101115223,101120760,101104761,101111279,101106623,101122661,101121067,101122822,101120381,101109529,101107891,101115877,100147792,101114855,101111419,101114407,101105229,101106269,101107418,101102221	no
biological regulation	GO:0065007	0.9992	1	41	101107680,101104870,101114398,101121513,101116822,101103527,100101234,101109082,101114855,101104592,101105245,101122509,100302359,101119070,780470,101111279,101103322,105610504,101105870,101114986,101120727,101116075,101109695,105612424,101103949,101111267,101119314,101119059,101120591,101103083,101112751,101114102,101109450,101105886,101107495,101111609,101109168,101102335,101119125,101108168,10…	58	101113952,101122822,101115496,101119314,101114407,100147792,101114855,101102221,101119894,101106269,101110276,101107418,101102737,101105547,101107136,101108785,101115223,101103719,101111925,101120760,101106623,101120591,443259,101120549,101122661,101107863,101113340,101121067,101107891,101115877,100505405,101104696,100125623,101109529,101110008,101106482,101103688,101105229,101111419,101118709,10…	no
G-protein coupled receptor signaling pathway	GO:0007186	0.99986	1	1	101114855	8	1.01106e+71	no
cell surface receptor signaling pathway	GO:0007166	0.99997	1	2	1.01115e+17	9	1.01106e+80	no
signal transducer activity	GO:0004871	0.99997	1	3	1.01111e+26	8	1.01111e+68	no
molecular transducer activity	GO:0060089	0.99997	1	3	1.01116e+26	8	1.01114e+68	no
single organism signaling	GO:0044700	0.99999	1	15	1.01105e+134	21	1.01116e+188	no
signal transduction	GO:0007165	0.99999	1	15	1.01111e+134	21	1.01102e+188	no
cell communication	GO:0007154	0.99999	1	16	1.01121e+143	22	1.01123e+197	no
signaling receptor activity	GO:0038023	1	1	0	--	5	1.01106e+41	no
transmembrane signaling receptor activity	GO:0004888	1	1	0	--	4	1.01112e+32	no
receptor activity	GO:0004872	1	1	0	--	5	4.94191e+41	no
G-protein coupled receptor activity	GO:0004930	1	1	0	--	2	1.01106e+17	no
signaling	GO:0023052	1	1	15	1.01121e+134	21	1.00035e+188	no
