# Supplementary material for: Exploring the roles of fecundity-related long non-coding RNAs and mRNAs in the adrenal glands of small-tailed Han Sheep
Source: BMC Genet. 2020 Apr 6;21:39. doi: 10.1186/s12863-020-00850-6 (PMC7137433; doi:10.1186/s12863-020-00850-6)
Supplement: Supplementary file 4 — Additional file 4: Table S4. The differentially expressed mRNAs GO enrichment analyses between follicular phase and luteal phase in WW sheep. [file 12863_2020_850_MOESM4_ESM.xlsx]

## Sheet: mRNA
Table S4 The differentially expressed mRNAs GO enrichment analyses between follicular phase and luteal phase in WW sheep
Description	GO_accession	Over_represented_pValue	Corrected_pValue	Up_Count	Up_Gene	Down_Count	Down_Gene	siginificant
glycosylphosphatidylinositol diacylglycerol-lyase activity	GO:0047396	9.7176e-05	0.36247	2	1.0111e+17	1	101113256	yes
phosphorus metabolic process	GO:0006793	0.00025407	0.36247	17	1.01112e+152	12	1.01102e+107	yes
cellular macromolecule metabolic process	GO:0044260	0.00038559	0.36247	34	101117141,101121668,101102161,101104347,101121188,101119946,100169938,101113952,101102951,101109863,101102917,101118709,101103349,101109680,101114291,101119368,101111519,101112408,101104362,101106586,101122281,101116559,101110171,101104651,101122447,101115494,101109324,101123665,101114649,101105515,101112448,101109841,101105449,101120241	39	443485,101108883,101110097,101113256,101102742,101122971,101103800,101106441,105602053,101109087,101110822,101110599,101101987,101114536,101116916,101104533,101105030,101108785,101102311,101104912,101120166,443118,101121429,101102951,101104585,101109789,101111746,101123336,101102930,101122772,101116272,101115714,101114403,101106365,101109680,101119946,100125623,101121324,101115288	yes
regulation of cellular metabolic process	GO:0031323	0.00044973	0.36247	15	1.01107e+134	21	1.01109e+185	yes
regulation of metabolic process	GO:0019222	0.00047745	0.36247	15	1.01119e+134	22	1.01116e+194	yes
phosphate-containing compound metabolic process	GO:0006796	0.00048633	0.36247	16	1.01108e+143	12	1.01105e+107	yes
macromolecule metabolic process	GO:0043170	0.00072631	0.44805	37	101120241,101105515,101110122,101105449,101109841,101112448,101113286,101109324,101115494,101122447,101104651,101114649,101123665,101104362,101106586,101122281,101110171,101116559,101119368,101114291,101109680,101112408,101111519,101102951,101109863,101103349,101120960,101102917,101118709,101113952,100169938,101119946,101121188,101121668,101117141,101104347,101102161	41	101102930,101123336,101111746,101122772,101115714,101116272,101114403,100125623,101119946,101109680,101106365,101121324,101115288,101108785,101102311,101104912,101120166,101121429,101122473,443118,101120596,101102951,101104585,101109789,101101987,101116916,101114536,101105030,101104533,101108883,443485,101113256,101110097,101102742,101103800,101122971,101106441,101109087,105602053,101110599,10111…	yes
nucleic acid binding	GO:0003676	0.00091521	0.44805	28	101110171,101122281,101115877,101121668,101111153,101118258,101121188,101113972,101113952,101114649,101116607,101104651,101115494,101109324,101114335,101112448,101103349,101105449,101102410,101118162,101105515,101109863,101117890,101111519,101104555,101112408,101109680,101119368	21	1.01106e+185	yes
regulation of primary metabolic process	GO:0080090	0.00096326	0.44805	15	1.01119e+134	19	1.01123e+167	yes
kinase activity	GO:0016301	0.001016	0.44805	13	1.01106e+116	11	1.0112e+98	yes
cellular metabolic process	GO:0044237	0.0011021	0.44805	41	101105515,101105449,101109841,101112448,101120241,101104362,101108359,101106586,101116559,101110171,101122281,101109324,101115494,101104651,101122447,101114649,101123665,101102437,101109863,101102951,101123150,101103349,101109095,101120960,101102917,101118709,101119368,101114291,101109680,101108362,101112408,101111519,101121668,101117141,101104347,101102161,101123639,101113952,101119946,100169938…	43	101104533,101105030,101119609,101116916,101114536,101101987,101110822,101110599,105602053,101109087,101106441,101122971,101103800,101110448,101102742,101113256,101110097,443485,101108883,101121324,101115288,101106365,101109680,101119946,100125623,101114403,101116359,101115714,101116272,101122772,101123336,101111746,101102930,101122095,101109789,101102951,101104585,443118,101121429,101120166,10110…	yes
regulation of macromolecule metabolic process	GO:0060255	0.0015881	0.45816	14	1.01117e+125	19	1.01102e+167	yes
macromolecule biosynthetic process	GO:0009059	0.0019084	0.45816	23	1.0111e+206	24	1.01123e+209	yes
nuclear chromosome part	GO:0044454	0.0021094	0.45816	1	101103349	4	1.05602e+35	yes
transferase activity, transferring phosphorus-containing groups	GO:0016772	0.002216	0.45816	17	1.01112e+152	13	1.01105e+116	yes
regulation of nitrogen compound metabolic process	GO:0051171	0.0022852	0.45816	15	1.01107e+134	17	1.0112e+149	yes
regulation of nucleobase-containing compound metabolic process	GO:0019219	0.0022852	0.45816	15	1.01117e+134	17	1.01105e+149	yes
adenylate kinase activity	GO:0004017	0.0023264	0.45816	2	1.01109e+17	3	1.01123e+26	yes
heterocyclic compound binding	GO:1901363	0.0023492	0.45816	38	101120241,101117890,101104555,101105515,101118162,101105449,101112448,101114335,101109324,101115494,101122447,101104651,101116607,101119219,101114649,101113972,101118258,101104362,101112010,101122281,101110171,101114291,101119368,101109680,101112408,101111519,101109863,101102410,101103349,101110526,101113952,100169938,101121188,101111153,101115877,101121668,101104347,101102161	31	101114536,101120908,101102930,101101987,101122148,101109680,101121324,101109416,100147794,101116272,101115714,101105030,101116359,101114403,101104533,101116619,101113739,101110448,101103800,101122971,101102311,101108785,101108883,101104585,101109087,101109789,101110599,101112010,101122095,101106441,443118	yes
organic cyclic compound binding	GO:0097159	0.002374	0.45816	38	101115877,101121668,101102161,101104347,101110526,101111153,101121188,100169938,101113952,101109863,101102410,101103349,101109680,101114291,101119368,101111519,101112408,101104362,101112010,101122281,101110171,101116607,101122447,101104651,101109324,101115494,101118258,101113972,101114649,101119219,101118162,101105515,101114335,101112448,101105449,101120241,101117890,101104555	31	101108883,101108785,101103800,101122971,101102311,101116619,101110448,101113739,443118,101106441,101109789,101110599,101112010,101122095,101104585,101109087,101122148,101102930,101101987,101120908,101114536,101105030,101116359,101114403,101104533,100147794,101116272,101115714,101121324,101109416,101109680	yes
macromolecule modification	GO:0043412	0.0026247	0.45816	14	1.01104e+125	14	1.01116e+125	yes
cellular macromolecule biosynthetic process	GO:0034645	0.0026635	0.45816	23	1.01107e+206	23	4.43118e+200	yes
regulation of transcription, DNA-dependent	GO:0006355	0.0028934	0.45816	14	1.01117e+125	17	1.01116e+149	yes
regulation of RNA biosynthetic process	GO:2001141	0.0029612	0.45816	14	1.01112e+125	17	1.01105e+149	yes
regulation of RNA metabolic process	GO:0051252	0.0029911	0.45816	14	1.01115e+125	17	1.01105e+149	yes
binding	GO:0005488	0.0031307	0.45816	69	101112024,101112010,101122281,101110171,101108359,101111880,101113532,101118258,101113972,101119219,101118162,101105515,101110122,101101994,101114335,101105449,101120241,101117141,101115877,101121668,101110782,105602040,101104347,101111731,101111153,101116399,101121188,101111393,100169938,101113952,101116192,101102951,101109863,101118709,101102410,101109680,101114291,101119368,101112408,101102545…	60	101113256,101108883,101108698,101103800,101122971,101102742,101110448,101104867,101106441,101110599,101110822,101106269,101115230,101109087,101122148,101101987,101114536,101116916,101105495,101105030,101104533,101102652,101107392,101103388,101109416,101111273,101121894,101108785,101104912,101102311,101116619,101113739,101121429,101122473,443118,101120596,101120166,101112010,101109789,101122095,10…	yes
phosphotransferase activity, alcohol group as acceptor	GO:0016773	0.0033171	0.45816	11	1.01106e+98	9	1.0111e+80	yes
protein serine/threonine kinase activity	GO:0004674	0.0034391	0.45816	4	1.00148e+35	4	1.01104e+35	yes
phosphotransferase activity, phosphate group as acceptor	GO:0016776	0.0034717	0.45816	2	1.01109e+17	3	1.01121e+26	yes
protein kinase activity	GO:0004672	0.0036335	0.45816	10	1.0017e+89	7	1.01102e+62	yes
regulation of cellular macromolecule biosynthetic process	GO:2000112	0.0036663	0.45816	14	1.01112e+125	17	1.01109e+149	yes
transferase activity	GO:0016740	0.0036812	0.45816	24	1.01109e+215	17	1.01102e+149	yes
regulation of macromolecule biosynthetic process	GO:0010556	0.0037493	0.45816	14	1.01117e+125	17	1.01105e+149	yes
regulation of cellular biosynthetic process	GO:0031326	0.0037493	0.45816	14	1.01117e+125	17	1.0111e+149	yes
regulation of biosynthetic process	GO:0009889	0.0037564	0.45816	14	1.01117e+125	17	1.0112e+149	yes
metabolic process	GO:0008152	0.0037605	0.45816	50	101113611,101104362,101122281,101106586,101116559,101110171,101112674,101108359,101122447,101104651,101115494,101109324,101114649,101119219,101123665,101102437,101110122,101105515,101112448,101113286,101109841,101105449,101120241,101108127,101104555,101121668,101117141,101104347,101105627,101102161,101123639,100169938,101119946,101113952,101121188,101123150,101109863,101102951,101103349,101118709…	49	101108785,101102311,101104912,101116619,443118,101122473,101120596,101121429,101120166,101122095,101109789,101102951,101104585,101123336,101111746,101102930,101122772,101114403,101116359,101115714,101116272,101121324,101113427,101115288,101106365,101109680,100125623,101119946,101113256,101110097,443485,101108883,101122971,101103800,101115417,101110448,101102742,101106441,101110822,101105365,10111…	yes
glycerophospholipid metabolic process	GO:0006650	0.0037907	0.45816	4	1.01102e+35	1	101113256	yes
glycerolipid metabolic process	GO:0046486	0.0040695	0.46861	4	1.0111e+35	1	101113256	yes
regulation of gene expression	GO:0010468	0.0040867	0.46861	14	1.01112e+125	17	1.01123e+149	yes
nucleotide kinase activity	GO:0019201	0.0043801	0.48563	2	1.01121e+17	3	1.01121e+26	yes
cellular protein metabolic process	GO:0044267	0.0045052	0.48563	18	1.01103e+161	18	1.01123e+161	yes
nuclear chromosome	GO:0000228	0.0047098	0.48563	1	101103349	4	1.05602e+35	yes
RNA biosynthetic process	GO:0032774	0.0048111	0.48563	16	1.01122e+143	18	1.01121e+158	yes
primary metabolic process	GO:0044238	0.0048758	0.48563	43	101110171,101106586,101122281,101116559,101104362,101119219,101114649,101102437,101123665,101104651,101122447,101115494,101109324,101112448,101105449,101109841,101105515,101110122,101104555,101120241,101104347,101102161,101121668,101117141,100169938,101119946,101113952,101121188,101123639,101103349,101118709,101102917,101109095,101120960,101123150,101102951,101109863,101112408,101111519,101114291…	41	101109087,105602053,101110599,101110822,101106441,101102742,101103800,101122971,101108883,443485,101110097,101113256,101105030,101104533,101116916,101114536,101101987,101104585,101102951,101109789,101120166,101121429,443118,101120596,101116619,101104912,101102311,101108785,100125623,101119946,101106365,101109680,101115288,101121324,101116272,101115714,101114403,101122772,101102930,101111746,10112…	yes
dephosphorylation	GO:0016311	0.0048867	0.48563	4	1.01103e+35	3	1.01122e+26	yes
RNA metabolic process	GO:0016070	0.0060889	0.59195	17	1.01121e+152	23	1.01121e+203	yes
organic substance metabolic process	GO:0071704	0.0062999	0.59943	44	101109680,101108362,101119368,101114291,101111519,101112408,101102951,101109863,101123150,101109095,101120960,101118709,101102917,101103349,101123639,101121188,101113952,100169938,101119946,101117141,101121668,101102161,101104347,101120241,101104555,101105515,101110122,101105449,101109841,101112448,101113286,101109324,101115494,101122447,101104651,101102437,101123665,101119219,101114649,101104362…	42	101105030,101104533,101114536,101116916,101101987,101110599,101110822,101109087,105602053,101106441,101103800,101122971,101102742,101110097,101113256,101108883,443485,101115288,101121324,101119946,100125623,101109680,101106365,101114403,101115714,101116272,101122772,101102930,101123336,101111746,101109789,101104585,101102951,101121429,443118,101120596,101122473,101120166,101102311,101104912,10111…	yes
ion binding	GO:0043167	0.0072379	0.67433	39	101102161,105602040,101104347,101121668,101121188,101119946,101104420,101111393,100169938,101110526,100147801,101103349,101102951,101116192,101111519,101109680,101114291,101110171,101113532,101104362,101112010,101112024,101102545,101118258,101114400,101119219,101118663,101113972,101109324,101122447,101104651,101116607,101117793,101101994,101113286,101105515,101118162,101104555,101120241	34	101102951,101112010,101109789,101122473,101113739,101116619,101104912,101102311,101108785,101111273,101109680,101119946,101121324,101115714,100147794,101110440,101114400,101120908,101123336,101105254,101102930,101109087,101110599,101110448,101102742,101122971,101103800,101108883,101108698,101102652,101104533,101105030,101105495,101114536	yes
transcription, DNA-dependent	GO:0006351	0.0074733	0.67616	16	1.0111e+143	17	1.01102e+149	yes
cell cycle process	GO:0022402	0.0075849	0.67616	4	1.01117e+35	4	1.05602e+35	yes
protein modification process	GO:0036211	0.0078624	0.67616	13	1.01103e+116	12	1.01109e+107	yes
cellular protein modification process	GO:0006464	0.0078624	0.67616	13	1.01104e+116	12	1.01102e+107	yes
gene expression	GO:0010467	0.0088206	0.74426	20	1.0111e+179	24	1.01114e+212	yes
nucleobase-containing compound kinase activity	GO:0019205	0.0090077	0.74597	2	1.01121e+17	3	1.01123e+26	yes
tRNA (guanine-N7-)-methyltransferase activity	GO:0008176	0.0096824	0.78727	1	101122281	1	101102742	yes
negative regulation of catalytic activity	GO:0043086	0.010637	0.82687	0	--	3	1.01115e+26	yes
negative regulation of molecular function	GO:0044092	0.010637	0.82687	0	--	3	1.01122e+26	yes
regulation of phosphate metabolic process	GO:0019220	0.010909	0.82687	1	101108362	3	1.01109e+26	yes
regulation of phosphorus metabolic process	GO:0051174	0.010909	0.82687	1	101108362	3	1.01122e+26	yes
cyclase activity	GO:0009975	0.011152	0.83121	2	1.0111e+17	1	101113256	yes
protein metabolic process	GO:0019538	0.012641	0.92673	21	1.01104e+188	20	1.01105e+179	yes
phosphorylation	GO:0016310	0.012905	0.9308	7	1.01114e+62	8	1.0111e+71	yes
mRNA transport	GO:0051028	0.013714	0.96794	3	1.01119e+26	0	--	yes
phosphoenolpyruvate carboxykinase activity	GO:0004611	0.014007	0.96794	2	1.01123e+17	0	--	yes
protein phosphorylation	GO:0006468	0.014225	0.96794	7	1.01102e+62	7	1.01112e+62	yes
ADP binding	GO:0043531	0.014285	0.96794	2	1.01118e+17	2	1.0111e+17	yes
peroxidase activity	GO:0004601	0.015163	0.98856	2	1.01114e+17	0	--	yes
oxidoreductase activity, acting on peroxide as acceptor	GO:0016684	0.015163	0.98856	2	1.01114e+17	0	--	yes
DNA binding	GO:0003677	0.016842	0.98856	18	1.01122e+161	14	1.01102e+122	yes
nucleobase-containing compound biosynthetic process	GO:0034654	0.017033	0.98856	16	1.01121e+143	18	1.01121e+158	yes
phospholipid metabolic process	GO:0006644	0.017351	0.98856	4	1.0111e+35	1	101113256	yes
cellular polysaccharide biosynthetic process	GO:0033692	0.0175	0.98856	0	--	2	101101987443485	yes
cytokinesis	GO:0000910	0.017974	0.98856	3	1.01122e+26	1	101109087	yes
cell activation involved in immune response	GO:0002263	0.01879	0.98856	0	--	1	101120596	yes
myeloid leukocyte activation	GO:0002274	0.01879	0.98856	0	--	1	101120596	yes
myeloid cell activation involved in immune response	GO:0002275	0.01879	0.98856	0	--	1	101120596	yes
mast cell activation involved in immune response	GO:0002279	0.01879	0.98856	0	--	1	101120596	yes
leukocyte activation involved in immune response	GO:0002366	0.01879	0.98856	0	--	1	101120596	yes
leukocyte mediated immunity	GO:0002443	0.01879	0.98856	0	--	1	101120596	yes
myeloid leukocyte mediated immunity	GO:0002444	0.01879	0.98856	0	--	1	101120596	yes
mast cell mediated immunity	GO:0002448	0.01879	0.98856	0	--	1	101120596	yes
leukocyte degranulation	GO:0043299	0.01879	0.98856	0	--	1	101120596	yes
mast cell degranulation	GO:0043303	0.01879	0.98856	0	--	1	101120596	yes
regulated secretory pathway	GO:0045055	0.01879	0.98856	0	--	1	101120596	yes
mast cell activation	GO:0045576	0.01879	0.98856	0	--	1	101120596	yes
nitrogen compound transport	GO:0071705	0.020478	1	4	1.01112e+35	1	101105365	yes
tRNA (guanine) methyltransferase activity	GO:0016423	0.021479	1	1	101122281	1	101102742	yes
calcium-dependent phospholipid binding	GO:0005544	0.021742	1	2	1.01119e+17	0	--	yes
organic substance biosynthetic process	GO:1901576	0.022359	1	24	1.01115e+215	25	1.01105e+218	yes
biosynthetic process	GO:0009058	0.023739	1	25	1.01112e+224	25	1.01109e+218	yes
intracellular non-membrane-bounded organelle	GO:0043232	0.023849	1	9	1.01121e+80	10	1.01106e+89	yes
non-membrane-bounded organelle	GO:0043228	0.023849	1	9	1.01122e+80	10	1.01106e+89	yes
phosphorus-oxygen lyase activity	GO:0016849	0.024959	1	2	1.01122e+17	1	101113256	yes
protein tyrosine/serine/threonine phosphatase activity	GO:0008138	0.025331	1	3	1.01103e+26	2	1.01117e+17	yes
cellular polysaccharide metabolic process	GO:0044264	0.025808	1	0	--	2	101101987443485	yes
polysaccharide biosynthetic process	GO:0000271	0.026277	1	0	--	2	443485101101987	yes
RNA localization	GO:0006403	0.026778	1	3	1.01108e+26	0	--	yes
nucleic acid transport	GO:0050657	0.026778	1	3	1.01108e+26	0	--	yes
RNA transport	GO:0050658	0.026778	1	3	1.01108e+26	0	--	yes
establishment of RNA localization	GO:0051236	0.026778	1	3	1.01119e+26	0	--	yes
regulation of protein phosphorylation	GO:0001932	0.029071	1	0	--	2	1.01109e+17	yes
cellular lipid metabolic process	GO:0044255	0.029619	1	4	1.01102e+35	3	1.01109e+26	yes
mitochondrial fusion	GO:0008053	0.02968	1	2	1.01116e+17	0	--	yes
cellulose synthase activity	GO:0016759	0.029957	1	0	--	1	443485	yes
cellulose synthase (UDP-forming) activity	GO:0016760	0.029957	1	0	--	1	443485	yes
nucleobase-containing compound transport	GO:0015931	0.030635	1	3	1.01108e+26	0	--	yes
nucleic acid binding transcription factor activity	GO:0001071	0.03223	1	5	1.01114e+44	8	1.01115e+68	yes
sequence-specific DNA binding transcription factor activity	GO:0003700	0.03223	1	5	1.01119e+44	8	1.01115e+68	yes
autophagy	GO:0006914	0.032472	1	2	1.01119e+17	4	1.01116e+35	yes
mRNA export from nucleus	GO:0006406	0.033283	1	2	1.01119e+17	0	--	yes
condensed nuclear chromosome	GO:0000794	0.033352	1	0	--	3	1.01111e+26	yes
aromatic compound biosynthetic process	GO:0019438	0.033357	1	16	1.0111e+143	18	1.01123e+158	yes
protein-DNA covalent cross-linking	GO:0018142	0.034076	1	0	--	1	101123336	yes
protein tyrosine phosphatase activity	GO:0004725	0.03423	1	3	1.01112e+26	2	1.01103e+17	yes
cellular component assembly	GO:0022607	0.034522	1	7	1.01116e+62	5	1.05602e+44	yes
nucleic acid metabolic process	GO:0090304	0.034662	1	20	1.01105e+179	24	1.01121e+212	yes
regulation of cellular process	GO:0050794	0.034898	1	28	101108362,101117897,101109680,101119368,101114291,101104555,101111519,101112408,101102917,101118709,101112448,101109324,101115494,101121188,101119946,101113952,101114649,101117141,101112010,101121668,101115877,101122281,101106586,101116559,101110171,101107863,101112674,101108359	29	101106269,101109087,101122095,101110599,101112010,101120166,101106441,443118,101121429,101122971,101104912,101103800,101108785,101109680,101119946,100125623,101121324,101116272,100147794,101110440,101114403,101104533,101116359,101114536,101119609,101122772,101101987,101111746,101102930	yes
cellulose biosynthetic process	GO:0030244	0.035777	1	0	--	1	443485	yes
cellular biosynthetic process	GO:0044249	0.036581	1	23	1.01114e+206	24	4.43485e+209	yes
nucleobase-containing compound metabolic process	GO:0006139	0.036678	1	23	1.01105e+206	24	1.01109e+212	yes
regulation of catalytic activity	GO:0050790	0.037045	1	1	101108362	3	1.01112e+26	yes
cytokinesis by binary fission	GO:0043093	0.037525	1	2	1.01119e+17	1	101109087	yes
pectate lyase activity	GO:0030570	0.0377	1	0	--	1	101101987	yes
cell cycle	GO:0007049	0.037959	1	5	1.01122e+44	4	1.01109e+35	yes
cell division	GO:0051301	0.038998	1	3	1.01117e+26	1	101109087	yes
regulation of phosphorylation	GO:0042325	0.039302	1	0	--	2	1.01109e+17	yes
heterocycle biosynthetic process	GO:0018130	0.04011	1	16	1.01112e+143	18	1.01116e+158	yes
cellular carbohydrate biosynthetic process	GO:0034637	0.040228	1	0	--	2	101101987443485	yes
anion binding	GO:0043168	0.040231	1	20	1.01118e+179	15	1.01114e+134	yes
cellular nitrogen compound biosynthetic process	GO:0044271	0.040255	1	16	1.0111e+143	18	1.00126e+158	yes
lipopolysaccharide 3-alpha-galactosyltransferase activity	GO:0008918	0.040292	1	0	--	1	101101987	yes
UDP-galactosyltransferase activity	GO:0035250	0.040292	1	0	--	1	101101987	yes
tRNA methyltransferase activity	GO:0008175	0.040357	1	1	101122281	1	101102742	yes
regulation of biological process	GO:0050789	0.041009	1	28	101121188,101119946,101114649,101113952,101109324,101115494,101106586,101116559,101122281,101110171,101107863,101108359,101112674,101117141,101112010,101115877,101121668,101111519,101104555,101112408,101108362,101117897,101109680,101119368,101114291,101102917,101118709,101112448	30	101115417,101103800,101122971,101104912,101108785,101109087,101106269,101110599,101112010,101122095,101106441,101120166,101121429,443118,101119609,101114536,101122772,101102930,101101987,101111746,100125623,101119946,101109680,101121324,100147794,101116272,101116359,101110440,101104533,101114403	yes
biological regulation	GO:0065007	0.041678	1	28	101108362,101117897,101109680,101114291,101119368,101111519,101104555,101112408,101102917,101118709,101112448,101109324,101115494,101121188,101119946,101114649,101113952,101117141,101112010,101121668,101115877,101122281,101106586,101116559,101110171,101107863,101108359,101112674	32	101102930,101111746,101122772,101116359,101110440,101114403,100147794,101116272,101121324,100125623,101119946,101109680,101108785,101104912,101121429,443118,101120166,101112010,101122095,101101987,101114536,101119609,101116916,101104533,101103800,101122971,101115417,101106441,101110599,101110822,101109087,101106269	yes
regulation of oxidoreductase activity	GO:0051341	0.041921	1	0	--	1	101115417	yes
negative regulation of oxidoreductase activity	GO:0051354	0.041921	1	0	--	1	101115417	yes
regulation of D-amino-acid oxidase activity	GO:1900757	0.041921	1	0	--	1	101115417	yes
negative regulation of D-amino-acid oxidase activity	GO:1900758	0.041921	1	0	--	1	101115417	yes
dolichyl-phosphate-mannose-glycolipid alpha-mannosyltransferase activity	GO:0004584	0.041994	1	1	101109863	0	--	yes
reproduction of a single-celled organism	GO:0032505	0.042873	1	2	1.01119e+17	1	101109087	yes
positive regulation of cell proliferation	GO:0008284	0.042895	1	1	101112010	2	1.01109e+17	yes
cellular component organization	GO:0016043	0.04412	1	11	1.01115e+98	10	1.01113e+89	yes
RNA export from nucleus	GO:0006405	0.04437	1	2	1.01111e+17	0	--	yes
glutathione peroxidase activity	GO:0004602	0.044465	1	1	101113952	0	--	yes
regulation of protein modification process	GO:0031399	0.044651	1	0	--	2	1.01112e+17	yes
regulation of molecular function	GO:0065009	0.045313	1	1	101108362	3	1.01115e+26	yes
catalytic activity	GO:0003824	0.045701	1	53	101120241,101108127,101104555,101118162,101110122,101105515,101112448,101113286,101101994,101116190,101122447,101104651,101116607,101109324,101113972,101114649,101119219,101102437,101118258,101112024,101104362,101113611,101112010,101110171,101122281,101112674,101119368,101114291,101108833,101109680,101112408,101111519,101123150,101109863,101102951,101102410,101103349,101118709,101102917,101109095…	32	101109087,101110822,101105365,101110599,443485,101108698,101108883,101113256,101110097,101110448,101102742,101122971,101103800,101105030,101101987,101116916,101114536,101120166,101120596,101121977,101102951,101112010,101109789,101108785,101113739,101116619,101102311,101115714,100147794,101109680,101121324,101102930	yes
organic cyclic compound biosynthetic process	GO:1901362	0.045764	1	16	1.0111e+143	18	1.01109e+158	yes
cell septum assembly	GO:0090529	0.04653	1	2	1.01119e+17	1	101109087	yes
barrier septum assembly	GO:0000917	0.04653	1	2	1.01122e+17	1	101109087	yes
cytokinetic process	GO:0032506	0.04653	1	2	1.01122e+17	1	101109087	yes
cellular catabolic process	GO:0044248	0.047035	1	6	1.01108e+53	5	1.0111e+44	yes
protein transporter activity	GO:0008565	0.048317	1	2	1.01117e+17	1	101119609	yes
heterocycle metabolic process	GO:0046483	0.04867	1	24	1.01112e+215	24	1.01103e+212	yes
regulation of cell proliferation	GO:0042127	0.048954	1	1	101112010	2	1.01112e+17	yes
cellular aromatic compound metabolic process	GO:0006725	0.048957	1	24	1.01119e+215	24	1.01103e+212	yes
photosystem I reaction center	GO:0009538	0.048983	1	0	--	1	101115714	yes
negative regulation of phosphatase activity	GO:0010923	0.049343	1	0	--	1	101122095	yes
synaptonemal complex	GO:0000795	0.049863	1	0	--	1	105602053	yes
nuclear export	GO:0051168	0.049879	1	2	1.01111e+17	0	--	yes
metal ion binding	GO:0046872	0.050575	1	23	1.0111e+206	21	1.0111e+188	no
protein dephosphorylation	GO:0006470	0.050847	1	3	1.01103e+26	2	1.01103e+17	no
checkpoint clamp complex	GO:0030896	0.051451	1	0	--	1	101110599	no
organelle fusion	GO:0048284	0.051541	1	2	1.01116e+17	0	--	no
parasitism	GO:0072519	0.051611	1	1	101109095	0	--	no
purine ribonucleoside triphosphate binding	GO:0035639	0.053406	1	17	1.01102e+152	13	1.01103e+116	no
cell proliferation	GO:0008283	0.053639	1	1	101112010	2	1.01109e+17	no
cation binding	GO:0043169	0.05394	1	23	1.01103e+206	21	1.01103e+188	no
purine ribonucleoside binding	GO:0032550	0.054137	1	17	1.01104e+152	13	1.01109e+116	no
ribonucleoside binding	GO:0032549	0.054137	1	17	1.0111e+152	13	1.00148e+116	no
purine nucleoside binding	GO:0001883	0.054137	1	17	1.0112e+152	13	1.00148e+116	no
purine ribonucleotide binding	GO:0032555	0.054903	1	17	1.01114e+152	13	1.01114e+116	no
microtubule cytoskeleton organization	GO:0000226	0.055564	1	3	1.01108e+26	1	101116916	no
phosphoenolpyruvate carboxylase activity	GO:0008964	0.056017	1	1	101123150	0	--	no
meiotic prophase I	GO:0007128	0.057314	1	0	--	1	105602053	no
prophase	GO:0051324	0.057314	1	0	--	1	105602053	no
cellulose metabolic process	GO:0030243	0.057548	1	0	--	1	443485	no
nucleoside binding	GO:0001882	0.057815	1	17	1.01106e+152	13	1.01114e+116	no
regulation of phosphatase activity	GO:0010921	0.057975	1	0	--	1	101122095	no
terpene synthase activity	GO:0010333	0.058291	1	0	--	1	101105365	no
organic cyclic compound metabolic process	GO:1901360	0.058339	1	24	1.01112e+215	24	1.01105e+212	no
phosphoprotein phosphatase activity	GO:0004721	0.058385	1	3	1.01103e+26	2	1.01103e+17	no
nucleocytoplasmic transport	GO:0006913	0.058522	1	3	1.01117e+26	1	101101844	no
nuclear transport	GO:0051169	0.058522	1	3	1.01119e+26	1	101101844	no
carbon-oxygen lyase activity, acting on polysaccharides	GO:0016837	0.058961	1	0	--	1	101101987	no
lyase activity	GO:0016829	0.059111	1	4	1.01123e+35	3	1.01102e+26	no
nuclear lumen	GO:0031981	0.059246	1	4	1.01119e+35	4	1.01106e+35	no
asexual reproduction	GO:0019954	0.059508	1	2	1.01122e+17	1	101109087	no
telomere cap complex	GO:0000782	0.06019	1	0	--	1	101106441	no
nuclear telomere cap complex	GO:0000783	0.06019	1	0	--	1	101106441	no
Stn1-Ten1 complex	GO:0070188	0.06019	1	0	--	1	101106441	no
1-alkyl-2-acetylglycerophosphocholine esterase activity	GO:0003847	0.060305	1	1	101120960	0	--	no
response to nitrate	GO:0010167	0.060588	1	1	101112408	0	--	no
nitrate transport	GO:0015706	0.060588	1	1	101112408	0	--	no
purine nucleotide binding	GO:0017076	0.061024	1	17	1.01104e+152	13	1.01114e+116	no
cellular nitrogen compound metabolic process	GO:0034641	0.061665	1	24	1.01112e+215	24	1.01121e+212	no
phosphatase binding	GO:0019902	0.06185	1	0	--	1	101122095	no
ribonucleotide binding	GO:0032553	0.061896	1	17	1.01104e+152	13	1.01103e+116	no
ATP binding	GO:0005524	0.063363	1	15	1.01119e+134	12	1.0111e+107	no
phospholipid binding	GO:0005543	0.063765	1	3	1.01112e+26	1	101123336	no
adenyl ribonucleotide binding	GO:0032559	0.064245	1	15	1.0017e+134	12	1.0111e+107	no
lipopolysaccharide metabolic process	GO:0008653	0.064473	1	0	--	1	101101987	no
lipopolysaccharide biosynthetic process	GO:0009103	0.064473	1	0	--	1	101101987	no
polysaccharide metabolic process	GO:0005976	0.064706	1	0	--	2	101101987443485	no
carbon fixation	GO:0015977	0.065142	1	1	101123150	0	--	no
T cell receptor signaling pathway	GO:0050852	0.066304	1	1	101102917	0	--	no
catabolic process	GO:0009056	0.066491	1	7	1.0111e+62	5	1.01109e+44	no
mitotic cytokinesis	GO:0000281	0.066562	1	1	101117141	0	--	no
establishment of mitotic spindle localization	GO:0040001	0.066562	1	1	101117141	0	--	no
establishment of spindle localization	GO:0051293	0.066562	1	1	101117141	0	--	no
spindle localization	GO:0051653	0.066562	1	1	101117141	0	--	no
structural constituent of ribosome	GO:0003735	0.06675	1	3	1.01122e+26	5	1.01115e+44	no
synapsis	GO:0007129	0.067074	1	0	--	1	105602053	no
synaptonemal complex assembly	GO:0007130	0.067074	1	0	--	1	105602053	no
chromosome organization involved in meiosis	GO:0070192	0.067074	1	0	--	1	105602053	no
synaptonemal complex organization	GO:0070193	0.067074	1	0	--	1	105602053	no
cellular membrane fusion	GO:0006944	0.069847	1	2	1.01116e+17	0	--	no
adenyl nucleotide binding	GO:0030554	0.071047	1	15	1.0112e+134	12	1.01114e+107	no
nodule morphogenesis	GO:0009878	0.0713	1	1	101104420	0	--	no
post-embryonic morphogenesis	GO:0009886	0.0713	1	1	101104420	0	--	no
development involved in symbiotic interaction	GO:0044111	0.0713	1	1	101104420	0	--	no
catechol oxidase activity	GO:0004097	0.071988	1	1	101102437	0	--	no
deoxyribonucleoside diphosphate metabolic process	GO:0009186	0.072058	1	1	101123639	0	--	no
intracellular organelle lumen	GO:0070013	0.072944	1	4	1.0111e+35	4	1.01106e+35	no
organelle lumen	GO:0043233	0.072944	1	4	1.01119e+35	4	1.01111e+35	no
RNA splicing, via transesterification reactions with bulged adenosine as nucleophile	GO:0000377	0.073597	1	1	101118709	1	101104585	no
mRNA splicing, via spliceosome	GO:0000398	0.073597	1	1	101118709	1	101104585	no
carbohydrate biosynthetic process	GO:0016051	0.073771	1	1	101119219	2	101101987443485	no
condensed chromosome	GO:0000793	0.074484	1	0	--	3	1.01117e+26	no
beta-glucan biosynthetic process	GO:0051274	0.074859	1	0	--	1	443485	no
spindle	GO:0005819	0.07525	1	2	1.01108e+17	1	101116916	no
membrane-enclosed lumen	GO:0031974	0.075413	1	4	1.01112e+35	4	1.01111e+35	no
chromosome	GO:0005694	0.075418	1	2	1.01103e+17	4	1.01117e+35	no
RNA splicing, via transesterification reactions	GO:0000375	0.075519	1	1	101118709	1	101104585	no
leukocyte activation	GO:0045321	0.075532	1	0	--	1	101120596	no
anchored to membrane	GO:0031225	0.076296	1	1	101105449	0	--	no
urea transmembrane transporter activity	GO:0015204	0.07646	1	0	--	1	101105365	no
urea transport	GO:0015840	0.07646	1	0	--	1	101105365	no
one-carbon compound transport	GO:0019755	0.07646	1	0	--	1	101105365	no
amide transmembrane transporter activity	GO:0042887	0.07646	1	0	--	1	101105365	no
urea transmembrane transport	GO:0071918	0.07646	1	0	--	1	101105365	no
cellular component organization or biogenesis	GO:0071840	0.076767	1	11	1.01119e+98	10	1.0112e+89	no
transposition	GO:0032196	0.076965	1	2	1.01105e+17	0	--	no
transposition, DNA-mediated	GO:0006313	0.076965	1	2	1.01122e+17	0	--	no
organelle organization	GO:0006996	0.077455	1	7	1.01115e+62	6	1.01116e+53	no
protein complex localization	GO:0031503	0.077733	1	1	101117141	0	--	no
cellular component biogenesis	GO:0044085	0.077773	1	7	1.01117e+62	5	1.01113e+44	no
macrophage colony-stimulating factor receptor binding	GO:0005157	0.078483	1	0	--	1	101108785	no
ribosome	GO:0005840	0.078612	1	3	1.01122e+26	5	1.0111e+44	no
mating-type factor pheromone receptor activity	GO:0004932	0.079447	1	1	101116559	0	--	no
antioxidant activity	GO:0016209	0.079821	1	2	1.01114e+17	0	--	no
RNA modification	GO:0009451	0.081043	1	1	101122281	2	1.01111e+17	no
poly(A)+ mRNA export from nucleus	GO:0016973	0.085535	1	1	101118709	0	--	no
organic phosphonate metabolic process	GO:0019634	0.087289	1	1	101114649	0	--	no
S-adenosylmethionine-dependent methyltransferase activity	GO:0008757	0.087462	1	2	1.01122e+17	1	101102742	no
protein oligomerization	GO:0051259	0.088074	1	3	1.01103e+26	0	--	no
U1 snRNP	GO:0005685	0.088351	1	0	--	1	101104585	no
mRNA splice site selection	GO:0006376	0.088351	1	0	--	1	101104585	no
small nuclear ribonucleoprotein complex	GO:0030532	0.088351	1	0	--	1	101104585	no
chromosomal part	GO:0044427	0.089679	1	1	101103349	4	1.01117e+35	no
nucleus	GO:0005634	0.089747	1	11	1.01117e+98	13	1.01117e+113	no
DNA damage checkpoint	GO:0000077	0.091478	1	0	--	1	101110599	no
DNA integrity checkpoint	GO:0031570	0.091478	1	0	--	1	101110599	no
intracellular organelle	GO:0043229	0.091804	1	22	1.01112e+197	20	1.05602e+176	no
macromolecular complex assembly	GO:0065003	0.092389	1	5	1.01117e+44	3	1.01116e+26	no
organelle	GO:0043226	0.092434	1	22	1.01116e+197	20	1.01107e+176	no
intracellular	GO:0005622	0.09255	1	26	101111519,101112408,101119368,101101994,101118709,101116190,101112448,101103349,101109841,101110122,101109863,101111153,101121188,101119946,101119219,101114649,101116607,101110526,101122447,101109324,101110171,101122281,101107863,101113532,101117141,101115877	27	101102930,101101987,101116916,101114536,101119609,101122772,101115714,101104533,101119946,101106365,101121324,101115288,101107392,101110097,101116619,101104867,101110448,101122971,101106441,101120166,101121429,101122473,443118,101109087,101104585,105602053,101110599	no
DNA replication, synthesis of RNA primer	GO:0006269	0.0932	1	0	--	1	101123336	no
amide transport	GO:0042886	0.093451	1	0	--	1	101105365	no
cellular carbohydrate metabolic process	GO:0044262	0.093763	1	0	--	2	101101987443485	no
negative regulation of protein phosphorylation	GO:0001933	0.094222	1	0	--	1	101111746	no
cAMP-dependent protein kinase inhibitor activity	GO:0004862	0.094222	1	0	--	1	101111746	no
negative regulation of protein kinase activity	GO:0006469	0.094222	1	0	--	1	101111746	no
negative regulation of phosphorus metabolic process	GO:0010563	0.094222	1	0	--	1	101111746	no
negative regulation of protein modification process	GO:0031400	0.094222	1	0	--	1	101111746	no
negative regulation of kinase activity	GO:0033673	0.094222	1	0	--	1	101111746	no
negative regulation of phosphorylation	GO:0042326	0.094222	1	0	--	1	101111746	no
negative regulation of phosphate metabolic process	GO:0045936	0.094222	1	0	--	1	101111746	no
negative regulation of transferase activity	GO:0051348	0.094222	1	0	--	1	101111746	no
tRNA modification	GO:0006400	0.094505	1	1	101122281	1	101102742	no
regulation of cellular protein metabolic process	GO:0032268	0.094558	1	0	--	2	1.01112e+17	no
integral to Golgi membrane	GO:0030173	0.095666	1	1	101112448	0	--	no
intrinsic to Golgi membrane	GO:0031228	0.095666	1	1	101112448	0	--	no
beta-glucan metabolic process	GO:0051273	0.095753	1	0	--	1	443485	no
cellular membrane organization	GO:0016044	0.096045	1	2	1.01116e+17	1	101122170	no
chlorophyll catabolic process	GO:0015996	0.096814	1	1	101120960	0	--	no
chlorophyllase activity	GO:0047746	0.096814	1	1	101120960	0	--	no
nitrogen compound metabolic process	GO:0006807	0.097277	1	25	1.01112e+224	24	1.0111e+212	no
nuclear chromosome, telomeric region	GO:0000784	0.097326	1	0	--	1	101106441	no
oxidoreductase activity, acting on the aldehyde or oxo group of donors, disulfide as acceptor	GO:0016624	0.097345	1	0	--	1	101110822	no
nuclear origin of replication recognition complex	GO:0005664	0.097484	1	1	101103349	0	--	no
phosphoenolpyruvate carboxykinase (ATP) activity	GO:0004612	0.098362	1	1	101119219	0	--	no
immune response-activating cell surface receptor signaling pathway	GO:0002429	0.099433	1	1	101102917	0	--	no
immune response-activating signal transduction	GO:0002757	0.099433	1	1	101102917	0	--	no
immune response-regulating cell surface receptor signaling pathway	GO:0002768	0.099433	1	1	101102917	0	--	no
antigen receptor-mediated signaling pathway	GO:0050851	0.099433	1	1	101102917	0	--	no
carbon-oxygen lyase activity, acting on phosphates	GO:0016838	0.10151	1	0	--	1	101105365	no
regulation of protein metabolic process	GO:0051246	0.10224	1	0	--	2	1.01109e+17	no
phosphatidylinositol bisphosphate phosphatase activity	GO:0034593	0.10241	1	1	101102437	0	--	no
phosphatidylinositol phosphate 4-phosphatase activity	GO:0034596	0.10241	1	1	101102437	0	--	no
phosphatidylinositol-4,5-bisphosphate 4-phosphatase activity	GO:0034597	0.10241	1	1	101102437	0	--	no
phospholipid dephosphorylation	GO:0046839	0.10241	1	1	101102437	0	--	no
phosphatidylinositol dephosphorylation	GO:0046856	0.10241	1	1	101102437	0	--	no
phosphatidylinositol phosphate phosphatase activity	GO:0052866	0.10241	1	1	101102437	0	--	no
lipid metabolic process	GO:0006629	0.10292	1	5	1.0111e+44	3	1.01102e+26	no
cellular process	GO:0009987	0.10373	1	57	101103123,101103349,101118709,101102917,101120960,101109095,101123150,101109863,101102951,101116192,101116170,101112408,101111519,101119368,101114291,101108362,101109680,101117897,101104347,101107863,101102161,101115877,101121668,101117141,101119946,100169938,101113952,101111153,101121188,101123639,101110526,101112448,101114861,101105449,101109841,101116190,101105515,101104555,101120241,101111880…	54	101113256,101110097,101108883,443485,101103800,101122971,101102742,101110448,101106441,101110599,101105365,101110822,101106269,101109087,101122170,105602053,101101987,101116916,101119609,101114536,101105495,101105030,101104533,101107392,101108785,101104912,101102311,101121429,101120596,443118,101120166,101112010,101109789,101122095,101104585,101102951,101102930,101111746,101101844,101123336,10112…	no
organophosphate metabolic process	GO:0019637	0.10504	1	7	1.01122e+62	1	101113256	no
extracellular space	GO:0005615	0.10553	1	2	780505101119368	2	1.0112e+17	no
immune response-regulating signaling pathway	GO:0002764	0.10574	1	1	101102917	0	--	no
glucan biosynthetic process	GO:0009250	0.10642	1	0	--	1	443485	no
microtubule-based process	GO:0007017	0.10693	1	4	1.01108e+35	2	1.01112e+17	no
post-embryonic development	GO:0009791	0.10817	1	1	101104420	0	--	no
structural constituent of cuticle	GO:0042302	0.1085	1	0	--	1	101121429	no
ribonucleoprotein complex	GO:0030529	0.10878	1	3	1.01122e+26	6	1.01106e+53	no
protein serine/threonine kinase inhibitor activity	GO:0030291	0.10906	1	0	--	1	101111746	no
spliceosomal complex assembly	GO:0000245	0.11242	1	0	--	1	101104585	no
nucleic acid-protein covalent cross-linking	GO:0018143	0.1132	1	0	--	1	101123336	no
ribonucleoprotein complex assembly	GO:0022618	0.11483	1	0	--	1	101104585	no
protein complex assembly	GO:0006461	0.11564	1	5	1.01116e+44	2	1.01113e+17	no
protein complex biogenesis	GO:0070271	0.11595	1	5	1.01117e+44	2	1.01113e+17	no
positive regulation of protein phosphorylation	GO:0001934	0.11703	1	0	--	1	101108785	no
positive regulation of phosphorylation	GO:0042327	0.11703	1	0	--	1	101108785	no
ribonucleoprotein complex subunit organization	GO:0071826	0.1178	1	0	--	1	101104585	no
RNA methyltransferase activity	GO:0008173	0.11922	1	1	101122281	1	101102742	no
macromolecular complex subunit organization	GO:0043933	0.11968	1	5	1.01116e+44	3	1.01116e+26	no
zinc ion binding	GO:0008270	0.1209	1	9	1.01112e+80	12	1.0112e+107	no
SUMO-specific protease activity	GO:0016929	0.12091	1	0	--	1	101110822	no
SUMO binding	GO:0032183	0.12091	1	0	--	1	101110822	no
isopeptidase activity	GO:0070122	0.12091	1	0	--	1	101110822	no
small conjugating protein-specific isopeptidase activity	GO:0070138	0.12091	1	0	--	1	101110822	no
SUMO-specific isopeptidase activity	GO:0070140	0.12091	1	0	--	1	101110822	no
regulation of dephosphorylation	GO:0035303	0.12207	1	0	--	1	101122095	no
response to nitrogen compound	GO:1901698	0.12498	1	1	101112408	0	--	no
nucleoside phosphate binding	GO:1901265	0.12545	1	17	1.0111e+152	14	1.0111e+125	no
nucleotide binding	GO:0000166	0.12545	1	17	1.01118e+152	14	1.01116e+125	no
cytoskeleton organization	GO:0007010	0.12587	1	3	1.01117e+26	4	1.01117e+35	no
organonitrogen compound catabolic process	GO:1901565	0.12609	1	3	1.01108e+26	0	--	no
phosphatase activity	GO:0016791	0.12676	1	5	1.01103e+44	2	1.01117e+17	no
enzyme binding	GO:0019899	0.12705	1	1	101108359	2	1.01122e+17	no
UDP-glucosyltransferase activity	GO:0035251	0.12794	1	0	--	1	443485	no
N-acetyltransferase activity	GO:0008080	0.1296	1	2	1.01111e+17	0	--	no
chromosome, telomeric region	GO:0000781	0.13028	1	0	--	1	101106441	no
mannosyltransferase activity	GO:0000030	0.13071	1	1	101109863	0	--	no
endoplasmic reticulum inheritance	GO:0048309	0.13246	1	1	101108359	0	--	no
small protein activating enzyme activity	GO:0008641	0.13302	1	0	--	1	101121977	no
pseudouridine synthase activity	GO:0009982	0.13327	1	0	--	1	101110599	no
microtubule nucleation	GO:0007020	0.1338	1	1	101107863	0	--	no
regulation of microtubule nucleation	GO:0010968	0.1338	1	1	101107863	0	--	no
positive regulation of microtubule nucleation	GO:0090063	0.1338	1	1	101107863	0	--	no
origin recognition complex	GO:0000808	0.13406	1	1	101103349	0	--	no
activation of immune response	GO:0002253	0.13407	1	1	101102917	0	--	no
oxidoreductase activity, acting on diphenols and related substances as donors	GO:0016679	0.13507	1	2	1.01114e+17	0	--	no
tachykinin receptor signaling pathway	GO:0007217	0.13618	1	1	101115877	0	--	no
organelle localization	GO:0051640	0.13668	1	1	101117141	0	--	no
establishment of organelle localization	GO:0051656	0.13668	1	1	101117141	0	--	no
histone lysine methylation	GO:0034968	0.137	1	1	101114649	0	--	no
histone methylation	GO:0016571	0.14154	1	1	101114649	0	--	no
pheromone receptor activity	GO:0016503	0.14489	1	1	101116559	0	--	no
nucleoside diphosphate metabolic process	GO:0009132	0.1458	1	1	101123639	0	--	no
cellular glucan metabolic process	GO:0006073	0.14643	1	0	--	1	443485	no
glucan metabolic process	GO:0044042	0.14643	1	0	--	1	443485	no
thiol oxidase activity	GO:0016972	0.14748	1	1	101110171	0	--	no
acetyltransferase activity	GO:0016407	0.1477	1	2	1.01111e+17	0	--	no
small molecule binding	GO:0036094	0.14783	1	17	1.01105e+152	14	1.01109e+125	no
protein complex subunit organization	GO:0071822	0.14899	1	5	1.01116e+44	2	1.01113e+17	no
pigment catabolic process	GO:0046149	0.14967	1	1	101120960	0	--	no
lipid binding	GO:0008289	0.14988	1	3	1.01112e+26	2	1.01123e+17	no
membrane fusion	GO:0061025	0.15133	1	2	1.01111e+17	0	--	no
protein modification by small protein conjugation or removal	GO:0070647	0.15176	1	1	101123665	2	1.01113e+17	no
response to antibiotic	GO:0046677	0.15281	1	0	--	1	101108785	no
small conjugating protein ligase activity	GO:0019787	0.15462	1	3	1.01103e+26	1	101113256	no
ubiquitin-protein ligase activity	GO:0004842	0.15462	1	3	1.01119e+26	1	101113256	no
positive regulation of immune system process	GO:0002684	0.15789	1	1	101102917	0	--	no
positive regulation of immune response	GO:0050778	0.15789	1	1	101102917	0	--	no
glucosyltransferase activity	GO:0046527	0.15861	1	0	--	1	443485	no
macromolecule localization	GO:0033036	0.16144	1	7	1.01116e+62	6	1.01117e+53	no
N-acyltransferase activity	GO:0016410	0.16402	1	2	1.01102e+17	0	--	no
RNA splicing	GO:0008380	0.16442	1	1	101118709	1	101104585	no
DNA-directed RNA polymerase II, core complex	GO:0005665	0.16458	1	1	101109863	0	--	no
negative regulation of cellular protein metabolic process	GO:0032269	0.16503	1	0	--	1	101111746	no
negative regulation of protein metabolic process	GO:0051248	0.16503	1	0	--	1	101111746	no
defense response to Gram-positive bacterium	GO:0050830	0.16526	1	1	101113952	0	--	no
mRNA binding	GO:0003729	0.1655	1	0	--	1	101104585	no
carbohydrate derivative catabolic process	GO:1901136	0.1662	1	2	1.01108e+17	0	--	no
multi-organism process	GO:0051704	0.16671	1	11	1.01102e+95	6	1.01121e+53	no
receptor signaling protein activity	GO:0005057	0.16684	1	1	101115494	0	--	no
tricarboxylic acid cycle	GO:0006099	0.16697	1	1	101123150	0	--	no
organelle inheritance	GO:0048308	0.1673	1	1	101108359	0	--	no
phosphoric ester hydrolase activity	GO:0042578	0.16839	1	5	1.01103e+44	3	1.01109e+26	no
structural constituent of cytoskeleton	GO:0005200	0.16849	1	0	--	1	101104867	no
membrane organization	GO:0061024	0.16945	1	2	1.01116e+17	1	101122170	no
dystroglycan complex	GO:0016011	0.16984	1	0	--	1	101113427	no
sarcoglycan complex	GO:0016012	0.16984	1	0	--	1	101113427	no
organelle membrane	GO:0031090	0.17023	1	6	1.01117e+53	2	1.01122e+17	no
RNA-directed DNA polymerase activity	GO:0003964	0.17075	1	1	101112448	0	--	no
cytoskeleton	GO:0005856	0.17147	1	3	1.01108e+26	4	1.01105e+35	no
symbiosis, encompassing mutualism through parasitism	GO:0044403	0.17167	1	6	1.0111e+53	4	1.01112e+35	no
regulation of kinase activity	GO:0043549	0.17178	1	0	--	1	101111746	no
regulation of protein kinase activity	GO:0045859	0.17178	1	0	--	1	101111746	no
regulation of transferase activity	GO:0051338	0.17178	1	0	--	1	101111746	no
gluconeogenesis	GO:0006094	0.17224	1	1	101119219	0	--	no
hexose biosynthetic process	GO:0019319	0.17224	1	1	101119219	0	--	no
monosaccharide biosynthetic process	GO:0046364	0.17224	1	1	101119219	0	--	no
host cell cytoplasm	GO:0030430	0.1731	1	0	--	1	101120166	no
lipoprotein metabolic process	GO:0042157	0.17394	1	1	101109863	1	101120596	no
DNA-dependent DNA replication	GO:0006261	0.17491	1	0	--	2	1.01121e+17	no
nucleoside-triphosphatase activity	GO:0017111	0.17523	1	9	1.01119e+80	5	1.0111e+44	no
nuclear part	GO:0044428	0.17605	1	4	1.0111e+35	5	1.01117e+44	no
positive regulation of phosphorus metabolic process	GO:0010562	0.17713	1	0	--	1	101108785	no
positive regulation of protein modification process	GO:0031401	0.17713	1	0	--	1	101108785	no
positive regulation of phosphate metabolic process	GO:0045937	0.17713	1	0	--	1	101108785	no
interspecies interaction between organisms	GO:0044419	0.17772	1	6	1.01109e+53	4	1.01112e+35	no
cortical cytoskeleton organization	GO:0030865	0.17779	1	0	--	1	101107392	no
cortical actin cytoskeleton organization	GO:0030866	0.17779	1	0	--	1	101107392	no
protein deubiquitination	GO:0016579	0.1791	1	1	101123665	1	101110822	no
protein modification by small protein removal	GO:0070646	0.1791	1	1	101123665	1	101110822	no
regulation of vasoconstriction	GO:0019229	0.1794	1	1	101104555	0	--	no
vasoconstriction	GO:0042310	0.1794	1	1	101104555	0	--	no
nematocyst	GO:0042151	0.18024	1	1	101121188	0	--	no
regulation of transcription from RNA polymerase III promoter	GO:0006359	0.18039	1	1	101106586	0	--	no
cell part	GO:0044464	0.18153	1	26	101114649,101119219,101119946,101121188,101111153,101109324,101116607,101110526,101122447,101113532,101110171,101122281,101107863,101115877,101117141,101112408,101111519,101119368,101109841,101103349,101112448,101116190,101118709,101101994,101109863,101110122	28	101116619,101110448,101104867,101122971,101110097,101104585,101109087,105602053,101110599,101106441,101120166,101121429,443118,101122473,101114536,101116916,101119609,101122772,101102930,101101987,101119946,101106365,101121324,101113427,101115288,101107392,101115714,101104533	no
cell	GO:0005623	0.18153	1	26	101119368,101112408,101111519,101109863,101110122,101109841,101103349,101112448,101116190,101118709,101101994,101109324,101110526,101122447,101116607,101114649,101119219,101119946,101121188,101111153,101115877,101117141,101113532,101122281,101107863,101110171	28	101110599,105602053,101109087,101104585,101122473,443118,101121429,101120166,101106441,101122971,101110448,101104867,101116619,101110097,101121324,101115288,101107392,101113427,101106365,101119946,101104533,101115714,101122772,101119609,101116916,101114536,101101987,101102930	no
regulation of hydrolase activity	GO:0051336	0.18205	1	1	101108362	1	101122095	no
plasma membrane organization	GO:0007009	0.18424	1	0	--	1	101122170	no
oxidoreductase activity, acting on a sulfur group of donors, oxygen as acceptor	GO:0016670	0.18425	1	1	101110171	0	--	no
myosin complex	GO:0016459	0.18502	1	1	101119219	1	101110599	no
calcium-dependent cysteine-type endopeptidase activity	GO:0004198	0.18522	1	1	101110122	0	--	no
positive regulation of biological process	GO:0048518	0.18578	1	3	1.01103e+26	3	1.01112e+23	no
nutrient reservoir activity	GO:0045735	0.18615	1	1	101119219	0	--	no
protein localization to cytoskeleton	GO:0044380	0.18656	1	1	101116170	0	--	no
protein localization to spindle pole body	GO:0071988	0.18656	1	1	101116170	0	--	no
extracellular region part	GO:0044421	0.18764	1	4	1.01115e+32	3	1.0112e+26	no
structural molecule activity	GO:0005198	0.18891	1	5	1.01115e+44	8	1.01106e+71	no
positive regulation of cellular protein metabolic process	GO:0032270	0.18906	1	0	--	1	101108785	no
positive regulation of protein metabolic process	GO:0051247	0.18906	1	0	--	1	101108785	no
intrinsic to organelle membrane	GO:0031300	0.18961	1	1	101112448	1	101122473	no
integral to organelle membrane	GO:0031301	0.18961	1	1	101112448	1	101122473	no
pseudouridine synthesis	GO:0001522	0.18987	1	0	--	1	101110599	no
pyrophosphatase activity	GO:0016462	0.19021	1	9	1.01119e+80	5	1.00148e+44	no
UDP-glycosyltransferase activity	GO:0008194	0.19187	1	0	--	2	443485101101987	no
RNA helicase activity	GO:0003724	0.1924	1	2	1.0111e+17	1	101109680	no
defense response to bacterium	GO:0042742	0.19335	1	2	1.01102e+17	0	--	no
response to bacterium	GO:0009617	0.19335	1	2	1.01114e+17	0	--	no
porphyrin-containing compound catabolic process	GO:0006787	0.19459	1	1	101120960	0	--	no
tetrapyrrole catabolic process	GO:0033015	0.19459	1	1	101120960	0	--	no
oxidoreductase activity, acting on diphenols and related substances as donors, oxygen as acceptor	GO:0016682	0.19479	1	1	101102437	0	--	no
chitin catabolic process	GO:0006032	0.19519	1	1	101113286	0	--	no
amino sugar catabolic process	GO:0046348	0.19519	1	1	101113286	0	--	no
glucosamine-containing compound catabolic process	GO:1901072	0.19519	1	1	101113286	0	--	no
mitochondrial outer membrane	GO:0005741	0.1971	1	2	1.01111e+17	0	--	no
organelle outer membrane	GO:0031968	0.1971	1	2	1.01116e+17	0	--	no
nodulation	GO:0009877	0.19984	1	1	101104420	0	--	no
molecular_function	GO:0003674	0.20047	1	85	101121188,101116399,101111153,101114569,101113952,101111393,100169938,101111731,101105627,101110782,105602040,101104347,101117141,101121668,101115877,101112408,101109680,101117897,101114291,101119368,101109095,101118709,101102410,101102951,101109863,101116192,101118258,101119219,101106359,101113972,101108359,101110171,101122281,101116559,101113532,101111880,101113611,101112010,101112024,101108127…	68	100862656,101110599,101110822,101105365,101109087,443485,101103800,101122971,101104867,101105030,101102652,101107392,101109416,101122148,101101987,101114536,101116916,101119609,101121977,443118,101120596,101120166,101112010,101122095,101104585,101111273,101116619,101113739,101114403,101110440,100147794,101116272,101113427,101115288,101121324,101119946,101123336,101114400,101106441,101115230,10110…	no
dystrophin-associated glycoprotein complex	GO:0016010	0.20104	1	0	--	1	101113427	no
regulation of small GTPase mediated signal transduction	GO:0051056	0.20163	1	3	1.01112e+26	0	--	no
Rho GTPase binding	GO:0017048	0.20207	1	0	--	1	101103800	no
tRNA processing	GO:0008033	0.20566	1	1	101122281	2	1.01103e+17	no
pigment metabolic process	GO:0042440	0.20584	1	1	101120960	1	101108883	no
protein tetramerization	GO:0051262	0.20633	1	1	101103123	0	--	no
vesicle-mediated transport	GO:0016192	0.20689	1	3	1.01111e+26	3	1.0112e+26	no
spindle pole	GO:0000922	0.21133	1	1	101107863	0	--	no
cofactor catabolic process	GO:0051187	0.21177	1	1	101120960	0	--	no
photosystem I	GO:0009522	0.21194	1	0	--	1	101115714	no
response to oxidative stress	GO:0006979	0.21231	1	1	101113952	0	--	no
sensory perception of taste	GO:0050909	0.21421	1	1	101116190	0	--	no
Notch signaling pathway	GO:0007219	0.21458	1	0	--	1	101116359	no
transformation of host cell by virus	GO:0019087	0.21477	1	0	--	1	101110822	no
nuclear pore	GO:0005643	0.21686	1	1	101118709	0	--	no
aminoglycan catabolic process	GO:0006026	0.21797	1	1	101113286	0	--	no
pore complex	GO:0046930	0.21941	1	1	101118709	0	--	no
tetraterpenoid metabolic process	GO:0016108	0.21996	1	0	--	1	101108883	no
tetraterpenoid biosynthetic process	GO:0016109	0.21996	1	0	--	1	101108883	no
carotenoid metabolic process	GO:0016116	0.21996	1	0	--	1	101108883	no
carotenoid biosynthetic process	GO:0016117	0.21996	1	0	--	1	101108883	no
meiosis I	GO:0007127	0.22023	1	0	--	1	105602053	no
GTPase activator activity	GO:0005096	0.22247	1	2	1.01112e+17	0	--	no
ubiquitin-dependent protein catabolic process	GO:0006511	0.2234	1	2	1.01117e+17	1	101109680	no
cytoskeletal part	GO:0044430	0.22361	1	3	1.01117e+26	3	1.01117e+26	no
translation	GO:0006412	0.22367	1	3	1.0111e+26	5	1.01115e+44	no
modification-dependent macromolecule catabolic process	GO:0043632	0.22445	1	2	1.0111e+17	1	101109680	no
modification-dependent protein catabolic process	GO:0019941	0.22445	1	2	1.01117e+17	1	101109680	no
kinetochore assembly	GO:0051382	0.22517	1	0	--	1	101116359	no
kinetochore organization	GO:0051383	0.22517	1	0	--	1	101116359	no
chlorophyll metabolic process	GO:0015994	0.22566	1	1	101120960	0	--	no
galactosyltransferase activity	GO:0008378	0.22614	1	0	--	1	101101987	no
aerobic respiration	GO:0009060	0.22652	1	1	101123150	0	--	no
phosphatidylinositol metabolic process	GO:0046488	0.22745	1	2	1.01102e+17	0	--	no
endomembrane system	GO:0012505	0.22814	1	3	1.01111e+26	2	1.01122e+17	no
chitin binding	GO:0008061	0.23076	1	1	101113286	0	--	no
endoplasmic reticulum organization	GO:0007029	0.23179	1	1	101108359	0	--	no
viral protein processing	GO:0019082	0.2319	1	1	101112408	0	--	no
mitochondrion organization	GO:0007005	0.23676	1	2	1.01116e+17	0	--	no
manganese ion binding	GO:0030145	0.237	1	0	--	1	101109087	no
acid-amino acid ligase activity	GO:0016881	0.23741	1	3	1.01119e+26	1	101113256	no
endoplasmic reticulum	GO:0005783	0.23764	1	2	1.01116e+17	2	1.01122e+17	no
endoplasmic reticulum membrane	GO:0005789	0.2388	1	1	101111153	2	1.01102e+17	no
circulatory system process	GO:0003013	0.24085	1	1	101104555	0	--	no
vascular process in circulatory system	GO:0003018	0.24085	1	1	101104555	0	--	no
blood circulation	GO:0008015	0.24085	1	1	101104555	0	--	no
regulation of tube size	GO:0035150	0.24085	1	1	101104555	0	--	no
regulation of blood vessel size	GO:0050880	0.24085	1	1	101104555	0	--	no
protein trimerization	GO:0070206	0.24099	1	1	101119219	0	--	no
chitin metabolic process	GO:0006030	0.24137	1	1	101113286	0	--	no
glucosamine-containing compound metabolic process	GO:1901071	0.24137	1	1	101113286	0	--	no
positive regulation of cytoskeleton organization	GO:0051495	0.24235	1	1	101107863	0	--	no
hydrolase activity, acting on acid anhydrides, in phosphorus-containing anhydrides	GO:0016818	0.24282	1	9	1.01118e+80	5	1.01111e+44	no
regulation of DNA replication	GO:0006275	0.24429	1	0	--	1	101121324	no
spindle pole body duplication	GO:0030474	0.24578	1	1	101116170	0	--	no
spindle pole body organization	GO:0051300	0.24578	1	1	101116170	0	--	no
M phase	GO:0000279	0.24603	1	0	--	1	105602053	no
cell cycle phase	GO:0022403	0.24603	1	0	--	1	105602053	no
endoplasmic reticulum part	GO:0044432	0.24662	1	1	101111153	2	1.01102e+17	no
intracellular membrane-bounded organelle	GO:0043231	0.24761	1	16	1.01103e+143	14	1.01122e+122	no
carbon-oxygen lyase activity	GO:0016835	0.24802	1	0	--	2	1.01102e+17	no
cellular respiration	GO:0045333	0.24807	1	1	101123150	1	101110448	no
small conjugating protein-specific protease activity	GO:0019783	0.24891	1	0	--	1	101110822	no
membrane-bounded organelle	GO:0043227	0.24893	1	16	1.01116e+143	14	1.01123e+122	no
proteolysis involved in cellular protein catabolic process	GO:0051603	0.25069	1	2	1.0111e+17	1	101109680	no
cellular protein catabolic process	GO:0044257	0.25069	1	2	1.01117e+17	1	101109680	no
vacuolar proton-transporting V-type ATPase, V1 domain	GO:0000221	0.25095	1	1	101117141	0	--	no
vacuolar proton-transporting V-type ATPase complex	GO:0016471	0.25095	1	1	101117141	0	--	no
regulation of DNA metabolic process	GO:0051052	0.25266	1	0	--	1	101121324	no
organelle envelope	GO:0031967	0.25291	1	4	1.01116e+35	0	--	no
transition metal ion binding	GO:0046914	0.25424	1	9	1.01103e+80	13	1.01111e+116	no
transposase activity	GO:0004803	0.25435	1	1	101122281	0	--	no
cytoplasmic part	GO:0044444	0.2546	1	11	1.01117e+98	8	1.0111e+71	no
protein kinase inhibitor activity	GO:0004860	0.25632	1	0	--	1	101111746	no
kinase inhibitor activity	GO:0019210	0.25632	1	0	--	1	101111746	no
hydrolase activity, acting on acid anhydrides	GO:0016817	0.25656	1	10	1.01116e+89	5	1.01112e+44	no
lipid modification	GO:0030258	0.25661	1	1	101102437	0	--	no
nuclear outer membrane-endoplasmic reticulum membrane network	GO:0042175	0.25751	1	1	101111153	2	1.01102e+17	no
vacuolar membrane	GO:0005774	0.25837	1	1	101117141	0	--	no
vacuolar part	GO:0044437	0.25837	1	1	101117141	0	--	no
phage shock	GO:0009271	0.25923	1	1	101113952	0	--	no
transcription from RNA polymerase III promoter	GO:0006383	0.25949	1	1	101106586	0	--	no
cytochrome complex assembly	GO:0017004	0.26078	1	0	--	1	101113427	no
positive regulation of macromolecule metabolic process	GO:0010604	0.26265	1	0	--	2	101108785443118	no
DNA primase activity	GO:0003896	0.26347	1	1	101104651	0	--	no
positive regulation of organelle organization	GO:0010638	0.26566	1	1	101107863	0	--	no
biological_process	GO:0008150	0.26644	1	70	101113952,100169938,101121188,101114569,101111153,101115877,101121668,101117141,101104347,101107863,101105627,101119368,101114291,101117897,101109680,101112408,101109863,101116192,101102951,101109095,101118709,101119219,101106359,101118258,101112024,101112010,101113611,101111880,101108359,101106586,101116559,101110171,101122281,101108127,101120241,101110122,101105515,101105449,101114861,101123639…	60	101104533,101105030,101107392,101101987,101105495,101116916,101119609,101114536,101106441,101105365,101110822,101110599,105602053,101106269,101109087,101122170,101113256,101110097,443485,101108883,101122971,101103800,101110448,101115417,101102742,101114403,101110440,101116359,101115714,101116272,101111880,100147794,101113427,101121324,101115288,101106365,101109680,100125623,101119946,101111746,10…	no
enzyme activator activity	GO:0008047	0.2685	1	2	1.01112e+17	0	--	no
purine nucleoside catabolic process	GO:0006152	0.26917	1	1	101108362	0	--	no
GTP catabolic process	GO:0006184	0.26917	1	1	101108362	0	--	no
nucleoside triphosphate catabolic process	GO:0009143	0.26917	1	1	101108362	0	--	no
purine nucleoside triphosphate catabolic process	GO:0009146	0.26917	1	1	101108362	0	--	no
ribonucleoside triphosphate catabolic process	GO:0009203	0.26917	1	1	101108362	0	--	no
purine ribonucleoside triphosphate catabolic process	GO:0009207	0.26917	1	1	101108362	0	--	no
regulation of GTP catabolic process	GO:0033124	0.26917	1	1	101108362	0	--	no
regulation of GTPase activity	GO:0043087	0.26917	1	1	101108362	0	--	no
purine ribonucleoside catabolic process	GO:0046130	0.26917	1	1	101108362	0	--	no
guanosine-containing compound catabolic process	GO:1901069	0.26917	1	1	101108362	0	--	no
outer membrane	GO:0019867	0.27052	1	2	1.01116e+17	1	101109087	no
transcription cofactor activity	GO:0003712	0.27112	1	2	1.01112e+17	1	101116272	no
transcription factor binding transcription factor activity	GO:0000989	0.27112	1	2	1.01119e+17	1	101116272	no
mitochondrial respiratory chain complex I	GO:0005747	0.27113	1	1	101112408	0	--	no
NADH dehydrogenase complex	GO:0030964	0.27113	1	1	101112408	0	--	no
respiratory chain complex I	GO:0045271	0.27113	1	1	101112408	0	--	no
nucleoside catabolic process	GO:0009164	0.27135	1	1	101108362	0	--	no
ribonucleoside catabolic process	GO:0042454	0.27135	1	1	101108362	0	--	no
glycosyl compound catabolic process	GO:1901658	0.27135	1	1	101108362	0	--	no
oxidative phosphorylation	GO:0006119	0.27149	1	0	--	1	101110448	no
ATP synthesis coupled electron transport	GO:0042773	0.27149	1	0	--	1	101110448	no
carboxy-lyase activity	GO:0016831	0.27201	1	2	1.01119e+17	0	--	no
negative regulation of hydrolase activity	GO:0051346	0.2722	1	0	--	1	101122095	no
mitotic cell cycle	GO:0000278	0.27334	1	1	101117141	1	101116359	no
cytoplasm	GO:0005737	0.27432	1	14	1.01119e+125	10	1.0111e+89	no
regulation of immune response	GO:0050776	0.27493	1	1	101102917	0	--	no
intracellular part	GO:0044424	0.27626	1	23	1.01112e+206	23	1.01105e+203	no
positive regulation of cellular component organization	GO:0051130	0.27632	1	1	101107863	0	--	no
response to DNA damage stimulus	GO:0006974	0.27736	1	2	1.0111e+17	5	1.01123e+44	no
ubiquinol-cytochrome-c reductase activity	GO:0008121	0.27839	1	1	101113952	0	--	no
oxidoreductase activity, acting on diphenols and related substances as donors, cytochrome as acceptor	GO:0016681	0.27839	1	1	101113952	0	--	no
viral capsid	GO:0019028	0.27987	1	4	1.01123e+35	1	101119609	no
proton-transporting V-type ATPase, V1 domain	GO:0033180	0.2815	1	1	101117141	0	--	no
protein kinase regulator activity	GO:0019887	0.28199	1	0	--	1	101111746	no
purine ribonucleotide catabolic process	GO:0009154	0.28311	1	1	101108362	0	--	no
ribonucleotide catabolic process	GO:0009261	0.28311	1	1	101108362	0	--	no
homophilic cell adhesion	GO:0007156	0.28317	1	1	101116192	1	101105495	no
microtubule	GO:0005874	0.28374	1	1	101117141	0	--	no
transferase activity, transferring glycosyl groups	GO:0016757	0.28434	1	3	1.0111e+26	2	101101987443485	no
energy derivation by oxidation of organic compounds	GO:0015980	0.28441	1	1	101123150	1	101110448	no
transferase activity, transferring amino-acyl groups	GO:0016755	0.28585	1	0	--	1	101120596	no
DNA recombination	GO:0006310	0.28694	1	3	1.0111e+26	1	101109680	no
meiosis	GO:0007126	0.28932	1	0	--	1	105602053	no
amino sugar metabolic process	GO:0006040	0.29006	1	1	101113286	0	--	no
intramolecular transferase activity	GO:0016866	0.29059	1	0	--	1	101110599	no
cytoplasmic transport	GO:0016482	0.29069	1	3	1.01111e+26	1	101101844	no
intracellular organelle part	GO:0044446	0.29107	1	11	1.01111e+98	8	1.01105e+71	no
vacuole	GO:0005773	0.29178	1	1	101117141	0	--	no
phosphorelay sensor kinase activity	GO:0000155	0.29263	1	1	101111519	0	--	no
cell cycle checkpoint	GO:0000075	0.29281	1	0	--	1	101110599	no
cis-Golgi network	GO:0005801	0.29367	1	1	101122281	0	--	no
terpenoid metabolic process	GO:0006721	0.29378	1	0	--	1	101108883	no
terpenoid biosynthetic process	GO:0016114	0.29378	1	0	--	1	101108883	no
immune effector process	GO:0002252	0.29379	1	0	--	1	101120596	no
proteasome assembly	GO:0043248	0.2942	1	1	101117141	0	--	no
response to oxygen-containing compound	GO:1901700	0.29467	1	1	101112408	0	--	no
protein methylation	GO:0006479	0.29492	1	1	101114649	0	--	no
protein alkylation	GO:0008213	0.29492	1	1	101114649	0	--	no
motor activity	GO:0003774	0.29515	1	2	1.01119e+17	2	1.01111e+17	no
periplasmic space	GO:0042597	0.29644	1	0	--	1	101110448	no
negative regulation of cell cycle phase transition	GO:1901988	0.29677	1	0	--	1	101110599	no
lysine N-methyltransferase activity	GO:0016278	0.29712	1	1	101114649	0	--	no
protein-lysine N-methyltransferase activity	GO:0016279	0.29712	1	1	101114649	0	--	no
histone-lysine N-methyltransferase activity	GO:0018024	0.29712	1	1	101114649	0	--	no
histone methyltransferase activity	GO:0042054	0.29712	1	1	101114649	0	--	no
actin cytoskeleton	GO:0015629	0.29735	1	1	101119219	1	101110599	no
sodium channel regulator activity	GO:0017080	0.29973	1	1	101121188	0	--	no
sodium channel inhibitor activity	GO:0019871	0.29973	1	1	101121188	0	--	no
system process	GO:0003008	0.30063	1	2	1.01116e+17	0	--	no
chromosome organization	GO:0051276	0.30148	1	1	101114649	2	1.01116e+17	no
organelle part	GO:0044422	0.30212	1	11	1.01111e+98	8	1.01117e+71	no
GTPase regulator activity	GO:0030695	0.30322	1	4	1.01112e+35	0	--	no
methyltransferase activity	GO:0008168	0.30398	1	3	1.01122e+26	1	101102742	no
intracellular signal transduction	GO:0035556	0.3047	1	6	1.01114e+53	5	1.0111e+44	no
transcription coactivator activity	GO:0003713	0.30578	1	0	--	1	101116272	no
protein kinase binding	GO:0019901	0.30594	1	1	101108359	0	--	no
protein catabolic process	GO:0030163	0.30614	1	2	1.01117e+17	1	101109680	no
positive regulation of cellular process	GO:0048522	0.30687	1	2	1.01112e+17	3	1.01112e+23	no
protein import into nucleus	GO:0006606	0.307	1	1	101117141	1	101101844	no
protein localization to nucleus	GO:0034504	0.307	1	1	101117141	1	101101844	no
protein targeting to nucleus	GO:0044744	0.307	1	1	101117141	1	101101844	no
nuclear import	GO:0051170	0.307	1	1	101117141	1	101101844	no
collagen	GO:0005581	0.31056	1	1	101114569	0	--	no
regulation of immune system process	GO:0002682	0.31143	1	1	101102917	0	--	no
lipid biosynthetic process	GO:0008610	0.31154	1	1	101109863	2	1.01109e+17	no
envelope	GO:0031975	0.31193	1	4	1.01111e+35	0	--	no
microtubule cytoskeleton	GO:0015630	0.31244	1	2	1.01117e+17	1	101116916	no
organic substance transport	GO:0071702	0.31247	1	6	1.01122e+53	6	1.01111e+53	no
single-stranded DNA binding	GO:0003697	0.3128	1	0	--	1	101106441	no
oxidoreductase activity, acting on the aldehyde or oxo group of donors	GO:0016903	0.31387	1	0	--	1	101110822	no
cell-cell adhesion	GO:0016337	0.3161	1	1	101116192	1	101105495	no
cell cycle phase transition	GO:0044770	0.31622	1	0	--	1	101110599	no
regulation of cell cycle phase transition	GO:1901987	0.31622	1	0	--	1	101110599	no
cellular response to stress	GO:0033554	0.31763	1	2	1.0111e+17	5	1.0111e+44	no
sensory perception of chemical stimulus	GO:0007606	0.31885	1	1	101116190	0	--	no
negative regulation of cell cycle process	GO:0010948	0.32004	1	0	--	1	101110599	no
mitochondrial membrane	GO:0031966	0.32122	1	3	1.01111e+26	0	--	no
intracellular transport	GO:0046907	0.32178	1	5	1.01111e+44	4	1.01121e+35	no
helicase activity	GO:0004386	0.32448	1	3	1.01118e+26	1	101109680	no
regulation of microtubule-based process	GO:0032886	0.32727	1	1	101107863	0	--	no
regulation of microtubule cytoskeleton organization	GO:0070507	0.32727	1	1	101107863	0	--	no
GTP metabolic process	GO:0046039	0.32733	1	1	101108362	0	--	no
cellular localization	GO:0051641	0.32783	1	6	1.01116e+53	5	1.01121e+44	no
nuclear envelope	GO:0005635	0.32801	1	1	101118709	0	--	no
protein-DNA complex	GO:0032993	0.32957	1	0	--	1	101106441	no
microtubule organizing center organization	GO:0031023	0.32998	1	1	101116170	0	--	no
viral genome expression	GO:0019080	0.33124	1	1	101112408	0	--	no
attachment of spindle microtubules to kinetochore	GO:0008608	0.33246	1	0	--	1	101116916	no
FAD binding	GO:0071949	0.3328	1	0	--	1	101108883	no
carbon-carbon lyase activity	GO:0016830	0.33374	1	2	1.01119e+17	0	--	no
carbohydrate metabolic process	GO:0005975	0.3344	1	4	1.01119e+35	3	1.01102e+23	no
extracellular matrix part	GO:0044420	0.3353	1	1	101114569	0	--	no
sequence-specific DNA binding	GO:0043565	0.33586	1	1	101112448	5	1.01109e+41	no
entry into host cell	GO:0030260	0.33721	1	1	101118258	0	--	no
entry into host	GO:0044409	0.33721	1	1	101118258	0	--	no
viral entry into host cell	GO:0046718	0.33721	1	1	101118258	0	--	no
entry into cell of other organism involved in symbiotic interaction	GO:0051806	0.33721	1	1	101118258	0	--	no
entry into other organism involved in symbiotic interaction	GO:0051828	0.33721	1	1	101118258	0	--	no
transferase activity, transferring one-carbon groups	GO:0016741	0.33965	1	3	1.01122e+26	1	101102742	no
macromolecule catabolic process	GO:0009057	0.34334	1	3	1.0111e+26	1	101109680	no
regulation of nucleotide metabolic process	GO:0006140	0.34382	1	1	101108362	0	--	no
regulation of nucleoside metabolic process	GO:0009118	0.34382	1	1	101108362	0	--	no
regulation of nucleotide catabolic process	GO:0030811	0.34382	1	1	101108362	0	--	no
regulation of purine nucleotide catabolic process	GO:0033121	0.34382	1	1	101108362	0	--	no
regulation of purine nucleotide metabolic process	GO:1900542	0.34382	1	1	101108362	0	--	no
covalent chromatin modification	GO:0016569	0.3443	1	1	101114649	0	--	no
histone modification	GO:0016570	0.3443	1	1	101114649	0	--	no
microtubule anchoring	GO:0034453	0.34616	1	0	--	1	101116916	no
response to toxic substance	GO:0009636	0.34676	1	0	--	1	101108785	no
RNA polymerase II transcription factor binding transcription factor activity	GO:0001076	0.34743	1	2	1.01119e+17	0	--	no
RNA polymerase II transcription cofactor activity	GO:0001104	0.34743	1	2	1.01119e+17	0	--	no
ligase activity, forming carbon-nitrogen bonds	GO:0016879	0.34781	1	3	1.01109e+26	1	101113256	no
centromere complex assembly	GO:0034508	0.34848	1	0	--	1	101116359	no
protein histidine kinase activity	GO:0004673	0.34902	1	1	101111519	0	--	no
phosphotransferase activity, nitrogenous group as acceptor	GO:0016775	0.34902	1	1	101111519	0	--	no
kinase regulator activity	GO:0019207	0.35026	1	0	--	1	101111746	no
integral to endoplasmic reticulum membrane	GO:0030176	0.351	1	0	--	1	101122473	no
intrinsic to endoplasmic reticulum membrane	GO:0031227	0.351	1	0	--	1	101122473	no
transferase activity, transferring hexosyl groups	GO:0016758	0.35131	1	1	101109863	2	443485101101987	no
mediator complex	GO:0016592	0.35511	1	2	1.01112e+17	0	--	no
extracellular matrix structural constituent	GO:0005201	0.35624	1	1	101114569	0	--	no
purine nucleotide catabolic process	GO:0006195	0.35634	1	1	101108362	0	--	no
purine-containing compound catabolic process	GO:0072523	0.35634	1	1	101108362	0	--	no
protein lipidation	GO:0006497	0.35793	1	1	101109863	0	--	no
GPI anchor biosynthetic process	GO:0006506	0.35793	1	1	101109863	0	--	no
phosphatidylinositol biosynthetic process	GO:0006661	0.35793	1	1	101109863	0	--	no
mitochondrial respiratory chain	GO:0005746	0.35925	1	1	101112408	0	--	no
isoprenoid metabolic process	GO:0006720	0.3607	1	0	--	1	101108883	no
isoprenoid biosynthetic process	GO:0008299	0.3607	1	0	--	1	101108883	no
response to inorganic substance	GO:0010035	0.36186	1	1	101112408	0	--	no
small conjugating protein binding	GO:0032182	0.36453	1	0	--	1	101110822	no
microtubule binding	GO:0008017	0.36538	1	2	1.01119e+17	1	101112010	no
protein binding	GO:0005515	0.36545	1	34	101119840,101108362,101109680,101103123,101103349,101102917,101118709,101123150,101102951,101104420,101119946,101116399,101111731,101110782,101121668,101117141,101104555,101113286,101112448,101105449,101109841,101110122,101105515,101114649,101118258,101117793,101111880,101122281,101112674,101108359,101118851,101102545,101112010,101104362	33	101103388,101107392,101102652,101116916,101106269,101115230,101110822,101110599,101104867,101102742,101103800,101108698,101113256,101109680,101106365,100125623,101119946,101113427,101111880,101120908,101123336,101102930,101102951,101122095,101112010,101120166,101120596,443118,101122473,101121429,101108785,101121894,101111273	no
mitochondrial envelope	GO:0005740	0.36683	1	3	1.01111e+26	0	--	no
single-organism carbohydrate metabolic process	GO:0044723	0.36818	1	2	1.01119e+17	2	101101987443485	no
respiratory electron transport chain	GO:0022904	0.36837	1	0	--	1	101110448	no
mitotic spindle	GO:0072686	0.3684	1	0	--	1	101116916	no
protein binding transcription factor activity	GO:0000988	0.36871	1	2	1.01112e+17	1	101116272	no
viral process	GO:0016032	0.36947	1	4	1.0111e+35	4	1.01105e+35	no
meiotic cell cycle	GO:0051321	0.3705	1	0	--	1	105602053	no
guanosine-containing compound metabolic process	GO:1901068	0.3719	1	1	101108362	0	--	no
double-strand break repair	GO:0006302	0.37289	1	0	--	1	101109087	no
Ras GTPase binding	GO:0017016	0.37338	1	0	--	1	101103800	no
small GTPase binding	GO:0031267	0.37338	1	0	--	1	101103800	no
GTPase binding	GO:0051020	0.37338	1	0	--	1	101103800	no
protein localization to organelle	GO:0033365	0.37393	1	2	1.01117e+17	1	101101844	no
DNA integration	GO:0015074	0.37422	1	1	101105449	0	--	no
regulation of system process	GO:0044057	0.37521	1	1	101104555	0	--	no
lipoprotein biosynthetic process	GO:0042158	0.37606	1	1	101109863	0	--	no
lipid catabolic process	GO:0016042	0.37711	1	1	101120960	0	--	no
cellular nitrogen compound catabolic process	GO:0044270	0.37766	1	2	1.01121e+17	0	--	no
heterocycle catabolic process	GO:0046700	0.37766	1	2	1.01121e+17	0	--	no
glucose metabolic process	GO:0006006	0.37945	1	1	101119219	0	--	no
regulation of response to stimulus	GO:0048583	0.38059	1	4	1.01112e+35	0	--	no
ncRNA processing	GO:0034470	0.38089	1	1	101122281	2	1.01109e+17	no
glycerophospholipid biosynthetic process	GO:0046474	0.3822	1	1	101109863	0	--	no
neuropeptide signaling pathway	GO:0007218	0.3862	1	0	--	1	101106269	no
oxidoreductase activity, acting on a sulfur group of donors	GO:0016667	0.38681	1	2	1.0111e+17	0	--	no
DNA repair	GO:0006281	0.38894	1	2	1.0111e+17	4	1.01123e+35	no
sensory perception	GO:0007600	0.3902	1	1	101116190	0	--	no
DNA replication	GO:0006260	0.39041	1	3	1.01122e+26	2	1.01123e+17	no
protein import	GO:0017038	0.39253	1	1	101117141	1	101101844	no
glycerolipid biosynthetic process	GO:0045017	0.39298	1	1	101109863	0	--	no
intra-Golgi vesicle-mediated transport	GO:0006891	0.39381	1	1	101112448	0	--	no
kinase binding	GO:0019900	0.39437	1	1	101108359	0	--	no
carbohydrate derivative metabolic process	GO:1901135	0.39753	1	5	1.01109e+44	1	101101987	no
oxidoreductase activity, acting on paired donors, with incorporation or reduction of molecular oxygen, 2-oxoglutarate as one donor, and incorporation of one atom each of oxygen into both donors	GO:0016706	0.39802	1	1	101113611	0	--	no
positive regulation of response to stimulus	GO:0048584	0.40043	1	1	101102917	0	--	no
protein methyltransferase activity	GO:0008276	0.40136	1	1	101114649	0	--	no
organic substance catabolic process	GO:1901575	0.40142	1	5	1.01113e+44	1	101109680	no
ion channel inhibitor activity	GO:0008200	0.40158	1	2	101121188780505	0	--	no
channel inhibitor activity	GO:0016248	0.40158	1	2	780505101121188	0	--	no
organic cyclic compound catabolic process	GO:1901361	0.40272	1	2	1.01108e+17	0	--	no
nucleoside-triphosphatase regulator activity	GO:0060589	0.40318	1	4	1.01122e+35	0	--	no
respiratory chain	GO:0070469	0.40739	1	1	101112408	0	--	no
protein ubiquitination	GO:0016567	0.40883	1	0	--	1	101113256	no
nucleotide catabolic process	GO:0009166	0.41094	1	1	101108362	0	--	no
nucleoside phosphate catabolic process	GO:1901292	0.41199	1	1	101108362	0	--	no
pathogenesis	GO:0009405	0.41235	1	3	1.01121e+23	2	1.01111e+17	no
small GTPase mediated signal transduction	GO:0007264	0.41235	1	3	1.01112e+26	2	1.00148e+17	no
N-methyltransferase activity	GO:0008170	0.41284	1	1	101114649	0	--	no
aromatic compound catabolic process	GO:0019439	0.4149	1	2	1.01121e+17	0	--	no
regulation of cellular catabolic process	GO:0031329	0.41499	1	1	101108362	1	101119609	no
cellular macromolecular complex assembly	GO:0034622	0.41639	1	1	101117141	3	1.01113e+26	no
mitochondrial part	GO:0044429	0.41677	1	3	1.01111e+26	0	--	no
transcription from RNA polymerase II promoter	GO:0006366	0.4196	1	3	1.01119e+26	0	--	no
cellular macromolecule catabolic process	GO:0044265	0.41977	1	2	1.0111e+17	1	101109680	no
regulation of anatomical structure size	GO:0090066	0.42173	1	1	101104555	0	--	no
carboxylic ester hydrolase activity	GO:0052689	0.42348	1	1	101120960	0	--	no
regulation of catabolic process	GO:0009894	0.42349	1	1	101108362	1	101119609	no
cyclic-nucleotide phosphodiesterase activity	GO:0004112	0.42427	1	0	--	1	101108698	no
regulation of cell cycle process	GO:0010564	0.42653	1	0	--	1	101110599	no
condensed nuclear chromosome kinetochore	GO:0000778	0.43065	1	0	--	1	101116916	no
condensed nuclear chromosome, centromeric region	GO:0000780	0.43065	1	0	--	1	101116916	no
condensed nuclear chromosome outer kinetochore	GO:0000942	0.43065	1	0	--	1	101116916	no
DASH complex	GO:0042729	0.43065	1	0	--	1	101116916	no
tRNA metabolic process	GO:0006399	0.43147	1	1	101122281	2	1.01109e+17	no
exocytosis	GO:0006887	0.43236	1	0	--	1	101120596	no
regulation of transcription from RNA polymerase II promoter	GO:0006357	0.43646	1	2	1.01112e+17	0	--	no
four-way junction helicase activity	GO:0009378	0.4375	1	1	101109680	1	101109680	no
viral infectious cycle	GO:0019058	0.43875	1	2	1.0111e+17	2	1.01105e+17	no
protein modification by small protein conjugation	GO:0032446	0.43989	1	0	--	1	101113256	no
protein localization	GO:0008104	0.44097	1	4	1.01116e+35	5	1.0112e+44	no
movement in host environment	GO:0052126	0.44213	1	1	101118258	0	--	no
movement in environment of other organism involved in symbiotic interaction	GO:0052192	0.44213	1	1	101118258	0	--	no
mRNA processing	GO:0006397	0.44313	1	1	101118709	1	101104585	no
aminoglycan metabolic process	GO:0006022	0.44368	1	1	101113286	0	--	no
DNA replication initiation	GO:0006270	0.44424	1	0	--	1	101121324	no
channel regulator activity	GO:0016247	0.44541	1	2	101121188780505	0	--	no
establishment of localization in cell	GO:0051649	0.44668	1	5	1.01117e+44	4	1.01102e+35	no
RNA binding	GO:0003723	0.448	1	5	1.0111e+44	3	1.01105e+26	no
GTPase activity	GO:0003924	0.44868	1	2	1.01116e+17	2	1.01103e+17	no
pigment biosynthetic process	GO:0046148	0.44896	1	0	--	1	101108883	no
glycolipid biosynthetic process	GO:0009247	0.44952	1	1	101109863	0	--	no
membrane lipid biosynthetic process	GO:0046467	0.44952	1	1	101109863	0	--	no
virion part	GO:0044423	0.45029	1	4	1.01118e+35	2	1.01105e+17	no
tubulin binding	GO:0015631	0.45066	1	2	1.01119e+17	1	101112010	no
GPI anchor metabolic process	GO:0006505	0.45118	1	1	101109863	0	--	no
protein processing	GO:0016485	0.45208	1	1	101112408	0	--	no
protein maturation	GO:0051604	0.45208	1	1	101112408	0	--	no
multi-organism cellular process	GO:0044764	0.45361	1	4	1.01112e+35	4	1.01112e+35	no
RNA processing	GO:0006396	0.46044	1	2	1.01122e+17	3	1.01109e+26	no
response to lipid	GO:0033993	0.46222	1	0	--	1	101104533	no
steroid hormone mediated signaling pathway	GO:0043401	0.46222	1	0	--	1	101104533	no
response to steroid hormone stimulus	GO:0048545	0.46222	1	0	--	1	101104533	no
cellular response to steroid hormone stimulus	GO:0071383	0.46222	1	0	--	1	101104533	no
cellular response to lipid	GO:0071396	0.46222	1	0	--	1	101104533	no
cellular response to organic cyclic compound	GO:0071407	0.46222	1	0	--	1	101104533	no
positive regulation of gene expression	GO:0010628	0.46306	1	0	--	1	443118	no
positive regulation of transcription, DNA-dependent	GO:0045893	0.46306	1	0	--	1	443118	no
Golgi membrane	GO:0000139	0.46582	1	1	101112448	0	--	no
proteinaceous extracellular matrix	GO:0005578	0.46663	1	2	1.01115e+17	0	--	no
response to virus	GO:0009615	0.46715	1	1	101113952	0	--	no
viral genome replication	GO:0019079	0.4686	1	1	101109680	1	101109680	no
negative regulation of cellular metabolic process	GO:0031324	0.47209	1	0	--	1	101111746	no
proton-transporting two-sector ATPase complex, catalytic domain	GO:0033178	0.47251	1	1	101117141	0	--	no
DNA metabolic process	GO:0006259	0.47502	1	6	1.01122e+53	6	1.01123e+53	no
lipid transport	GO:0006869	0.47606	1	0	--	1	101120596	no
microtubule organizing center	GO:0005815	0.47723	1	1	101107863	0	--	no
interaction with host	GO:0051701	0.47909	1	1	101118258	1	101110822	no
transferase activity, transferring acyl groups other than amino-acyl groups	GO:0016747	0.48537	1	2	1.01102e+17	0	--	no
transferase activity, transferring acyl groups	GO:0016746	0.48729	1	2	1.01111e+17	1	101120596	no
cellular response to stimulus	GO:0051716	0.48747	1	16	1.01105e+143	14	1.01121e+125	no
regulation of cytoskeleton organization	GO:0051493	0.48767	1	1	101107863	0	--	no
inorganic anion transport	GO:0015698	0.48773	1	1	101112408	0	--	no
voltage-gated potassium channel activity	GO:0005249	0.49364	1	1	101106359	0	--	no
negative regulation of macromolecule metabolic process	GO:0010605	0.49402	1	0	--	1	101111746	no
negative regulation of metabolic process	GO:0009892	0.49519	1	0	--	1	101111746	no
response to organic cyclic compound	GO:0014070	0.4992	1	0	--	1	101104533	no
protein-DNA complex assembly	GO:0065004	0.49956	1	0	--	1	101116359	no
protein-DNA complex subunit organization	GO:0071824	0.49956	1	0	--	1	101116359	no
cell redox homeostasis	GO:0045454	0.50218	1	1	101108359	0	--	no
condensed chromosome outer kinetochore	GO:0000940	0.50271	1	0	--	1	101116916	no
oxidoreductase activity, acting on NAD(P)H	GO:0016651	0.50634	1	1	101112674	1	101110448	no
carbohydrate derivative binding	GO:0097367	0.50976	1	1	101113286	0	--	no
condensed chromosome kinetochore	GO:0000777	0.51001	1	0	--	1	101116916	no
condensed chromosome, centromeric region	GO:0000779	0.51001	1	0	--	1	101116916	no
acid phosphatase activity	GO:0003993	0.51089	1	2	1.01113e+17	1	101102951	no
regulation of signal transduction	GO:0009966	0.51103	1	3	1.01122e+26	0	--	no
porphyrin-containing compound metabolic process	GO:0006778	0.51127	1	1	101120960	0	--	no
positive regulation of metabolic process	GO:0009893	0.51227	1	0	--	2	443118101108785	no
positive regulation of cellular metabolic process	GO:0031325	0.51227	1	0	--	2	443118101108785	no
macromolecule methylation	GO:0043414	0.51413	1	1	101114649	0	--	no
maintenance of protein location in cell	GO:0032507	0.51424	1	0	--	1	101116916	no
maintenance of protein location	GO:0045185	0.51424	1	0	--	1	101116916	no
maintenance of location	GO:0051235	0.51424	1	0	--	1	101116916	no
maintenance of location in cell	GO:0051651	0.51424	1	0	--	1	101116916	no
cellular protein complex assembly	GO:0043623	0.51482	1	1	101117141	2	1.01113e+17	no
Wnt receptor signaling pathway	GO:0016055	0.51551	1	1	101104555	0	--	no
response to other organism	GO:0051707	0.51578	1	2	1.01114e+17	0	--	no
virion	GO:0019012	0.51799	1	4	1.01111e+35	2	1.01105e+17	no
hormone-mediated signaling pathway	GO:0009755	0.51855	1	0	--	1	101104533	no
cellular response to hormone stimulus	GO:0032870	0.51855	1	0	--	1	101104533	no
cellular response to endogenous stimulus	GO:0071495	0.51855	1	0	--	1	101104533	no
calcium ion binding	GO:0005509	0.52298	1	4	1.01105e+35	2	1.01105e+17	no
oxidation-reduction process	GO:0055114	0.52417	1	8	1.01102e+71	4	1.01113e+35	no
G-protein beta/gamma-subunit complex binding	GO:0031683	0.52426	1	0	--	1	101102930	no
cellular_component	GO:0005575	0.52972	1	51	101104555,101116190,101116045,101101994,101109841,101105449,101114861,101112448,101105515,101110122,101122520,101118258,101119219,101114649,101106359,101109324,101116607,101120464,101122447,101108359,101112674,101122281,101109494,101116559,101110171,101113532,101112024,101111519,101112408,101117897,101119368,101118709,101103349,101103123,101102951,101109863,101116192,101121188,101114569,101111153…	42	101110097,443485,101122971,101104867,101110448,101106441,101110822,101105365,101110599,105602053,101122170,101106269,101109087,101101987,101105495,101114536,101116916,101119609,101104533,101105030,101107392,101108785,101116619,443118,101122473,101120596,101121429,101120166,101122095,101102951,101104585,101102930,101122772,101120908,101116359,101115714,100147794,101121324,101115288,101113427,10110…	no
actin filament-based process	GO:0030029	0.5338	1	0	--	1	101107392	no
actin cytoskeleton organization	GO:0030036	0.5338	1	0	--	1	101107392	no
organophosphate catabolic process	GO:0046434	0.53388	1	1	101108362	0	--	no
hydrolase activity, acting on ester bonds	GO:0016788	0.53413	1	7	1.01121e+62	4	1.01109e+35	no
DNA packaging	GO:0006323	0.53504	1	0	--	1	105602053	no
nucleoside metabolic process	GO:0009116	0.53743	1	2	1.01108e+17	0	--	no
oxidoreductase activity, acting on a sulfur group of donors, NAD(P) as acceptor	GO:0016668	0.53752	1	1	101112674	0	--	no
protein-disulfide reductase activity	GO:0047134	0.53752	1	1	101112674	0	--	no
glycosyl compound metabolic process	GO:1901657	0.5378	1	2	1.01109e+17	0	--	no
DNA-directed RNA polymerase activity	GO:0003899	0.53811	1	2	1.01122e+17	0	--	no
chromatin modification	GO:0016568	0.53819	1	1	101114649	0	--	no
glycolipid metabolic process	GO:0006664	0.53844	1	1	101109863	0	--	no
neurological system process	GO:0050877	0.53938	1	1	101116190	0	--	no
modulation by virus of host morphology or physiology	GO:0019048	0.53982	1	0	--	1	101110822	no
regulation of cell communication	GO:0010646	0.54053	1	3	1.01112e+26	0	--	no
regulation of signaling	GO:0023051	0.541	1	3	1.01122e+26	0	--	no
cellular response to organic substance	GO:0071310	0.54182	1	0	--	1	101104533	no
hydrolase activity, acting on acid anhydrides, catalyzing transmembrane movement of substances	GO:0016820	0.54258	1	2	1.01117e+17	1	101109680	no
cellular macromolecule localization	GO:0070727	0.5458	1	3	1.01117e+26	4	1.0112e+35	no
cellular protein localization	GO:0034613	0.5458	1	3	1.01122e+26	4	1.01117e+35	no
protein dimerization activity	GO:0046983	0.54732	1	1	101105515	2	1.01121e+17	no
positive regulation of nucleobase-containing compound metabolic process	GO:0045935	0.54752	1	0	--	1	443118	no
positive regulation of nitrogen compound metabolic process	GO:0051173	0.54752	1	0	--	1	443118	no
positive regulation of RNA metabolic process	GO:0051254	0.54752	1	0	--	1	443118	no
reproduction	GO:0000003	0.54795	1	2	1.01122e+17	2	1.01109e+17	no
intrinsic to membrane	GO:0031224	0.54887	1	15	1.01111e+134	13	1.01122e+116	no
response to chemical stimulus	GO:0042221	0.54964	1	1	101112408	2	1.01105e+17	no
chromosome segregation	GO:0007059	0.55247	1	0	--	1	101116916	no
membrane part	GO:0044425	0.55276	1	18	1.01112e+161	16	1.01102e+143	no
response to stimulus	GO:0050896	0.55304	1	20	1.01103e+179	17	1.01103e+152	no
positive regulation of biosynthetic process	GO:0009891	0.5541	1	0	--	1	443118	no
positive regulation of macromolecule biosynthetic process	GO:0010557	0.5541	1	0	--	1	443118	no
positive regulation of cellular biosynthetic process	GO:0031328	0.5541	1	0	--	1	443118	no
negative regulation of cellular process	GO:0048523	0.55456	1	0	--	2	1.01111e+17	no
guanyl-nucleotide exchange factor activity	GO:0005085	0.55492	1	2	1.01114e+17	0	--	no
cilium	GO:0005929	0.55532	1	0	--	1	105602053	no
motile cilium	GO:0031514	0.55532	1	0	--	1	105602053	no
cytokine receptor binding	GO:0005126	0.55562	1	0	--	1	101108785	no
hydrolase activity, acting on carbon-nitrogen (but not peptide) bonds	GO:0016810	0.55784	1	1	101102437	0	--	no
immune response	GO:0006955	0.55879	1	1	101102917	1	101120596	no
structure-specific DNA binding	GO:0043566	0.55912	1	0	--	1	101106441	no
hormone activity	GO:0005179	0.56155	1	0	--	2	1.01113e+17	no
nuclear division	GO:0000280	0.56442	1	0	--	1	101116359	no
mitosis	GO:0007067	0.56442	1	0	--	1	101116359	no
DNA-directed RNA polymerase II, holoenzyme	GO:0016591	0.56476	1	1	101109863	0	--	no
cellular response to chemical stimulus	GO:0070887	0.56925	1	0	--	1	101104533	no
phospholipid biosynthetic process	GO:0008654	0.56959	1	1	101109863	0	--	no
cell cortex part	GO:0044448	0.5706	1	1	101121188	0	--	no
nucleoplasm	GO:0005654	0.57221	1	3	1.01119e+26	0	--	no
nucleoplasm part	GO:0044451	0.57221	1	3	1.01119e+26	0	--	no
mRNA metabolic process	GO:0016071	0.57223	1	1	101118709	1	101104585	no
hydrolase activity	GO:0016787	0.57326	1	21	1.01103e+188	14	1.01109e+125	no
methylation	GO:0032259	0.57794	1	1	101114649	0	--	no
flavin adenine dinucleotide binding	GO:0050660	0.58081	1	0	--	1	101108883	no
lipid localization	GO:0010876	0.5834	1	0	--	1	101120596	no
dioxygenase activity	GO:0051213	0.58389	1	1	101113611	0	--	no
multicellular organismal development	GO:0007275	0.58401	1	2	1.01115e+17	1	101116359	no
phosphatidylinositol binding	GO:0035091	0.58675	1	1	101112024	0	--	no
ncRNA metabolic process	GO:0034660	0.58754	1	1	101122281	2	1.01109e+17	no
organelle fission	GO:0048285	0.58903	1	0	--	1	101116359	no
response to biotic stimulus	GO:0009607	0.58908	1	2	1.01102e+17	0	--	no
membrane lipid metabolic process	GO:0006643	0.58956	1	1	101109863	0	--	no
hexose metabolic process	GO:0019318	0.59085	1	1	101119219	0	--	no
DNA-directed RNA polymerase complex	GO:0000428	0.59154	1	1	101109863	0	--	no
RNA polymerase complex	GO:0030880	0.59154	1	1	101109863	0	--	no
nuclear DNA-directed RNA polymerase complex	GO:0055029	0.59154	1	1	101109863	0	--	no
cysteine-type peptidase activity	GO:0008234	0.59374	1	1	101110122	1	101110822	no
cytoskeletal protein binding	GO:0008092	0.59463	1	2	1.01119e+17	4	1.01106e+35	no
cell activation	GO:0001775	0.59522	1	0	--	1	101120596	no
modification by symbiont of host morphology or physiology	GO:0044003	0.59553	1	0	--	1	101110822	no
proton-transporting V-type ATPase complex	GO:0033176	0.59602	1	1	101117141	0	--	no
modification of morphology or physiology of other organism involved in symbiotic interaction	GO:0051817	0.59685	1	0	--	1	101110822	no
hydrolase activity, hydrolyzing O-glycosyl compounds	GO:0004553	0.59815	1	0	--	2	1.0111e+17	no
proteolysis	GO:0006508	0.60423	1	5	1.0111e+44	2	1.0111e+17	no
kinetochore	GO:0000776	0.60502	1	0	--	1	101116916	no
Golgi apparatus part	GO:0044431	0.60789	1	1	101112448	0	--	no
protein transport	GO:0015031	0.60826	1	3	1.01117e+26	4	1.0112e+35	no
ligase activity	GO:0016874	0.60993	1	3	1.01109e+26	1	101113256	no
defense response	GO:0006952	0.61039	1	3	1.01112e+26	1	101112010	no
organelle assembly	GO:0070925	0.61205	1	0	--	1	101116359	no
establishment of protein localization	GO:0045184	0.6123	1	3	1.01117e+26	4	1.0112e+35	no
response to hormone stimulus	GO:0009725	0.6137	1	0	--	1	101104533	no
modification of morphology or physiology of other organism	GO:0035821	0.61671	1	0	--	1	101110822	no
cell surface receptor signaling pathway	GO:0007166	0.6174	1	5	1.01118e+44	4	1.01106e+35	no
electron transport chain	GO:0022900	0.61805	1	0	--	1	101110448	no
integral to membrane	GO:0016021	0.61826	1	14	1.01112e+125	13	1.01116e+116	no
secretion by cell	GO:0032940	0.62152	1	0	--	1	101120596	no
secretion	GO:0046903	0.62152	1	0	--	1	101120596	no
nucleobase-containing compound catabolic process	GO:0034655	0.62411	1	1	101108362	0	--	no
nucleobase-containing small molecule metabolic process	GO:0055086	0.62711	1	3	1.01108e+26	0	--	no
regulation of cell cycle	GO:0051726	0.6297	1	0	--	1	101110599	no
microtubule motor activity	GO:0003777	0.63109	1	1	101112010	1	101112010	no
host intracellular part	GO:0033646	0.63306	1	0	--	1	101120166	no
intracellular region of host	GO:0043656	0.63306	1	0	--	1	101120166	no
regulation of autophagy	GO:0010506	0.63334	1	0	--	1	101119609	no
protein complex binding	GO:0032403	0.63511	1	0	--	1	101102930	no
voltage-gated cation channel activity	GO:0022843	0.63572	1	1	101106359	0	--	no
response to stress	GO:0006950	0.63614	1	5	1.01114e+44	6	1.01123e+53	no
phosphoric diester hydrolase activity	GO:0008081	0.63832	1	0	--	1	101108698	no
generation of precursor metabolites and energy	GO:0006091	0.63944	1	1	101123150	1	101110448	no
response to endogenous stimulus	GO:0009719	0.64032	1	0	--	1	101104533	no
ribonucleoprotein complex biogenesis	GO:0022613	0.6419	1	0	--	1	101104585	no
membrane	GO:0016020	0.64226	1	29	101105515,101116192,101102951,101116045,101116190,101101994,101118709,101105449,101109841,101114861,101112448,101103123,101117897,101112408,101112024,101117141,101102161,101112674,101108359,101122281,101116559,105602040,101109494,101110171,101113888,101110526,101111153,101106359,100169938	23	4.43485e+203	no
regulation of organelle organization	GO:0033043	0.64479	1	1	101107863	0	--	no
immune system process	GO:0002376	0.64566	1	1	101102917	1	101120596	no
cell cortex	GO:0005938	0.64568	1	1	101121188	0	--	no
oxidoreductase activity, acting on the CH-CH group of donors	GO:0016627	0.64581	1	1	101105515	0	--	no
cell projection	GO:0042995	0.64741	1	0	--	1	105602053	no
photosystem	GO:0009521	0.64997	1	0	--	1	101115714	no
protein targeting	GO:0006605	0.6516	1	1	101117141	1	101101844	no
microtubule-based movement	GO:0007018	0.65466	1	1	101112010	1	101112010	no
energy coupled proton transmembrane transport, against electrochemical gradient	GO:0015988	0.65466	1	1	101117141	0	--	no
ATP hydrolysis coupled proton transport	GO:0015991	0.65466	1	1	101117141	0	--	no
DNA helicase activity	GO:0003678	0.65506	1	1	101109680	1	101109680	no
oxidoreductase activity, acting on paired donors, with incorporation or reduction of molecular oxygen	GO:0016705	0.65626	1	1	101113611	1	101108883	no
tetrapyrrole metabolic process	GO:0033013	0.65798	1	1	101120960	0	--	no
localization	GO:0051179	0.65825	1	16	1.01111e+143	11	1.01109e+98	no
chromatin organization	GO:0006325	0.66232	1	1	101114649	0	--	no
ATPase activity	GO:0016887	0.66356	1	3	1.0111e+26	2	1.0111e+17	no
protein glycosylation	GO:0006486	0.66449	1	1	101102161	0	--	no
macromolecule glycosylation	GO:0043413	0.66449	1	1	101102161	0	--	no
monosaccharide metabolic process	GO:0005996	0.66753	1	1	101119219	0	--	no
hydrolase activity, acting on glycosyl bonds	GO:0016798	0.67438	1	0	--	2	1.0111e+17	no
signal transduction	GO:0007165	0.67471	1	14	1.01112e+125	9	1.01103e+80	no
purine nucleoside triphosphate metabolic process	GO:0009144	0.67514	1	1	101108362	0	--	no
ribonucleoside triphosphate metabolic process	GO:0009199	0.67514	1	1	101108362	0	--	no
purine ribonucleoside triphosphate metabolic process	GO:0009205	0.67514	1	1	101108362	0	--	no
glycosylation	GO:0070085	0.67565	1	1	101102161	0	--	no
DNA conformation change	GO:0071103	0.67602	1	0	--	1	105602053	no
response to organic substance	GO:0010033	0.67604	1	0	--	1	101104533	no
viral envelope	GO:0019031	0.67727	1	1	101110526	1	101104867	no
viral membrane	GO:0036338	0.67727	1	1	101110526	1	101104867	no
DNA polymerase activity	GO:0034061	0.67863	1	1	101112448	0	--	no
extracellular matrix	GO:0031012	0.68029	1	2	1.01122e+17	0	--	no
intermediate filament	GO:0005882	0.68064	1	0	--	1	101104867	no
intermediate filament cytoskeleton	GO:0045111	0.68064	1	0	--	1	101104867	no
Rho protein signal transduction	GO:0007266	0.68247	1	1	101112674	0	--	no
regulation of Rho protein signal transduction	GO:0035023	0.68247	1	1	101112674	0	--	no
GTP binding	GO:0005525	0.68378	1	2	1.01105e+17	2	1.01103e+17	no
nuclear ubiquitin ligase complex	GO:0000152	0.6862	1	1	101103349	0	--	no
anaphase-promoting complex	GO:0005680	0.6862	1	1	101103349	0	--	no
cullin-RING ubiquitin ligase complex	GO:0031461	0.6862	1	1	101103349	0	--	no
mitochondrion	GO:0005739	0.68667	1	3	1.01111e+26	0	--	no
voltage-gated ion channel activity	GO:0005244	0.68735	1	1	101106359	0	--	no
voltage-gated channel activity	GO:0022832	0.68735	1	1	101106359	0	--	no
glycoprotein biosynthetic process	GO:0009101	0.6876	1	1	101102161	0	--	no
guanyl ribonucleotide binding	GO:0032561	0.68831	1	2	1.01111e+17	2	1.01103e+17	no
cellular homeostasis	GO:0019725	0.6904	1	1	101108359	0	--	no
nucleoside triphosphate metabolic process	GO:0009141	0.69085	1	1	101108362	0	--	no
single organism signaling	GO:0044700	0.69136	1	14	1.01122e+125	9	1.01104e+80	no
negative regulation of biological process	GO:0048519	0.69281	1	0	--	2	1.01112e+17	no
guanyl nucleotide binding	GO:0019001	0.69368	1	2	1.01105e+17	2	1.01103e+17	no
mitochondrial inner membrane	GO:0005743	0.69392	1	1	101112408	0	--	no
glycoprotein metabolic process	GO:0009100	0.69586	1	1	101102161	0	--	no
ubiquitin ligase complex	GO:0000151	0.69678	1	1	101103349	0	--	no
Ras guanyl-nucleotide exchange factor activity	GO:0005088	0.69729	1	1	101112674	0	--	no
Rho guanyl-nucleotide exchange factor activity	GO:0005089	0.69729	1	1	101112674	0	--	no
enzyme regulator activity	GO:0030234	0.69737	1	4	1.01114e+35	1	101111746	no
Golgi apparatus	GO:0005794	0.69828	1	1	101112448	0	--	no
signaling	GO:0023052	0.69861	1	14	1.01116e+125	9	1.01106e+80	no
carbohydrate derivative biosynthetic process	GO:1901137	0.69967	1	2	1.0111e+17	1	101101987	no
macromolecular complex	GO:0032991	0.70008	1	10	1.01119e+89	12	1.01117e+107	no
transition metal ion transport	GO:0000041	0.70311	1	0	--	1	101120908	no
single-organism process	GO:0044699	0.70347	1	36	101112408,101111519,101114291,101117897,101109680,101108362,101103123,101102917,101118709,101116192,101116170,101104420,101119946,101114569,101111153,101110526,101107863,101121668,101115877,101117141,101104555,101105449,101114861,101112448,101116190,101114649,101106359,101115494,101108359,101112674,101110171,101116559,101109494,101122281,101112024,101112010	29	101101844,101102930,101105495,101119609,101116916,101120908,100147794,101110440,101104533,101116359,101106365,101109680,101119946,101107392,101121324,101108785,101108883,101122971,101103800,101120166,101106441,101120596,105602053,101122170,101109087,101106269,101105365,101112010,101110599	no
intracellular protein transport	GO:0006886	0.70497	1	2	1.01122e+17	3	1.0112e+26	no
potassium channel activity	GO:0005267	0.70799	1	1	101106359	0	--	no
photosynthetic membrane	GO:0034357	0.71234	1	0	--	1	101115714	no
locomotion	GO:0040011	0.71465	1	1	101118258	1	105602053	no
mitochondrial membrane part	GO:0044455	0.7147	1	1	101112408	0	--	no
cell motility	GO:0048870	0.71553	1	0	--	1	105602053	no
localization of cell	GO:0051674	0.71553	1	0	--	1	105602053	no
regulation of multicellular organismal process	GO:0051239	0.71595	1	1	101104555	0	--	no
cell communication	GO:0007154	0.72085	1	14	1.0112e+125	9	1.00148e+80	no
oxidoreductase activity	GO:0016491	0.72371	1	7	1.01113e+62	4	1.01103e+35	no
organelle inner membrane	GO:0019866	0.72551	1	1	101112408	0	--	no
RNA polymerase activity	GO:0034062	0.73046	1	2	1.01122e+17	0	--	no
regulation of cellular component organization	GO:0051128	0.73205	1	1	101107863	0	--	no
host cell part	GO:0033643	0.73584	1	0	--	1	101120166	no
potassium ion transport	GO:0006813	0.74295	1	0	--	1	101108883	no
potassium ion transmembrane transporter activity	GO:0015079	0.74398	1	1	101106359	0	--	no
purine nucleoside metabolic process	GO:0042278	0.74434	1	1	101108362	0	--	no
purine ribonucleoside metabolic process	GO:0046128	0.74434	1	1	101108362	0	--	no
host	GO:0018995	0.74465	1	0	--	1	101120166	no
extraorganismal space	GO:0043245	0.74465	1	0	--	1	101120166	no
host cell	GO:0043657	0.74465	1	0	--	1	101120166	no
other organism	GO:0044215	0.74465	1	0	--	1	101120166	no
other organism cell	GO:0044216	0.74465	1	0	--	1	101120166	no
other organism part	GO:0044217	0.74465	1	0	--	1	101120166	no
Ras protein signal transduction	GO:0007265	0.74873	1	1	101112674	0	--	no
regulation of Ras protein signal transduction	GO:0046578	0.74873	1	1	101112674	0	--	no
single-multicellular organism process	GO:0044707	0.74874	1	4	1.01104e+35	1	101116359	no
single-organism cellular process	GO:0044763	0.75318	1	31	101119946,101114649,101111153,101110526,101115494,101122281,101110171,101116559,101109494,101107863,101108359,101112674,101115877,101121668,101117141,101112010,101104555,101111519,101114291,101108362,101109680,101117897,101114861,101112448,101103123,101105449,101102917,101118709,101116190,101116192,101116170	26	101104533,101110440,101116359,100147794,101107392,101121324,101106365,101109680,101119946,101101844,101102930,101105495,101119609,101116916,101120596,101120166,101106441,101105365,101112010,101110599,105602053,101109087,101122170,101106269,101122971,101103800	no
cell adhesion	GO:0007155	0.75569	1	2	1.01115e+17	1	101105495	no
cellular component movement	GO:0006928	0.75904	1	1	101112010	2	1.01112e+17	no
chromosome, centromeric region	GO:0000775	0.75963	1	0	--	1	101116916	no
nucleoside phosphate metabolic process	GO:0006753	0.76085	1	2	1.01124e+17	0	--	no
biological adhesion	GO:0022610	0.76168	1	2	1.01115e+17	1	101105495	no
small GTPase regulator activity	GO:0005083	0.76263	1	1	101112674	0	--	no
thylakoid	GO:0009579	0.76568	1	0	--	1	101115714	no
thylakoid part	GO:0044436	0.76568	1	0	--	1	101115714	no
actin binding	GO:0003779	0.76719	1	0	--	2	1.0112e+17	no
serine-type peptidase activity	GO:0008236	0.76738	1	1	101120960	1	101108883	no
serine hydrolase activity	GO:0017171	0.76738	1	1	101120960	1	101108883	no
cysteine-type endopeptidase activity	GO:0004197	0.76756	1	1	101110122	0	--	no
ribonucleoside metabolic process	GO:0009119	0.77143	1	1	101108362	0	--	no
transport	GO:0006810	0.77283	1	15	1.01109e+134	9	1.01105e+80	no
Golgi vesicle transport	GO:0048193	0.77538	1	1	101112448	0	--	no
establishment of localization	GO:0051234	0.7754	1	15	1.01118e+134	9	1.01105e+80	no
exonuclease activity	GO:0004527	0.78504	1	1	101102410	0	--	no
endonuclease activity	GO:0004519	0.78927	1	0	--	1	101109087	no
regulation of biological quality	GO:0065008	0.78938	1	2	1.01105e+17	2	1.01111e+17	no
homeostatic process	GO:0042592	0.79488	1	1	101108359	0	--	no
single-organism metabolic process	GO:0044710	0.79813	1	13	1.01109e+116	6	1.0111e+53	no
extracellular region	GO:0005576	0.81318	1	6	1.01122e+50	5	1.01121e+44	no
anion transport	GO:0006820	0.81793	1	1	101112408	0	--	no
proton-transporting two-sector ATPase complex	GO:0016469	0.81873	1	1	101117141	0	--	no
membrane coat	GO:0030117	0.82277	1	0	--	1	101120166	no
coated membrane	GO:0048475	0.82277	1	0	--	1	101120166	no
cell differentiation	GO:0030154	0.82581	1	0	--	1	101116359	no
purine ribonucleotide metabolic process	GO:0009150	0.82622	1	1	101108362	0	--	no
anatomical structure morphogenesis	GO:0009653	0.82655	1	1	101104420	0	--	no
photosynthesis	GO:0015979	0.82778	1	0	--	1	101115714	no
nucleotidyltransferase activity	GO:0016779	0.83339	1	3	1.01122e+26	0	--	no
ribonucleotide metabolic process	GO:0009259	0.83405	1	1	101108362	0	--	no
ribose phosphate metabolic process	GO:0019693	0.83405	1	1	101108362	0	--	no
hydrogen transport	GO:0006818	0.83422	1	1	101117141	0	--	no
proton transport	GO:0015992	0.83422	1	1	101117141	0	--	no
isomerase activity	GO:0016853	0.83507	1	0	--	1	101110599	no
transcription factor binding	GO:0008134	0.83513	1	1	101109680	1	101109680	no
cofactor metabolic process	GO:0051186	0.84848	1	1	101120960	0	--	no
purine nucleotide metabolic process	GO:0006163	0.85069	1	1	101108362	0	--	no
purine-containing compound metabolic process	GO:0072521	0.85872	1	1	101108362	0	--	no
plasma membrane part	GO:0044459	0.86005	1	0	--	1	101113427	no
multicellular organismal process	GO:0032501	0.86457	1	4	1.01104e+35	1	101116359	no
developmental process	GO:0032502	0.86866	1	2	1.01104e+17	1	101116359	no
nuclease activity	GO:0004518	0.87079	1	1	101102410	1	101109087	no
G-protein coupled receptor signaling pathway	GO:0007186	0.8739	1	3	1.01116e+26	2	1.01106e+17	no
cellular developmental process	GO:0048869	0.88607	1	0	--	1	101116359	no
enzyme inhibitor activity	GO:0004857	0.89287	1	0	--	1	101111746	no
cellular process involved in reproduction	GO:0048610	0.89959	1	0	--	1	105602053	no
cation channel activity	GO:0005261	0.90902	1	1	101106359	0	--	no
anatomical structure development	GO:0048856	0.92087	1	1	101104420	0	--	no
monovalent inorganic cation transport	GO:0015672	0.92257	1	1	101117141	1	101108883	no
signal transducer activity	GO:0004871	0.92898	1	5	1.01118e+44	1	101102930	no
molecular transducer activity	GO:0060089	0.92898	1	5	1.01118e+44	1	101102930	no
hydrogen ion transmembrane transporter activity	GO:0015078	0.93053	1	1	101113952	0	--	no
protein complex	GO:0043234	0.9318	1	7	1.01119e+62	6	1.01116e+53	no
nucleotide metabolic process	GO:0009117	0.93203	1	1	101108362	0	--	no
coenzyme binding	GO:0050662	0.93333	1	0	--	1	101108883	no
ion transport	GO:0006811	0.93403	1	5	1.01103e+44	2	1.01121e+17	no
receptor binding	GO:0005102	0.93723	1	0	--	3	1.01121e+26	no
cation transport	GO:0006812	0.93811	1	2	1.01117e+17	2	1.01121e+17	no
gated channel activity	GO:0022836	0.94324	1	1	101106359	0	--	no
ion gated channel activity	GO:0022839	0.94324	1	1	101106359	0	--	no
ion transmembrane transport	GO:0034220	0.94652	1	1	101117141	0	--	no
receptor activity	GO:0004872	0.94806	1	5	1.01113e+44	0	--	no
organophosphate biosynthetic process	GO:0090407	0.95542	1	1	101109863	0	--	no
peptidase activity	GO:0008233	0.95808	1	3	1.01121e+26	2	1.01109e+17	no
metal ion transport	GO:0030001	0.95854	1	0	--	2	1.01121e+17	no
ion channel activity	GO:0005216	0.9606	1	2	1.01103e+17	0	--	no
substrate-specific channel activity	GO:0022838	0.9606	1	2	1.01106e+17	0	--	no
channel activity	GO:0015267	0.96165	1	2	1.01103e+17	0	--	no
passive transmembrane transporter activity	GO:0022803	0.96165	1	2	1.01103e+17	0	--	no
signaling receptor activity	GO:0038023	0.96217	1	4	1.01118e+35	0	--	no
plasma membrane	GO:0005886	0.96462	1	0	--	1	101113427	no
monovalent inorganic cation transmembrane transporter activity	GO:0015077	0.96486	1	2	1.01114e+17	0	--	no
cofactor binding	GO:0048037	0.9667	1	0	--	1	101108883	no
transporter activity	GO:0005215	0.96733	1	7	1.01109e+62	4	1.00863e+35	no
cell periphery	GO:0071944	0.97253	1	1	101121188	1	101113427	no
substrate-specific transporter activity	GO:0022892	0.97432	1	5	1.01117e+44	2	1.01105e+17	no
single-organism transport	GO:0044765	0.9749	1	8	1.01112e+71	5	1.01105e+44	no
peptidase activity, acting on L-amino acid peptides	GO:0070011	0.97557	1	2	1.01121e+17	2	1.01109e+17	no
G-protein coupled receptor activity	GO:0004930	0.97965	1	2	1.01118e+17	0	--	no
organonitrogen compound metabolic process	GO:1901564	0.98032	1	4	1.01113e+35	0	--	no
transmembrane signaling receptor activity	GO:0004888	0.98113	1	3	1.01118e+26	0	--	no
transmembrane transport	GO:0055085	0.98656	1	3	1.01109e+26	1	101105365	no
small molecule metabolic process	GO:0044281	0.99099	1	3	1.01124e+26	0	--	no
inorganic cation transmembrane transporter activity	GO:0022890	0.99194	1	2	1.01114e+17	0	--	no
metal ion transmembrane transporter activity	GO:0046873	0.99311	1	1	101106359	0	--	no
transmembrane transporter activity	GO:0022857	0.9963	1	5	1.01106e+44	2	1.01105e+17	no
cation transmembrane transporter activity	GO:0008324	0.99752	1	2	1.01114e+17	0	--	no
substrate-specific transmembrane transporter activity	GO:0022891	0.99806	1	3	1.01114e+26	1	101105365	no
endopeptidase activity	GO:0004175	0.99869	1	1	101110122	0	--	no
ion transmembrane transporter activity	GO:0015075	0.99935	1	3	1.01114e+26	0	--	no
