# Supplementary material for: Exploring the roles of fecundity-related long non-coding RNAs and mRNAs in the adrenal glands of small-tailed Han Sheep
Source: BMC Genet. 2020 Apr 6;21:39. doi: 10.1186/s12863-020-00850-6 (PMC7137433; doi:10.1186/s12863-020-00850-6)
Supplement: Supplementary file 5 — Additional file 5: Table S5. KEGG enrichment analysis of differentially expressed mRNAs between follicular phase and luteal phase in MM and WW sheep. [file 12863_2020_850_MOESM5_ESM.xlsx]

## Sheet: Sheet1
Table S5 KEGG enrichment analysis of differentially expressed mRNAs between follicular phase and luteal phase in MM sheep
#Term	ID	Up_Input number	Up_Background number	UP_KO	Up_Genename	Down_Input number	Down_Background number	Dwon_KO	Down_Genename	P-Value	Corrected P-Value	Significant
Selenocompound metabolism	oas00450	1	17	oas:101119265|	CCBL2|	1	17	oas:101123377|	PAPSS1|	0.0576985	0.669153	no
Valine, leucine and isoleucine degradation	oas00280	1	47	oas:101122731|	MUT|	2	47	oas:101109685|oas:101111925|	HADHB|ACAA2|	0.0841771	0.669153	no
Glycosylphosphatidylinositol(GPI)-anchor biosynthesis	oas00563	1	25	oas:101109604|	PIGF|	1	25	oas:101109863|	PIGV|	0.106476	0.677278	no
Dorso-ventral axis formation	oas04320	1	25	oas:101114986|	ETS1|	1	25	oas:101106482|	SPIRE1|	0.106476	0.677278	no
RNA polymerase	oas03020	1	30	oas:101104250|	POLR2K|	1	30	oas:101104715|	POLR3A|	0.140894	0.802316	no
Galactose metabolism	oas00052	1	32	oas:101114825|	B4GALT2|	1	32	oas:101111285|	PGM2|	0.155253	0.837548	no
Vitamin B6 metabolism	oas00750	1	8	oas:101119113|	PHOSPHO2|	.	.	.	.	0.171175	0.877273	no
Colorectal cancer	oas05210	1	70	oas:101107944|	MSH2|	2	70	oas:554323|oas:494191|	TGFB3|TGFBR2|	0.191367	0.927996	no
Adipocytokine signaling pathway	oas04920	1	74	oas:101117245|	STK11|	2	74	oas:101109792|oas:100271659|	NPY|MTOR, FRAP1|	0.21261	0.927996	no
Riboflavin metabolism	oas00740	1	12	oas:101114227|	FLAD1|	.	.	.	.	0.237545	0.927996	no
Amino sugar and nucleotide sugar metabolism	oas00520	1	48	oas:101114115|	TSTA3|	1	48	oas:101111285|	PGM2|	0.276152	0.957695	no
Glycosaminoglycan biosynthesis - keratan sulfate	oas00533	1	15	oas:101114825|	B4GALT2|	.	.	.	.	0.283816	0.957695	no
FoxO signaling pathway	oas04068	1	132	oas:101117245|	STK11|	3	132	oas:554323|oas:494191|oas:101110557|	TGFB3|TGFBR2|BCL6|	0.309083	0.957695	no
Cytosolic DNA-sensing pathway	oas04623	1	58	oas:101104250|	POLR2K|	1	58	oas:101104715|	POLR3A|	0.352215	0.957695	no
Calcium signaling pathway	oas04020	1	186	oas:101106964|	SPHK2|	4	186	oas:101108785|oas:101121067|oas:101105547|oas:101116716|	PRKACB|GNA14|PTGER3|SLC8A1|	0.359748	0.957695	no
Phenylalanine metabolism	oas00360	1	21	oas:780466|	MIF|	.	.	.	.	0.36812	0.957695	no
Estrogen signaling pathway	oas04915	1	102	oas:101114010|	FKBP4|	2	102	oas:101108785|oas:101118565|	PRKACB|FKBP5|	0.369063	0.957695	no
Metabolism of xenobiotics by cytochrome P450	oas00980	1	62	oas:101114408|	|	1	62	oas:101115496|	GSTO2|	0.381927	0.966606	no
mTOR signaling pathway	oas04150	1	66	oas:101117245|	STK11|	1	66	oas:100271659|	MTOR, FRAP1|	0.411043	0.974728	no
Pathways in cancer	oas05200	1	336	oas:101107944|	MSH2|	7	336	oas:780507|oas:101112782|oas:554323|oas:101113340|oas:101119848|oas:494191|oas:100271659|	|PIAS2|TGFB3|RUNX1T1|ITGA2|TGFBR2|MTOR, FRAP1|	0.41651	0.974728	no
Protein export	oas03060	1	25	oas:101119503|	IMMP1L|	.	.	.	.	0.418744	0.974728	no
Glycosphingolipid biosynthesis - lacto and neolacto series	oas00601	1	26	oas:101114825|	B4GALT2|	.	.	.	.	0.430754	0.974728	no
Homologous recombination	oas03440	1	26	oas:101106090|	RAD51C|	.	.	.	.	0.430754	0.974728	no
Propanoate metabolism	oas00640	1	28	oas:101122731|	MUT|	.	.	.	.	0.454036	0.974728	no
Pentose and glucuronate interconversions	oas00040	1	29	oas:101121637|	AKR1A1|	.	.	.	.	0.465319	0.974728	no
Arachidonic acid metabolism	oas00590	1	77	oas:101114408|	|	1	77	oas:101122521|	|	0.487327	0.974728	no
p53 signaling pathway	oas04115	1	78	oas:101117950|	RFWD2|	1	78	oas:100381267|	PAI-1|	0.493954	0.974728	no
Regulation of autophagy	oas04140	1	32	oas:100913169|	ATG5|	.	.	.	.	0.497789	0.974728	no
Citrate cycle (TCA cycle)	oas00020	1	33	oas:101110965|	DLAT|	.	.	.	.	0.508169	0.974728	no
Tyrosine metabolism	oas00350	1	34	oas:780466|	MIF|	.	.	.	.	0.518334	0.974728	no
Base excision repair	oas03410	1	36	oas:101102947|	POLL|	.	.	.	.	0.538041	0.974728	no
DNA replication	oas03030	1	36	oas:101109450|	RFC1|	.	.	.	.	0.538041	0.974728	no
Porphyrin and chlorophyll metabolism	oas00860	1	37	oas:101104590|	EPRS|	.	.	.	.	0.547591	0.974728	no
Apoptosis	oas04210	1	88	oas:780458|	ENDOG|	1	88	oas:101108785|	PRKACB|	0.557148	0.974728	no
Hematopoietic cell lineage	oas04640	1	90	oas:101120724|	IL11RA|	1	90	oas:101119848|	ITGA2|	0.569095	0.974728	no
Glycine, serine and threonine metabolism	oas00260	1	42	oas:101108191|	GRHPR|	.	.	.	.	0.592462	0.974728	no
Basal transcription factors	oas03022	1	44	oas:101119934|	CDK7|	.	.	.	.	0.609141	0.974728	no
Glycerophospholipid metabolism	oas00564	1	101	oas:101108059|	PTDSS1|	1	101	oas:101119894|	GPD1|	0.630597	0.974728	no
Retrograde endocannabinoid signaling	oas04723	1	104	oas:101119039|	NAPEPLD|	1	104	oas:101108785|	PRKACB|	0.646138	0.974728	no
Serotonergic synapse	oas04726	1	109	oas:101113620|	TPH1|	1	109	oas:101108785|	PRKACB|	0.670881	0.974728	no
Glycerolipid metabolism	oas00561	1	59	oas:101121637|	AKR1A1|	.	.	.	.	0.714331	0.974728	no
VEGF signaling pathway	oas04370	1	61	oas:101106964|	SPHK2|	.	.	.	.	0.72603	0.974728	no
Arginine and proline metabolism	oas00330	1	64	oas:101116374|	P4HA1|	.	.	.	.	0.742688	0.974728	no
PPAR signaling pathway	oas03320	1	70	oas:101111606|	DBI|	.	.	.	.	0.773033	0.974728	no
RIG-I-like receptor signaling pathway	oas04622	1	76	oas:100913169|	ATG5|	.	.	.	.	0.799805	0.974728	no
Prolactin signaling pathway	oas04917	1	82	oas:101109082|	SOCS5|	1	82	oas:101109082|	SOCS5|	0.823424	0.974728	no
Antigen processing and presentation	oas04612	1	82	oas:780470|	CTSB|	.	.	.	.	0.823424	0.974728	no
Herpes simplex infection	oas05168	1	213	oas:101103182|	|	2	213	oas:443259|oas:100125623|	PER2| |	0.825849	0.974728	no
Fc gamma R-mediated phagocytosis	oas04666	1	87	oas:101106964|	SPHK2|	.	.	.	.	0.840968	0.974728	no
Salmonella infection	oas05132	1	90	oas:101115433|	DYNC1I2|	.	.	.	.	0.850647	0.974728	no
Ras signaling pathway	oas04014	1	233	oas:101114986|	ETS1|	2	233	oas:101108785|oas:780507|	PRKACB| |	0.868007	0.974728	no
Cytokine-cytokine receptor interaction	oas04060	1	235	oas:101120724|	IL11RA|	2	235	oas:554323|oas:494191|	TGFB3|TGFBR2|	0.871685	0.974728	no
Natural killer cell mediated cytotoxicity	oas04650	1	105	oas:101111174|	|	.	.	.	.	0.890905	0.974728	no
Tuberculosis	oas05152	1	193	oas:101106964|	SPHK2|	1	193	oas:554323|	TGFB3|	0.91332	0.974728	no
Viral carcinogenesis	oas05203	1	220	oas:101116012|	YWHAG|	1	220	oas:101108785|	PRKACB|	0.945347	0.974728	no
Systemic lupus erythematosus	oas05322	1	145	oas:101118333|	SSB|	.	.	.	.	0.952832	0.974728	no
RNA transport	oas03013	1	167	oas:101101868|	UPF3B|	1	167	oas:101101868|	UPF3B|	0.970276	0.984686	no
Hippo signaling pathway	oas04390	2	153	oas:101116012|oas:101106265|	YWHAG|FRMD6|	7	153	oas:100913160|oas:101123123|oas:554323|oas:101107136|oas:101106265|oas:100381267|oas:494191|	YAP1|MOB1B|TGFB3|FBXW11|FRMD6|PAI-1|TGFBR2|	0.0189399	0.529794	yes
Ubiquinone and other terpenoid-quinone biosynthesis	oas00130	2	9	oas:101116112|oas:101109616|	COQ7|COQ2|	.	.	.	.	0.0206749	0.529794	yes
Pentose phosphate pathway	oas00030	2	30	oas:100135441|oas:101107229|	TALDO1|TKT|	1	30	oas:101111285|	PGM2|	0.0301722	0.579285	yes
Pantothenate and CoA biosynthesis	oas00770	2	18	oas:100145879|oas:101107138|	PPCS, DFP|PPCDC|	.	.	.	.	0.0632566	0.669153	no
One carbon pool by folate	oas00670	2	19	oas:101121731|oas:101114310|	GART|MTHFS|	.	.	.	.	0.0689869	0.669153	no
Proteasome	oas03050	2	44	oas:101110188|oas:101108368|	PSMB2|PSMD14|	1	44	oas:101122881|	PSMD7|	0.0727889	0.669153	no
Vasopressin-regulated water reabsorption	oas04962	2	47	oas:101115433|oas:101103527|	DYNC1I2|STX4|	1	47	oas:101108785|	PRKACB|	0.0841771	0.669153	no
Mismatch repair	oas03430	2	22	oas:101107944|oas:101109450|	MSH2|RFC1|	.	.	.	.	0.0871177	0.669153	no
Glyoxylate and dicarboxylate metabolism	oas00630	2	27	oas:101108191|oas:101122731|	GRHPR|MUT|	.	.	.	.	0.119957	0.723269	no
Fructose and mannose metabolism	oas00051	2	30	oas:101114115|oas:101119324|	TSTA3|PFKFB2|	.	.	.	.	0.140894	0.802316	no
Other types of O-glycan biosynthesis	oas00514	2	31	oas:101117114|oas:101114825|	EOGT|B4GALT2|	1	31	oas:101117114|	EOGT|	0.148038	0.82021	no
SNARE interactions in vesicular transport	oas04130	2	34	oas:101116075|oas:101103527|	STX16|STX4|	.	.	.	.	0.169874	0.877273	no
HIF-1 signaling pathway	oas04066	2	109	oas:101118119|oas:101119324|	ENO1|PFKFB2|	2	109	oas:100381267|oas:100271659|	PAI-1|MTOR, FRAP1|	0.205524	0.927996	no
Chemical carcinogenesis	oas05204	2	73	oas:101114408|oas:101119265|	|CCBL2|	1	73	oas:101115496|	GSTO2|	0.207251	0.927996	no
Pyruvate metabolism	oas00620	2	41	oas:101110965|oas:101108191|	DLAT|GRHPR|	.	.	.	.	0.222489	0.927996	no
Tryptophan metabolism	oas00380	2	44	oas:101113620|oas:101119265|	TPH1|CCBL2|	.	.	.	.	0.24544	0.931763	no
Sphingolipid metabolism	oas00600	2	47	oas:101106964|oas:101108492|	SPHK2|SGPP1|	.	.	.	.	0.268473	0.957695	no
Aminoacyl-tRNA biosynthesis	oas00970	2	48	oas:101105117|oas:101104590|	TARS2|EPRS|	.	.	.	.	0.276152	0.957695	no
Gap junction	oas04540	2	89	oas:101116003|oas:101116286|	| |	1	89	oas:101108785|	PRKACB|	0.295655	0.957695	no
Fanconi anemia pathway	oas03460	2	51	oas:101106090|oas:101117302|	RAD51C|RMI1|	.	.	.	.	0.299148	0.957695	no
Progesterone-mediated oocyte maturation	oas04914	2	93	oas:101115335|oas:101104605|	ANAPC13|ANAPC7|	1	93	oas:101108785|	PRKACB|	0.318253	0.957695	no
Regulation of actin cytoskeleton	oas04810	2	220	oas:101120727|oas:101119125|	PIKFYVE|PIP4K2C|	4	220	oas:101119848|oas:780507|oas:101111608|oas:641303|	ITGA2| | |PPP1R12A, MBS, MYPT1|	0.324579	0.957695	no
Endocytosis	oas04144	2	226	oas:101111221|oas:101110163|	CHMP1A|ARFGAP1|	4	226	oas:554323|oas:101114400|oas:494191|oas:101108418|	TGFB3|ZFYVE9|TGFBR2|ARRB1|	0.346454	0.957695	no
Inositol phosphate metabolism	oas00562	2	61	oas:101120727|oas:101119125|	PIKFYVE|PIP4K2C|	.	.	.	.	0.374551	0.959787	no
AMPK signaling pathway	oas04152	2	126	oas:101117245|oas:101119324|	STK11|PFKFB2|	1	126	oas:100271659|	MTOR, FRAP1|	0.499324	0.974728	no
Phosphatidylinositol signaling system	oas04070	2	80	oas:101120727|oas:101119125|	PIKFYVE|PIP4K2C|	.	.	.	.	0.507045	0.974728	no
Peroxisome	oas04146	2	84	oas:101116554|oas:101114102|	MPV17|PEX1|	.	.	.	.	0.532555	0.974728	no
Parkinson's disease	oas05012	2	166	oas:101123463|oas:101105620|	NDUFA5|NDUFV3|	1	166	oas:101108785|	PRKACB|	0.680808	0.974728	no
Jak-STAT signaling pathway	oas04630	2	167	oas:101109082|oas:101120724|	SOCS5|IL11RA|	2	167	oas:101112782|oas:101109082|	PIAS2|SOCS5|	0.684652	0.974728	no
PI3K-Akt signaling pathway	oas04151	2	356	oas:101116012|oas:101117245|	YWHAG|STK11|	3	356	oas:101119848|oas:780507|oas:100271659|	ITGA2| |MTOR, FRAP1|	0.868868	0.974728	no
Non-alcoholic fatty liver disease (NAFLD)	oas04932	2	177	oas:101123463|oas:101105620|	NDUFA5|NDUFV3|	.	.	.	.	0.886755	0.974728	no
Alzheimer's disease	oas05010	2	192	oas:101123463|oas:101105620|	NDUFA5|NDUFV3|	.	.	.	.	0.911847	0.974728	no
Non-homologous end-joining	oas03450	3	13	oas:101102947|oas:101102481|oas:101116239|	POLL|XRCC4|LIG4|	1	13	oas:101116239|	LIG4|	0.00400785	0.27387	yes
Nicotinate and nicotinamide metabolism	oas00760	3	25	oas:101119900|oas:101104592|oas:101122328|	NT5C3|NADK|NMRK1|	.	.	.	.	0.0195341	0.529794	yes
Pyrimidine metabolism	oas00240	3	99	oas:101121995|oas:101119900|oas:101104250|	DCTPP1|NT5C3|POLR2K|	2	99	oas:101122612|oas:101104715|	NME7|POLR3A|	0.0644629	0.669153	no
mRNA surveillance pathway	oas03015	3	99	oas:101117944|oas:101101868|oas:101122058|	SMG6|UPF3B|PAPOLA|	4	99	oas:101101868|oas:101117944|oas:101108367|oas:101106469|	UPF3B|SMG6|WDR33|PCF11|	0.0644629	0.669153	no
Nucleotide excision repair	oas03420	3	43	oas:101119934|oas:101109450|oas:101103949|	CDK7|RFC1|XPA|	.	.	.	.	0.0691575	0.669153	no
RNA degradation	oas03018	3	76	oas:101118119|oas:101122118|oas:101114475|	ENO1|DIS3|DCPS|	1	76	oas:101103918|	DDX6|	0.0836979	0.669153	no
N-Glycan biosynthesis	oas00510	3	48	oas:101114825|oas:101108436|oas:101103326|	B4GALT2|ALG6|MAN1A1|	.	.	.	.	0.0881323	0.669153	no
Oocyte meiosis	oas04114	3	115	oas:101116012|oas:101115335|oas:101104605|	YWHAG|ANAPC13|ANAPC7|	2	115	oas:101108785|oas:101107136|	PRKACB|FBXW11|	0.103182	0.677278	no
Epstein-Barr virus infection	oas05169	3	196	oas:101116012|oas:101108368|oas:101104250|	YWHAG|PSMD14|POLR2K|	3	196	oas:101108785|oas:101122881|oas:101104715|	PRKACB|PSMD7|POLR3A|	0.239921	0.927996	no
Lysosome	oas04142	3	119	oas:101112650|oas:780470|oas:100037669|	AP3B1|CTSB| |	.	.	.	.	0.46255	0.974728	no
Oxidative phosphorylation	oas00190	3	159	oas:101123463|oas:101105620|oas:101123491|	NDUFA5|NDUFV3|ATP5L|	.	.	.	.	0.652928	0.974728	no
Protein processing in endoplasmic reticulum	oas04141	3	176	oas:101112978|oas:101103326|oas:101121123|	SIL1|MAN1A1|UFD1L|	.	.	.	.	0.717699	0.974728	no
Huntington's disease	oas05016	3	208	oas:101123463|oas:101105620|oas:101104250|	NDUFA5|NDUFV3|POLR2K|	.	.	.	.	0.813659	0.974728	no
Ubiquitin mediated proteolysis	oas04120	4	149	oas:101117950|oas:101115335|oas:101104605|oas:101116609|	RFWD2|ANAPC13|ANAPC7|UBA3|	6	149	oas:101123152|oas:101103532|oas:101112782|oas:101119368|oas:101107136|oas:101105057|	UBE3B|HERC4|PIAS2|HUWE1|FBXW11|TRIP12|	0.00177674	0.182116	yes
Glycolysis / Gluconeogenesis	oas00010	4	63	oas:101118119|oas:101110965|oas:100216440|oas:101121637|	ENO1|DLAT|PGK1|AKR1A1|	1	63	oas:101111285|	PGM2|	0.013203	0.529794	yes
Purine metabolism	oas00230	4	175	oas:101121731|oas:101117779|oas:101119900|oas:101104250|	GART|NUDT5|NT5C3|POLR2K|	4	175	oas:101122612|oas:101111285|oas:101123377|oas:101104715|	NME7|PGM2|PAPSS1|POLR3A|	0.0367351	0.579285	yes
Biosynthesis of amino acids	oas01230	4	75	oas:101118119|oas:100216440|oas:100135441|oas:101107229|	ENO1|PGK1|TALDO1|TKT|	.	.	.	.	0.0807611	0.669153	no
Spliceosome	oas03040	4	151	oas:101104730|oas:101104061|oas:101104702|oas:101103064|	DDX23|HNRNPM|PRPF3|RBM22|	4	151	oas:101104730|oas:101115669|oas:101104501|oas:101104061|	DDX23|TRA2B| |HNRNPM|	0.107309	0.677278	no
Phagosome	oas04145	4	169	oas:101116003|oas:101116286|oas:101120727|oas:101115433|	| |PIKFYVE|DYNC1I2|	1	169	oas:101119848|	ITGA2|	0.290844	0.957695	no
HTLV-I infection	oas05166	4	275	oas:101114986|oas:101109367|oas:101104605|oas:101119059|	ETS1|TP53INP1|ANAPC7|GPS2|	3	275	oas:101108785|oas:554323|oas:494191|	PRKACB|TGFB3|TGFBR2|	0.364461	0.957695	no
Cell cycle	oas04110	5	134	oas:101105870|oas:101119934|oas:101116012|oas:101115335|oas:101104605|	TFDP2|CDK7|YWHAG|ANAPC13|ANAPC7|	2	134	oas:101122253|oas:554323|	ORC4|TGFB3|	0.0273396	0.579285	yes
Carbon metabolism	oas01200	6	109	oas:101110965|oas:101107229|oas:101118119|oas:101122731|oas:100216440|oas:100135441|	DLAT|TKT|ENO1|MUT|PGK1|TALDO1|	.	.	.	.	0.0321808	0.579285	yes
Ribosome	oas03010	6	240	oas:101109581|oas:101119267|oas:101107747|oas:101113694|oas:101105336|oas:101108014|	MRPL28|MRPL9|MRPL24|MRPS12| |MRPS17|	3	240	oas:101104961|oas:101110719|oas:101110941|	| | |	0.0744901	0.669153	no
Metabolic pathways	oas01100	36	1256	oas:101110965|oas:101114227|oas:101114408|oas:101116112|oas:100216440|oas:101119113|oas:101104250|oas:101119265|oas:101107229|oas:101109616|oas:101123463|oas:100145879|oas:101114115|oas:101122328|oas:100135441|oas:101114310|oas:101121995|oas:101108059|oas:101106964|oas:101105620|oas:101116374|oas:101121731|oas:101119900|oas:101108191|oas:101103326|oas:101122731|oas:101121637|oas:101104590|oas:101…	DLAT|FLAD1| |COQ7|PGK1|PHOSPHO2|POLR2K|CCBL2|TKT|COQ2|NDUFA5|PPCS, DFP|TSTA3|NMRK1|TALDO1|MTHFS|DCTPP1|PTDSS1|SPHK2|NDUFV3|P4HA1|GART|NT5C3|GRHPR|MAN1A1|MUT|AKR1A1|EPRS|NADK|PPCDC|ALG6|ENO1|TPH1|B4GALT2|PIGF|ATP5L|	8	1256	oas:101122521|oas:101111285|oas:101111925|oas:101122612|oas:101109685|oas:101123377|oas:101104715|oas:101109863|	|PGM2|ACAA2|NME7|HADHB|PAPSS1|POLR3A|PIGV|	0.000943413	0.182116	yes
Fatty acid elongation	oas00062	.	.	.	.	3	24	oas:101109685|oas:101108515|oas:101111925|	HADHB|ELOVL7|ACAA2|	0.0177068	0.529794	yes
Circadian rhythm	oas04710	.	.	.	.	3	32	oas:101107136|oas:443259|oas:100125623|	FBXW11|PER2| |	0.0351244	0.579285	yes
Dilated cardiomyopathy	oas05414	.	.	.	.	4	83	oas:101119848|oas:101108785|oas:554323|oas:101117907|	ITGA2|PRKACB|TGFB3|CACNB4|	0.105672	0.677278	no
Malaria	oas05144	.	.	.	.	3	53	oas:554323|oas:100303608|oas:101105437|	TGFB3|PECAM1|HBB|	0.109025	0.677278	no
Arrhythmogenic right ventricular cardiomyopathy (ARVC)	oas05412	.	.	.	.	3	70	oas:101119848|oas:101117907|oas:100170321|	ITGA2|CACNB4|CDH2|	0.191367	0.927996	no
Adherens junction	oas04520	.	.	.	.	3	73	oas:780507|oas:494191|oas:101102951|	|TGFBR2|PTPRM|	0.207251	0.927996	no
Hypertrophic cardiomyopathy (HCM)	oas05410	.	.	.	.	3	77	oas:101119848|oas:554323|oas:101117907|	ITGA2|TGFB3|CACNB4|	0.228861	0.927996	no
Chagas disease (American trypanosomiasis)	oas05142	.	.	.	.	4	115	oas:100381267|oas:554323|oas:494191|oas:101121067|	PAI-1|TGFB3|TGFBR2|GNA14|	0.231629	0.927996	no
TGF-beta signaling pathway	oas04350	.	.	.	.	3	78	oas:554323|oas:101114400|oas:494191|	TGFB3|ZFYVE9|TGFBR2|	0.234329	0.927996	no
Fatty acid degradation	oas00071	.	.	.	.	2	43	oas:101109685|oas:101111925|	HADHB|ACAA2|	0.237776	0.927996	no
Fatty acid metabolism	oas01212	.	.	.	.	2	48	oas:101109685|oas:101111925|	HADHB|ACAA2|	0.276152	0.957695	no
Transcriptional misregulation in cancer	oas05202	.	.	.	.	5	168	oas:101123089|oas:101113340|oas:101113187|oas:494191|oas:101110557|	JMJD1C|RUNX1T1|NFKBIZ|TGFBR2|BCL6|	0.286855	0.957695	no
Sulfur metabolism	oas00920	.	.	.	.	1	17	oas:101123377|	PAPSS1|	0.313096	0.957695	no
Hedgehog signaling pathway	oas04340	.	.	.	.	2	53	oas:101108785|oas:101107136|	PRKACB|FBXW11|	0.314416	0.957695	no
Platelet activation	oas04611	.	.	.	.	4	134	oas:101119848|oas:101108785|oas:101114407|oas:641303|	ITGA2|PRKACB|P2RY1|PPP1R12A, MBS, MYPT1|	0.318403	0.957695	no
Glycosaminoglycan biosynthesis - chondroitin sulfate / dermatan sulfate	oas00532	.	.	.	.	1	18	oas:101103732|	UST|	0.327285	0.957695	no
Circadian entrainment	oas04713	.	.	.	.	3	96	oas:101108785|oas:443259|oas:100125623|	PRKACB|PER2| |	0.335221	0.957695	no
Acute myeloid leukemia	oas05221	.	.	.	.	2	58	oas:101113340|oas:100271659|	RUNX1T1|MTOR, FRAP1|	0.352215	0.957695	no
Other glycan degradation	oas00511	.	.	.	.	1	21	oas:101118225|	MAN2C1|	0.36812	0.957695	no
Pancreatic cancer	oas05212	.	.	.	.	2	64	oas:554323|oas:494191|	TGFB3|TGFBR2|	0.396566	0.974728	no
Amoebiasis	oas05146	.	.	.	.	3	113	oas:101108785|oas:554323|oas:101121067|	PRKACB|TGFB3|GNA14|	0.430127	0.974728	no
MAPK signaling pathway	oas04010	.	.	.	.	6	255	oas:780507|oas:101108418|oas:101108785|oas:554323|oas:101117907|oas:494191|	|ARRB1|PRKACB|TGFB3|CACNB4|TGFBR2|	0.452718	0.974728	no
Complement and coagulation cascades	oas04610	.	.	.	.	2	73	oas:100381267|oas:101122294|	PAI-1| |	0.460285	0.974728	no
Phototransduction	oas04744	.	.	.	.	1	29	oas:101108418|	ARRB1|	0.465319	0.974728	no
Proteoglycans in cancer	oas05205	.	.	.	.	5	214	oas:101119848|oas:101108785|oas:100271659|oas:780507|oas:641303|	ITGA2|PRKACB|MTOR, FRAP1| |PPP1R12A, MBS, MYPT1|	0.473219	0.974728	no
Chronic myeloid leukemia	oas05220	.	.	.	.	2	75	oas:554323|oas:494191|	TGFB3|TGFBR2|	0.473911	0.974728	no
Axon guidance	oas04360	.	.	.	.	3	127	oas:100125613|oas:101102193|oas:100125614|	|ABLIM1| |	0.504474	0.974728	no
Prion diseases	oas05020	.	.	.	.	1	33	oas:101108785|	PRKACB|	0.508169	0.974728	no
African trypanosomiasis	oas05143	.	.	.	.	1	35	oas:101105437|	HBB|	0.52829	0.974728	no
Taste transduction	oas04742	.	.	.	.	1	36	oas:101108785|	PRKACB|	0.538041	0.974728	no
Prostate cancer	oas05215	.	.	.	.	2	87	oas:780507|oas:100271659|	|MTOR, FRAP1|	0.551086	0.974728	no
ErbB signaling pathway	oas04012	.	.	.	.	2	87	oas:100271659|oas:101103724|	MTOR, FRAP1|EREG|	0.551086	0.974728	no
Wnt signaling pathway	oas04310	.	.	.	.	3	141	oas:101119116|oas:101107136|oas:101108785|	TBL1X|FBXW11|PRKACB|	0.573504	0.974728	no
Morphine addiction	oas05032	.	.	.	.	2	93	oas:101108785|oas:101108418|	PRKACB|ARRB1|	0.586575	0.974728	no
Small cell lung cancer	oas05222	.	.	.	.	2	94	oas:101112782|oas:101119848|	PIAS2|ITGA2|	0.592284	0.974728	no
Endocrine and other factor-regulated calcium reabsorption	oas04961	.	.	.	.	1	44	oas:101108785|	PRKACB|	0.609141	0.974728	no
Type II diabetes mellitus	oas04930	.	.	.	.	1	45	oas:100271659|	MTOR, FRAP1|	0.617223	0.974728	no
Cell adhesion molecules (CAMs)	oas04514	.	.	.	.	3	156	oas:100170321|oas:100303608|oas:101102951|	CDH2|PECAM1|PTPRM|	0.640459	0.974728	no
Oxytocin signaling pathway	oas04921	.	.	.	.	3	157	oas:101108785|oas:101117907|oas:641303|	PRKACB|CACNB4|PPP1R12A, MBS, MYPT1|	0.64465	0.974728	no
Cocaine addiction	oas05030	.	.	.	.	1	49	oas:101108785|	PRKACB|	0.647918	0.974728	no
Starch and sucrose metabolism	oas00500	.	.	.	.	1	49	oas:101111285|	PGM2|	0.647918	0.974728	no
Mineral absorption	oas04978	.	.	.	.	1	50	oas:101117955|	MT2A, MT-2, MT-II, MT2|	0.6552	0.974728	no
cAMP signaling pathway	oas04024	.	.	.	.	4	216	oas:101108785|oas:101109792|oas:101105547|oas:641303|	PRKACB|NPY|PTGER3|PPP1R12A, MBS, MYPT1|	0.668382	0.974728	no
Notch signaling pathway	oas04330	.	.	.	.	1	52	oas:101110361|	DTX4|	0.669316	0.974728	no
Glutathione metabolism	oas00480	.	.	.	.	1	53	oas:101115496|	GSTO2|	0.676156	0.974728	no
Lysine degradation	oas00310	.	.	.	.	1	54	oas:101119775|	ASH1L|	0.682855	0.974728	no
Ovarian steroidogenesis	oas04913	.	.	.	.	1	56	oas:101108785|	PRKACB|	0.695841	0.974728	no
Protein digestion and absorption	oas04974	.	.	.	.	2	115	oas:101116716|oas:101120758|	SLC8A1|COL14A1|	0.698704	0.974728	no
Amyotrophic lateral sclerosis (ALS)	oas05014	.	.	.	.	1	58	oas:101102221|	PRPH|	0.708296	0.974728	no
Thyroid hormone signaling pathway	oas04919	.	.	.	.	2	118	oas:101108785|oas:100271659|	PRKACB|MTOR, FRAP1|	0.711869	0.974728	no
Drug metabolism - cytochrome P450	oas00982	.	.	.	.	1	60	oas:101115496|	GSTO2|	0.720242	0.974728	no
Glioma	oas05214	.	.	.	.	1	63	oas:100271659|	MTOR, FRAP1|	0.737251	0.974728	no
Vascular smooth muscle contraction	oas04270	.	.	.	.	2	126	oas:101108785|oas:641303|	PRKACB|PPP1R12A, MBS, MYPT1|	0.744634	0.974728	no
Osteoclast differentiation	oas04380	.	.	.	.	2	127	oas:494191|oas:101105677|	TGFBR2|SIRPA|	0.748497	0.974728	no
Long-term potentiation	oas04720	.	.	.	.	1	67	oas:101108785|	PRKACB|	0.758336	0.974728	no
Amphetamine addiction	oas05031	.	.	.	.	1	67	oas:101108785|	PRKACB|	0.758336	0.974728	no
Renal cell carcinoma	oas05211	.	.	.	.	1	68	oas:554323|	TGFB3|	0.763337	0.974728	no
Melanoma	oas05218	.	.	.	.	1	69	oas:780507|	|	0.768236	0.974728	no
Thyroid hormone synthesis	oas04918	.	.	.	.	1	70	oas:101108785|	PRKACB|	0.773033	0.974728	no
Tight junction	oas04530	.	.	.	.	2	135	oas:101120218|oas:101119775|	MPDZ|ASH1L|	0.777628	0.974728	no
Gastric acid secretion	oas04971	.	.	.	.	1	72	oas:101108785|	PRKACB|	0.782332	0.974728	no
Inflammatory bowel disease (IBD)	oas05321	.	.	.	.	1	75	oas:554323|	TGFB3|	0.795573	0.974728	no
Insulin signaling pathway	oas04910	.	.	.	.	2	144	oas:101108785|oas:100271659|	PRKACB|MTOR, FRAP1|	0.806833	0.974728	no
Leishmaniasis	oas05140	.	.	.	.	1	78	oas:554323|	TGFB3|	0.808009	0.974728	no
Bile secretion	oas04976	.	.	.	.	1	83	oas:101108785|	PRKACB|	0.827081	0.974728	no
Adrenergic signaling in cardiomyocytes	oas04261	.	.	.	.	2	151	oas:101108785|oas:101117907|	PRKACB|CACNB4|	0.827138	0.974728	no
Cardiac muscle contraction	oas04260	.	.	.	.	1	84	oas:101117907|	CACNB4|	0.830662	0.974728	no
Insulin secretion	oas04911	.	.	.	.	1	86	oas:101108785|	PRKACB|	0.837604	0.974728	no
GnRH signaling pathway	oas04912	.	.	.	.	1	87	oas:101108785|	PRKACB|	0.840968	0.974728	no
GABAergic synapse	oas04727	.	.	.	.	1	88	oas:101108785|	PRKACB|	0.844262	0.974728	no
ECM-receptor interaction	oas04512	.	.	.	.	1	89	oas:101119848|	ITGA2|	0.847488	0.974728	no
Salivary secretion	oas04970	.	.	.	.	1	90	oas:101108785|	PRKACB|	0.850647	0.974728	no
cGMP-PKG signaling pathway	oas04022	.	.	.	.	2	171	oas:101116716|oas:641303|	SLC8A1|PPP1R12A, MBS, MYPT1|	0.874977	0.974728	no
Inflammatory mediator regulation of TRP channels	oas04750	.	.	.	.	1	100	oas:101108785|	PRKACB|	0.878861	0.974728	no
Rheumatoid arthritis	oas05323	.	.	.	.	1	100	oas:554323|	TGFB3|	0.878861	0.974728	no
Melanogenesis	oas04916	.	.	.	.	1	101	oas:101108785|	PRKACB|	0.881372	0.974728	no
Chemokine signaling pathway	oas04062	.	.	.	.	2	182	oas:101108785|oas:101108418|	PRKACB|ARRB1|	0.895776	0.974728	no
MicroRNAs in cancer	oas05206	.	.	.	.	2	184	oas:100271659|oas:101120020|	MTOR, FRAP1|DICER1|	0.899194	0.974728	no
Glutamatergic synapse	oas04724	.	.	.	.	1	113	oas:101108785|	PRKACB|	0.907738	0.974728	no
Cholinergic synapse	oas04725	.	.	.	.	1	114	oas:101108785|	PRKACB|	0.909651	0.974728	no
Leukocyte transendothelial migration	oas04670	.	.	.	.	1	123	oas:100303608|	PECAM1|	0.925182	0.974728	no
Neurotrophin signaling pathway	oas04722	.	.	.	.	1	123	oas:101115774|	KIDINS220|	0.925182	0.974728	no
Focal adhesion	oas04510	.	.	.	.	2	210	oas:101119848|oas:641303|	ITGA2|PPP1R12A, MBS, MYPT1|	0.935078	0.974728	no
Dopaminergic synapse	oas04728	.	.	.	.	1	131	oas:101108785|	PRKACB|	0.936734	0.974728	no
Rap1 signaling pathway	oas04015	.	.	.	.	2	212	oas:780507|oas:101114407|	|P2RY1|	0.937268	0.974728	no
Toxoplasmosis	oas05145	.	.	.	.	1	134	oas:554323|	TGFB3|	0.940591	0.974728	no
Measles	oas05162	.	.	.	.	1	136	oas:101122294|	|	0.943031	0.974728	no
Signaling pathways regulating pluripotency of stem cells	oas04550	.	.	.	.	1	141	oas:780507|	|	0.948703	0.974728	no
Hepatitis B	oas05161	.	.	.	.	1	148	oas:554323|	TGFB3|	0.955709	0.974728	no
Alcoholism	oas05034	.	.	.	.	1	181	oas:101109792|	NPY|	0.977848	0.987482	no
Neuroactive ligand-receptor interaction	oas04080	.	.	.	.	2	286	oas:101105547|oas:101114407|	PTGER3|P2RY1|	0.983021	0.987839	no
Olfactory transduction	oas04740	.	.	.	.	1	832	oas:101108785|	PRKACB|	1	1	no

## Sheet: Sheet2
Table S5 KEGG enrichment analysis of differentially expressed mRNAs between follicular phase and luteal phase in WW sheep
#Term	ID	Up_Input number	Up_Background number	Up_KO	Up_Genename	Down_Input number	Down_Background number	Down_KO	Down_Genename	P-Value	Corrected P-Value	Siginificant
Melanogenesis	oas04916	1	101	oas:100169938|	GSK3B|	2	101	oas:101108785|oas:443118|	PRKACB|CREB|	0.0840226	0.804796	no
Valine, leucine and isoleucine degradation	oas00280	1	47	oas:101108127|	ALDH7A1|	1	47	oas:443485|	BCAT1|	0.0844222	0.804796	no
MAPK signaling pathway	oas04010	1	255	oas:101108362|	RASA2|	4	255	oas:101108785|oas:101115714|oas:101105365|oas:101109789|	PRKACB|RPS6KA5|CACNA2D3|MAP4K4|	0.115964	0.804796	no
Dopaminergic synapse	oas04728	1	131	oas:100169938|	GSK3B|	2	131	oas:101108785|oas:443118|	PRKACB|CREB|	0.147039	0.804796	no
PPAR signaling pathway	oas03320	1	70	oas:101114861|	|	1	70	oas:101115230|	|	0.158967	0.804796	no
Arrhythmogenic right ventricular cardiomyopathy (ARVC)	oas05412	1	70	oas:101116192|	DSC2|	1	70	oas:101105365|	CACNA2D3|	0.158967	0.804796	no
Biosynthesis of amino acids	oas01230	1	75	oas:101108127|	ALDH7A1|	1	75	oas:443485|	BCAT1|	0.176461	0.804796	no
RNA degradation	oas03018	1	76	oas:101102410|	XRN2|	1	76	oas:101122772|	CNOT2|	0.179996	0.804796	no
Antigen processing and presentation	oas04612	1	82	oas:101115494|	RFX5|	1	82	oas:443118|	CREB|	0.201411	0.804796	no
Vitamin digestion and absorption	oas04977	1	22	oas:101121723|	|	.	.	.	.	0.204148	0.804796	no
Ascorbate and aldarate metabolism	oas00053	1	23	oas:101108127|	ALDH7A1|	.	.	.	.	0.212014	0.804796	no
Prostate cancer	oas05215	1	87	oas:100169938|	GSK3B|	1	87	oas:443118|	CREB|	0.219471	0.804796	no
Histidine metabolism	oas00340	1	24	oas:101108127|	ALDH7A1|	.	.	.	.	0.219803	0.804796	no
Glycosylphosphatidylinositol(GPI)-anchor biosynthesis	oas00563	1	25	oas:101109863|	PIGV|	.	.	.	.	0.227514	0.804796	no
RNA polymerase	oas03020	1	30	oas:101106586|	POLR3G|	.	.	.	.	0.264949	0.804796	no
beta-Alanine metabolism	oas00410	1	32	oas:101108127|	ALDH7A1|	.	.	.	.	0.279412	0.804796	no
Amoebiasis	oas05146	1	113	oas:101114569|	COL24A1|	1	113	oas:101108785|	PRKACB|	0.314319	0.804796	no
Thyroid hormone signaling pathway	oas04919	1	118	oas:100169938|	GSK3B|	1	118	oas:101108785|	PRKACB|	0.332405	0.804796	no
Pyruvate metabolism	oas00620	1	41	oas:101108127|	ALDH7A1|	.	.	.	.	0.341066	0.804796	no
Glycine, serine and threonine metabolism	oas00260	1	42	oas:101108127|	ALDH7A1|	.	.	.	.	0.347584	0.804796	no
Neurotrophin signaling pathway	oas04722	1	123	oas:100169938|	GSK3B|	1	123	oas:101115714|	RPS6KA5|	0.350355	0.804796	no
Fatty acid degradation	oas00071	1	43	oas:101108127|	ALDH7A1|	.	.	.	.	0.354037	0.804796	no
Tryptophan metabolism	oas00380	1	44	oas:101108127|	ALDH7A1|	.	.	.	.	0.360427	0.804796	no
AMPK signaling pathway	oas04152	1	126	oas:101114861|	|	1	126	oas:443118|	CREB|	0.361047	0.804796	no
Viral carcinogenesis	oas05203	1	220	oas:101108362|	RASA2|	2	220	oas:101108785|oas:443118|	PRKACB|CREB|	0.378322	0.804796	no
Ether lipid metabolism	oas00565	1	49	oas:101120960|	PLA2G7|	.	.	.	.	0.391444	0.804796	no
Fat digestion and absorption	oas04975	1	51	oas:101114861|	|	.	.	.	.	0.403427	0.804796	no
Endometrial cancer	oas05213	1	52	oas:100169938|	GSK3B|	.	.	.	.	0.40933	0.804796	no
Malaria	oas05144	1	53	oas:101114861|	|	.	.	.	.	0.415175	0.804796	no
Glutathione metabolism	oas00480	1	53	oas:101123639|	RRM2B|	.	.	.	.	0.415175	0.804796	no
Insulin signaling pathway	oas04910	1	144	oas:100169938|	GSK3B|	1	144	oas:101108785|	PRKACB|	0.423647	0.804796	no
Basal cell carcinoma	oas05217	1	56	oas:100169938|	GSK3B|	.	.	.	.	0.432367	0.804796	no
Cytosolic DNA-sensing pathway	oas04623	1	58	oas:101106586|	POLR3G|	.	.	.	.	0.443547	0.804796	no
Glycerolipid metabolism	oas00561	1	59	oas:101108127|	ALDH7A1|	.	.	.	.	0.449055	0.804796	no
Glycolysis / Gluconeogenesis	oas00010	1	63	oas:101108127|	ALDH7A1|	.	.	.	.	0.470548	0.804796	no
Arginine and proline metabolism	oas00330	1	64	oas:101108127|	ALDH7A1|	.	.	.	.	0.475789	0.804796	no
B cell receptor signaling pathway	oas04662	1	69	oas:100169938|	GSK3B|	.	.	.	.	0.501231	0.804796	no
Colorectal cancer	oas05210	1	70	oas:100169938|	GSK3B|	.	.	.	.	0.50617	0.804796	no
HTLV-I infection	oas05166	1	275	oas:100169938|	GSK3B|	2	275	oas:101108785|oas:443118|	PRKACB|CREB|	0.519254	0.804796	no
Adipocytokine signaling pathway	oas04920	1	74	oas:101114861|	|	.	.	.	.	0.525443	0.804796	no
Legionellosis	oas05134	1	75	oas:101109680|	VCP|	1	75	oas:101109680|	VCP|	0.530144	0.804796	no
TGF-beta signaling pathway	oas04350	1	78	oas:101114400|	ZFYVE9|	1	78	oas:101114400|	ZFYVE9|	0.543967	0.804796	no
p53 signaling pathway	oas04115	1	78	oas:101123639|	RRM2B|	.	.	.	.	0.543967	0.804796	no
Ribosome biogenesis in eukaryotes	oas03008	1	80	oas:101102410|	XRN2|	.	.	.	.	0.552958	0.804796	no
Prolactin signaling pathway	oas04917	1	82	oas:100169938|	GSK3B|	.	.	.	.	0.561771	0.804796	no
Tuberculosis	oas05152	1	193	oas:101115494|	RFX5|	1	193	oas:443118|	CREB|	0.57576	0.804796	no
Fc gamma R-mediated phagocytosis	oas04666	1	87	oas:101102917|	PTPRC|	.	.	.	.	0.583055	0.804796	no
ErbB signaling pathway	oas04012	1	87	oas:100169938|	GSK3B|	.	.	.	.	0.583055	0.804796	no
Hematopoietic cell lineage	oas04640	1	90	oas:101114861|	|	.	.	.	.	0.595328	0.804796	no
mRNA surveillance pathway	oas03015	1	99	oas:101117890|	RBM8A|	.	.	.	.	0.63003	0.811578	no
Ras signaling pathway	oas04014	1	233	oas:101108362|	RASA2|	1	233	oas:101108785|	PRKACB|	0.676754	0.832886	no
Protein digestion and absorption	oas04974	1	115	oas:101114569|	COL24A1|	.	.	.	.	0.684564	0.832886	no
Hepatitis C	oas05160	1	132	oas:100169938|	GSK3B|	.	.	.	.	0.733756	0.869194	no
Cell cycle	oas04110	1	134	oas:100169938|	GSK3B|	.	.	.	.	0.739016	0.869194	no
Measles	oas05162	1	136	oas:100169938|	GSK3B|	.	.	.	.	0.744173	0.869194	no
Signaling pathways regulating pluripotency of stem cells	oas04550	1	141	oas:100169938|	GSK3B|	.	.	.	.	0.756625	0.875715	no
Ubiquitin mediated proteolysis	oas04120	1	149	oas:101119368|	HUWE1|	.	.	.	.	0.775304	0.875715	no
Spliceosome	oas03040	1	151	oas:101117890|	RBM8A|	.	.	.	.	0.779746	0.875715	no
RNA transport	oas03013	1	167	oas:101117890|	RBM8A|	.	.	.	.	0.812274	0.893713	no
Phagosome	oas04145	1	169	oas:101114861|	|	.	.	.	.	0.815988	0.893713	no
Protein processing in endoplasmic reticulum	oas04141	1	176	oas:101109680|	VCP|	1	176	oas:101109680|	VCP|	0.82842	0.893713	no
Non-alcoholic fatty liver disease (NAFLD)	oas04932	1	177	oas:100169938|	GSK3B|	.	.	.	.	0.830127	0.893713	no
Influenza A	oas05164	1	180	oas:100169938|	GSK3B|	.	.	.	.	0.835145	0.893713	no
Alzheimer's disease	oas05010	1	192	oas:100169938|	GSK3B|	.	.	.	.	0.853784	0.89678	no
Neuroactive ligand-receptor interaction	oas04080	1	286	oas:101110782|	PARD3|	.	.	.	.	0.942991	0.956088	no
Pathways in cancer	oas05200	1	336	oas:100169938|	GSK3B|	.	.	.	.	0.965507	0.972166	no
Hedgehog signaling pathway	oas04340	2	53	oas:100169938|oas:101120241|	GSK3B|CSNK1A1, CK1, CKI-alpha, ockIa|	1	53	oas:101108785|	PRKACB|	0.0179537	0.804796	yes
Axon guidance	oas04360	2	127	oas:101123150|oas:100169938|	SEMA5A|GSK3B|	2	127	oas:101120908|oas:101103800|	SEMA4F|ROCK2|	0.0411769	0.804796	yes
Primary immunodeficiency	oas05340	2	33	oas:101102917|oas:101115494|	PTPRC|RFX5|	.	.	.	.	0.0466784	0.804796	yes
Platelet activation	oas04611	2	134	oas:101114569|oas:101117897|	COL24A1|P2RY12|	2	134	oas:101108785|oas:101103800|	PRKACB|ROCK2|	0.0482417	0.804796	yes
Alanine, aspartate and glutamate metabolism	oas00250	2	36	oas:101121723|oas:101109095|	|PPAT|	.	.	.	.	0.0541071	0.804796	no
Wnt signaling pathway	oas04310	2	141	oas:100169938|oas:101120241|	GSK3B|CSNK1A1, CK1, CKI-alpha, ockIa|	2	141	oas:101108785|oas:101103800|	PRKACB|ROCK2|	0.0559343	0.804796	no
Lysine degradation	oas00310	2	54	oas:101108127|oas:101123331|	ALDH7A1| |	.	.	.	.	0.105797	0.804796	no
Chemokine signaling pathway	oas04062	2	182	oas:101110782|oas:100169938|	PARD3|GSK3B|	2	182	oas:101108785|oas:101103800|	PRKACB|ROCK2|	0.112995	0.804796	no
Hippo signaling pathway	oas04390	2	153	oas:101110782|oas:100169938|	PARD3|GSK3B|	1	153	oas:101104867|	DLG2|	0.200405	0.804796	no
Pyrimidine metabolism	oas00240	2	99	oas:101123639|oas:101106586|	RRM2B|POLR3G|	.	.	.	.	0.263238	0.804796	no
T cell receptor signaling pathway	oas04660	2	108	oas:101102917|oas:100169938|	PTPRC|GSK3B|	.	.	.	.	0.296128	0.804796	no
Epstein-Barr virus infection	oas05169	2	196	oas:100169938|oas:101106586|	GSK3B|POLR3G|	1	196	oas:101108785|	PRKACB|	0.313757	0.804796	no
Focal adhesion	oas04510	2	210	oas:101114569|oas:100169938|	COL24A1|GSK3B|	1	210	oas:101103800|	ROCK2|	0.351493	0.804796	no
Tight junction	oas04530	2	135	oas:101104362|oas:101110782|	YES1|PARD3|	.	.	.	.	0.392708	0.804796	no
Endocytosis	oas04144	2	226	oas:101114400|oas:101110782|	ZFYVE9|PARD3|	2	226	oas:101114400|oas:101122320|	ZFYVE9|AP2M1|	0.394314	0.804796	no
Cell adhesion molecules (CAMs)	oas04514	2	156	oas:101102917|oas:101102951|	PTPRC|PTPRM|	1	156	oas:101102951|	PTPRM|	0.463592	0.804796	no
Adherens junction	oas04520	3	73	oas:101104362|oas:101110782|oas:101102951|	YES1|PARD3|PTPRM|	2	73	oas:101102742|oas:101102951|	LMO7|PTPRM|	0.00714999	0.804796	yes
ECM-receptor interaction	oas04512	3	89	oas:101111153|oas:101114861|oas:101114569|	CD47| |COL24A1|	.	.	.	.	0.0630161	0.804796	no
Purine metabolism	oas00230	3	175	oas:101123639|oas:101106586|oas:101109095|	RRM2B|POLR3G|PPAT|	.	.	.	.	0.257502	0.804796	no
Rap1 signaling pathway	oas04015	3	212	oas:101122281|oas:101112448|oas:101110782|	SIPA1L1|SIPA1L2|PARD3|	.	.	.	.	0.356872	0.804796	no
PI3K-Akt signaling pathway	oas04151	3	356	oas:101104420|oas:101114569|oas:100169938|	PHLPP2|COL24A1|GSK3B|	1	356	oas:443118|	CREB|	0.476585	0.804796	no
Metabolic pathways	oas01100	7	1256	oas:101123639|oas:101121723|oas:101120960|oas:101106586|oas:101109863|oas:101108127|oas:101109095|	RRM2B| |PLA2G7|POLR3G|PIGV|ALDH7A1|PPAT|	2	1256	oas:443485|oas:101104800|	BCAT1|ALG1|	0.882175	0.913457	no
Circadian entrainment	oas04713	.	.	.	.	4	96	oas:101108785|oas:101115714|oas:100125623|oas:443118|	PRKACB|RPS6KA5| |CREB|	0.0173977	0.804796	yes
Circadian rhythm	oas04710	.	.	.	.	2	32	oas:100125623|oas:443118|	|CREB|	0.0442928	0.804796	yes
Adrenergic signaling in cardiomyocytes	oas04261	.	.	.	.	4	151	oas:101108785|oas:101115714|oas:101105365|oas:443118|	PRKACB|RPS6KA5|CACNA2D3|CREB|	0.0679983	0.804796	no
Endocrine and other factor-regulated calcium reabsorption	oas04961	.	.	.	.	2	44	oas:101108785|oas:101122320|	PRKACB|AP2M1|	0.07572	0.804796	no
Vasopressin-regulated water reabsorption	oas04962	.	.	.	.	2	47	oas:101108785|oas:443118|	PRKACB|CREB|	0.0844222	0.804796	no
Cocaine addiction	oas05030	.	.	.	.	2	49	oas:101108785|oas:443118|	PRKACB|CREB|	0.0903838	0.804796	no
Amphetamine addiction	oas05031	.	.	.	.	2	67	oas:101108785|oas:443118|	PRKACB|CREB|	0.148637	0.804796	no
Thyroid hormone synthesis	oas04918	.	.	.	.	2	70	oas:101108785|oas:443118|	PRKACB|CREB|	0.158967	0.804796	no
2-Oxocarboxylic acid metabolism	oas01210	.	.	.	.	1	17	oas:443485|	BCAT1|	0.163631	0.804796	no
Pantothenate and CoA biosynthesis	oas00770	.	.	.	.	1	18	oas:443485|	BCAT1|	0.171895	0.804796	no
Dilated cardiomyopathy	oas05414	.	.	.	.	2	83	oas:101108785|oas:101105365|	PRKACB|CACNA2D3|	0.20501	0.804796	no
Oxytocin signaling pathway	oas04921	.	.	.	.	3	157	oas:101108785|oas:101105365|oas:101103800|	PRKACB|CACNA2D3|ROCK2|	0.210567	0.804796	no
Insulin secretion	oas04911	.	.	.	.	2	86	oas:101108785|oas:443118|	PRKACB|CREB|	0.215847	0.804796	no
Estrogen signaling pathway	oas04915	.	.	.	.	2	102	oas:101108785|oas:443118|	PRKACB|CREB|	0.274211	0.804796	no
Regulation of autophagy	oas04140	.	.	.	.	1	32	oas:101121977|	ATG7|	0.279412	0.804796	no
Prion diseases	oas05020	.	.	.	.	1	33	oas:101108785|	PRKACB|	0.286537	0.804796	no
TNF signaling pathway	oas04668	.	.	.	.	2	110	oas:101115714|oas:443118|	RPS6KA5|CREB|	0.303414	0.804796	no
Bladder cancer	oas05219	.	.	.	.	1	36	oas:101115714|	RPS6KA5|	0.307493	0.804796	no
Taste transduction	oas04742	.	.	.	.	1	36	oas:101108785|	PRKACB|	0.307493	0.804796	no
Cholinergic synapse	oas04725	.	.	.	.	2	114	oas:101108785|oas:443118|	PRKACB|CREB|	0.317945	0.804796	no
Vascular smooth muscle contraction	oas04270	.	.	.	.	2	126	oas:101108785|oas:101103800|	PRKACB|ROCK2|	0.361047	0.804796	no
cAMP signaling pathway	oas04024	.	.	.	.	3	216	oas:101108785|oas:443118|oas:101103800|	PRKACB|CREB|ROCK2|	0.367613	0.804796	no
N-Glycan biosynthesis	oas00510	.	.	.	.	1	48	oas:101104800|	ALG1|	0.385363	0.804796	no
Ovarian steroidogenesis	oas04913	.	.	.	.	1	56	oas:101108785|	PRKACB|	0.432367	0.804796	no
Synaptic vesicle cycle	oas04721	.	.	.	.	1	67	oas:101122320|	AP2M1|	0.491205	0.804796	no
Long-term potentiation	oas04720	.	.	.	.	1	67	oas:101108785|	PRKACB|	0.491205	0.804796	no
cGMP-PKG signaling pathway	oas04022	.	.	.	.	2	171	oas:443118|oas:101103800|	CREB|ROCK2|	0.511165	0.804796	no
Gastric acid secretion	oas04971	.	.	.	.	1	72	oas:101108785|	PRKACB|	0.515902	0.804796	no
Hypertrophic cardiomyopathy (HCM)	oas05410	.	.	.	.	1	77	oas:101105365|	CACNA2D3|	0.539405	0.804796	no
Alcoholism	oas05034	.	.	.	.	2	181	oas:443118|oas:101122148|	CREB| |	0.541312	0.804796	no
Bile secretion	oas04976	.	.	.	.	1	83	oas:101108785|	PRKACB|	0.566113	0.804796	no
Cardiac muscle contraction	oas04260	.	.	.	.	1	84	oas:101105365|	CACNA2D3|	0.570412	0.804796	no
GnRH signaling pathway	oas04912	.	.	.	.	1	87	oas:101108785|	PRKACB|	0.583055	0.804796	no
GABAergic synapse	oas04727	.	.	.	.	1	88	oas:101108785|	PRKACB|	0.587187	0.804796	no
Apoptosis	oas04210	.	.	.	.	1	88	oas:101108785|	PRKACB|	0.587187	0.804796	no
Gap junction	oas04540	.	.	.	.	1	89	oas:101108785|	PRKACB|	0.591278	0.804796	no
Salivary secretion	oas04970	.	.	.	.	1	90	oas:101108785|	PRKACB|	0.595328	0.804796	no
Salmonella infection	oas05132	.	.	.	.	1	90	oas:101103800|	ROCK2|	0.595328	0.804796	no
Progesterone-mediated oocyte maturation	oas04914	.	.	.	.	1	93	oas:101108785|	PRKACB|	0.607242	0.805975	no
Morphine addiction	oas05032	.	.	.	.	1	93	oas:101108785|	PRKACB|	0.607242	0.805975	no
Huntington's disease	oas05016	.	.	.	.	2	208	oas:443118|oas:101122320|	CREB|AP2M1|	0.616123	0.810395	no
Proteoglycans in cancer	oas05205	.	.	.	.	2	214	oas:101108785|oas:101103800|	PRKACB|ROCK2|	0.631426	0.811578	no
Inflammatory mediator regulation of TRP channels	oas04750	.	.	.	.	1	100	oas:101108785|	PRKACB|	0.633698	0.811578	no
Retrograde endocannabinoid signaling	oas04723	.	.	.	.	1	104	oas:101108785|	PRKACB|	0.648011	0.822692	no
Serotonergic synapse	oas04726	.	.	.	.	1	109	oas:101108785|	PRKACB|	0.665121	0.832886	no
Glutamatergic synapse	oas04724	.	.	.	.	1	113	oas:101108785|	PRKACB|	0.678211	0.832886	no
Oocyte meiosis	oas04114	.	.	.	.	1	115	oas:101108785|	PRKACB|	0.684564	0.832886	no
Leukocyte transendothelial migration	oas04670	.	.	.	.	1	123	oas:101103800|	ROCK2|	0.708749	0.855185	no
Osteoclast differentiation	oas04380	.	.	.	.	1	127	oas:443118|	CREB|	0.72014	0.861807	no
Systemic lupus erythematosus	oas05322	.	.	.	.	1	145	oas:101122148|	|	0.76615	0.875715	no
Hepatitis B	oas05161	.	.	.	.	1	148	oas:443118|	CREB|	0.773049	0.875715	no
Parkinson's disease	oas05012	.	.	.	.	1	166	oas:101108785|	PRKACB|	0.810389	0.893713	no
MicroRNAs in cancer	oas05206	.	.	.	.	1	184	oas:101115714|	RPS6KA5|	0.841607	0.893713	no
Calcium signaling pathway	oas04020	.	.	.	.	1	186	oas:101108785|	PRKACB|	0.844743	0.893713	no
Herpes simplex infection	oas05168	.	.	.	.	1	213	oas:100125623|	|	0.881492	0.913457	no
Regulation of actin cytoskeleton	oas04810	.	.	.	.	1	220	oas:101103800|	ROCK2|	0.889513	0.914569	no
Ribosome	oas03010	.	.	.	.	1	240	oas:101115288|	RPL21|	0.90957	0.928652	no
Olfactory transduction	oas04740	.	.	.	.	1	832	oas:101108785|	PRKACB|	0.999777	0.999777	no
