# Supplementary material for: Exploring the roles of fecundity-related long non-coding RNAs and mRNAs in the adrenal glands of small-tailed Han Sheep
Source: BMC Genet. 2020 Apr 6;21:39. doi: 10.1186/s12863-020-00850-6 (PMC7137433; doi:10.1186/s12863-020-00850-6)
Supplement: Supplementary file 6 — Additional file 6: Table S6. KEGG enrichment analysis of differentially expressed lncRNAs between follicular phase and luteal phase in MM and WW sheep. [file 12863_2020_850_MOESM6_ESM.xlsx]

## Sheet: Sheet1
Table S6 KEGG enrichment analysis of differentially expressed lncRNAs between follicular phase and luteal phase in MM sheep
#Term	ID	Up_Input number	UP_Background number	Up_KO	Up_Genename	Down_Input number	Down_Background number	Down_KO	Down_Genename	P-Value	Corrected P-Value	Cis/trans	Significant
Arrhythmogenic right ventricular cardiomyopathy (ARVC)	oas05412	1	70	oas:101115719|	ITGA2B|	2	70	oas:101121501|oas:101105365|	CTNNA2|CACNA2D3|	0.039383	0.122188	trans	yes
Hypertrophic cardiomyopathy (HCM)	oas05410	1	77	oas:101115719|	ITGA2B|	1	77	oas:101105365|	CACNA2D3|	0.0431868	0.122188	trans	yes
Dilated cardiomyopathy	oas05414	1	83	oas:101115719|	ITGA2B|	1	83	oas:101105365|	CACNA2D3|	0.0464361	0.122188	trans	yes
ECM-receptor interaction	oas04512	1	89	oas:101115719|	ITGA2B|	3	89	oas:101120867|oas:101116748|oas:101114861|	SV2B|TNN| |	0.0496751	0.122188	trans	yes
Hematopoietic cell lineage	oas04640	1	90	oas:101115719|	ITGA2B|	1	90	oas:101114861|	|	0.0502139	0.122188	trans	no
Small cell lung cancer	oas05222	1	94	oas:101115719|	ITGA2B|	1	94	oas:101112782|	PIAS2|	0.0523665	0.122188	trans	no
Dopaminergic synapse	oas04728	1	131	oas:100037703|	|	2	131	oas:101106765|oas:101106864|	DDC|PLCB4|	0.0720638	0.128877	trans	no
Platelet activation	oas04611	1	134	oas:101115719|	ITGA2B|	2	134	oas:101105277|oas:101106864|	LCP2|PLCB4|	0.0736441	0.128877	trans	no
Purine metabolism	oas00230	1	175	oas:101108212|	GUCY2C|	2	175	oas:101103503|oas:101121508|	AMPD3|PDE1C|	0.0949925	0.137547	trans	no
Focal adhesion	oas04510	1	210	oas:101115719|	ITGA2B|	1	210	oas:101116748|	TNN|	0.112854	0.137547	trans	no
Rap1 signaling pathway	oas04015	1	212	oas:101115719|	ITGA2B|	4	212	oas:101105277|oas:101112448|oas:101106864|oas:780507|	LCP2|SIPA1L2|PLCB4| |	0.113865	0.137547	trans	no
Regulation of actin cytoskeleton	oas04810	1	220	oas:101115719|	ITGA2B|	3	220	oas:780507|oas:101104664|oas:101113308|	|APC|ABI2|	0.117897	0.137547	trans	no
Pathways in cancer	oas05200	1	336	oas:101115719|	ITGA2B|	6	336	oas:780507|oas:101112782|oas:101104664|oas:101114169|oas:101121501|oas:494191|	|PIAS2|APC|GLI2|CTNNA2|TGFBR2|	0.174483	0.183891	trans	no
PI3K-Akt signaling pathway	oas04151	1	356	oas:101115719|	ITGA2B|	2	356	oas:780507|oas:101116748|	|TNN|	0.183891	0.183891	trans	no
Glutamatergic synapse	oas04724	.	.	.	.	4	113	oas:101116743|oas:101106864|oas:101107319|oas:101117366|	DLG4|PLCB4|GRIK1|ADRBK2|	0.000348755	0.065566	trans	yes
Cysteine and methionine metabolism	oas00270	.	.	.	.	2	40	oas:100500777|oas:100500776|	DNMT3B|DNMT3A|	0.0304817	0.906654	trans	yes
Ribosome biogenesis in eukaryotes	oas03008	.	.	.	.	3	80	oas:101109079|oas:101109229|oas:100302079|	|WDR3|RAN|	0.0367707	0.906654	trans	yes
cGMP-PKG signaling pathway	oas04022	.	.	.	.	5	171	oas:101114076|oas:101111207|oas:101109816|oas:101106864|oas:101120753|	GTF2IRD1|ATP2A3|ADORA1|PLCB4|SLC8A3|	0.0388403	0.906654	trans	yes
Sulfur relay system	oas04122	.	.	.	.	1	9	oas:101106960|	CTU2|	0.0407888	0.906654	trans	yes
Nucleotide excision repair	oas03420	.	.	.	.	2	43	oas:101109650|oas:101109650|	XPC|XPC|	0.0480731	0.906654	trans	yes
Metabolic pathways	oas01100	.	.	.	.	25	1256	oas:101123108|oas:101112333|oas:101114227|oas:101108754|oas:101104544|oas:100500777|oas:101102554|oas:101103503|oas:101113394|oas:101118455|oas:101111344|oas:101122555|oas:100500776|oas:101102720|oas:101110043|oas:101111925|oas:101106864|oas:101123013|oas:101116572|oas:101113054|oas:101110910|oas:101106765|oas:101119565|oas:101120375|oas:100528012|	PIK3C2G|PHOSPHO1|FLAD1|GALK2|B3GALNT1|DNMT3B|RIMKLB|AMPD3|EXTL1| |PLCD4|AGPHD1|DNMT3A|DGKB|ATP6V1E2|ACAA2|PLCB4|RPE|MAN2A1|PLB1|IDH3G|DDC|THTPA| |HMBS|	0.0493707	0.906654	trans	yes
Vasopressin-regulated water reabsorption	oas04962	.	.	.	.	2	47	oas:101102461|oas:101118215|	|DYNC2H1|	0.0627736	0.906654	trans	no
Neuroactive ligand-receptor interaction	oas04080	.	.	.	.	7	286	oas:101107319|oas:101113228|oas:101109816|oas:101113565|oas:101102492|oas:101117637|oas:101121614|	GRIK1|LHCGR, LH/CG-R, LHR, LSH-R|ADORA1|GABRA3| |P2RY14|CHRNB1|	0.0645504	0.906654	trans	no
Calcium signaling pathway	oas04020	.	.	.	.	7	186	oas:101113228|oas:101111344|oas:101111207|oas:101106864|oas:101120753|oas:101121508|oas:101121067|	LHCGR, LH/CG-R, LHR, LSH-R|PLCD4|ATP2A3|PLCB4|SLC8A3|PDE1C|GNA14|	0.0651096	0.906654	trans	no
Riboflavin metabolism	oas00740	.	.	.	.	1	12	oas:101114227|	FLAD1|	0.0735663	0.906654	trans	no
Cocaine addiction	oas05030	.	.	.	.	2	49	oas:101116743|oas:101106765|	DLG4|DDC|	0.086001	0.906654	trans	no
Endometrial cancer	oas05213	.	.	.	.	2	52	oas:101104664|oas:101121501|	APC|CTNNA2|	0.0901421	0.906654	trans	no
Circadian entrainment	oas04713	.	.	.	.	3	96	oas:101108006|oas:100125623|oas:101106864|	NOS1AP| |PLCB4|	0.0904582	0.906654	trans	no
Malaria	oas05144	.	.	.	.	2	53	oas:101108398|oas:101114861|	SDC2| |	0.105192	0.906654	trans	no
Hippo signaling pathway	oas04390	.	.	.	.	10	153	oas:101116743|oas:101107136|oas:101104867|oas:101123123|oas:101104664|oas:101114169|oas:101122867|oas:101121501|oas:494191|oas:443229|	DLG4|FBXW11|DLG2|MOB1B|APC|GLI2|LATS1|CTNNA2|TGFBR2|SMAD1|	0.115773	0.906654	trans	no
Ubiquitin mediated proteolysis	oas04120	.	.	.	.	4	149	oas:101112782|oas:101107136|oas:101116609|oas:101106406|	PIAS2|FBXW11|UBA3| |	0.12343	0.906654	trans	no
Glycerophospholipid metabolism	oas00564	.	.	.	.	3	101	oas:101112333|oas:101102720|oas:101113054|	PHOSPHO1|DGKB|PLB1|	0.148673	0.906654	trans	no
2-Oxocarboxylic acid metabolism	oas01210	.	.	.	.	1	17	oas:101110910|	IDH3G|	0.151105	0.906654	trans	no
Basal cell carcinoma	oas05217	.	.	.	.	2	56	oas:101114169|oas:101104664|	GLI2|APC|	0.152639	0.906654	trans	no
Cytosolic DNA-sensing pathway	oas04623	.	.	.	.	2	58	oas:101116705|oas:101110830|	IL33|TBK1|	0.159514	0.906654	trans	no
Oocyte meiosis	oas04114	.	.	.	.	3	115	oas:101121915|oas:101107136|oas:101116829|	RPS6KA6|FBXW11|PTTG1|	0.165789	0.906654	trans	no
Phenylalanine metabolism	oas00360	.	.	.	.	1	21	oas:101106765|	DDC|	0.189094	0.906654	trans	no
Long-term potentiation	oas04720	.	.	.	.	2	67	oas:101121915|oas:101106864|	RPS6KA6|PLCB4|	0.191827	0.906654	trans	no
Amoebiasis	oas05146	.	.	.	.	3	113	oas:101121067|oas:101120129|oas:101106864|	GNA14| |PLCB4|	0.198359	0.906654	trans	no
Thyroid hormone signaling pathway	oas04919	.	.	.	.	3	118	oas:101104249|oas:101106864|oas:101111344|	NCOA2|PLCB4|PLCD4|	0.200907	0.906654	trans	no
Chagas disease (American trypanosomiasis)	oas05142	.	.	.	.	3	115	oas:101121067|oas:494191|oas:101106864|	GNA14|TGFBR2|PLCB4|	0.201189	0.906654	trans	no
Lysosome	oas04142	.	.	.	.	3	119	oas:100145858|oas:101118077|oas:101104538|	NAGA|AP3M2|SORT1|	0.217742	0.906654	trans	no
Vitamin digestion and absorption	oas04977	.	.	.	.	1	22	oas:101113054|	PLB1|	0.218777	0.906654	trans	no
PPAR signaling pathway	oas03320	.	.	.	.	2	70	oas:101108178|oas:101114861|	SORBS1| |	0.224765	0.906654	trans	no
Colorectal cancer	oas05210	.	.	.	.	2	70	oas:101104664|oas:494191|	APC|TGFBR2|	0.238091	0.906654	trans	no
Neurotrophin signaling pathway	oas04722	.	.	.	.	3	123	oas:101121915|oas:101115774|oas:101104538|	RPS6KA6|KIDINS220|SORT1|	0.23916	0.906654	trans	no
Glycosaminoglycan biosynthesis - heparan sulfate / heparin	oas00534	.	.	.	.	1	24	oas:101113394|	EXTL1|	0.242792	0.906654	trans	no
Fatty acid elongation	oas00062	.	.	.	.	1	24	oas:101111925|	ACAA2|	0.254845	0.906654	trans	no
Histidine metabolism	oas00340	.	.	.	.	1	24	oas:101106765|	DDC|	0.255411	0.906654	trans	no
Inositol phosphate metabolism	oas00562	.	.	.	.	3	61	oas:101123108|oas:101106864|oas:101111344|	PIK3C2G|PLCB4|PLCD4|	0.278189	0.906654	trans	no
Influenza A	oas05164	.	.	.	.	4	180	oas:101107358|oas:101109079|oas:101110830|oas:101116705|	EIF2AK4| |TBK1|IL33|	0.291749	0.906654	trans	no
Adipocytokine signaling pathway	oas04920	.	.	.	.	2	74	oas:101109792|oas:101114861|	NPY| |	0.300612	0.906654	trans	no
Dorso-ventral axis formation	oas04320	.	.	.	.	1	25	oas:101106482|	SPIRE1|	0.300612	0.906654	trans	no
Biosynthesis of amino acids	oas01230	.	.	.	.	2	75	oas:101123013|oas:101110910|	RPE|IDH3G|	0.302666	0.906654	trans	no
RIG-I-like receptor signaling pathway	oas04622	.	.	.	.	2	76	oas:101103677|oas:101110830|	AZI2|TBK1|	0.309042	0.906654	trans	no
Collecting duct acid secretion	oas04966	.	.	.	.	1	27	oas:101110043|	ATP6V1E2|	0.31393	0.906654	trans	no
Butanoate metabolism	oas00650	.	.	.	.	1	28	oas:101120375|	|	0.314004	0.906654	trans	no
TGF-beta signaling pathway	oas04350	.	.	.	.	2	78	oas:494191|oas:443229|	TGFBR2|SMAD1|	0.318373	0.906654	trans	no
Signaling pathways regulating pluripotency of stem cells	oas04550	.	.	.	.	5	141	oas:780507|oas:101104664|oas:101110180|oas:443229|oas:101111867|	|APC|LIF|SMAD1|ACVR1C|	0.324302	0.906654	trans	no
alpha-Linolenic acid metabolism	oas00592	.	.	.	.	1	29	oas:101113054|	PLB1|	0.32697	0.906654	trans	no
Pentose and glucuronate interconversions	oas00040	.	.	.	.	1	29	oas:101123013|	RPE|	0.32697	0.906654	trans	no
Pentose phosphate pathway	oas00030	.	.	.	.	1	30	oas:101123013|	RPE|	0.336133	0.906654	trans	no
Fructose and mannose metabolism	oas00051	.	.	.	.	1	30	oas:101107621|	PFKFB3|	0.336133	0.906654	trans	no
Wnt signaling pathway	oas04310	.	.	.	.	3	141	oas:101107136|oas:101104664|oas:101106864|	FBXW11|APC|PLCB4|	0.336133	0.906654	trans	no
Epstein-Barr virus infection	oas05169	.	.	.	.	4	196	oas:101107358|oas:100302079|oas:101110830|oas:101109136|	EIF2AK4|RAN|TBK1|GTF2E1|	0.336148	0.906654	trans	no
Prion diseases	oas05020	.	.	.	.	1	33	oas:101112759|	NCAM1|	0.346928	0.906654	trans	no
beta-Alanine metabolism	oas00410	.	.	.	.	1	32	oas:101118975|	SMOX|	0.350299	0.906654	trans	no
Galactose metabolism	oas00052	.	.	.	.	1	32	oas:101108754|	GALK2|	0.350671	0.906654	trans	no
Citrate cycle (TCA cycle)	oas00020	.	.	.	.	1	33	oas:101110910|	IDH3G|	0.356553	0.906654	trans	no
Salivary secretion	oas04970	.	.	.	.	2	90	oas:101117313|oas:101106864|	|PLCB4|	0.362416	0.906654	trans	no
Salmonella infection	oas05132	.	.	.	.	2	90	oas:101104595|oas:101118215|	LBP|DYNC2H1|	0.367997	0.906654	trans	no
Glycosphingolipid biosynthesis - globo series	oas00603	.	.	.	.	2	15	oas:101104544|oas:100145858|	B3GALNT1|NAGA|	0.368259	0.906654	trans	no
Phosphatidylinositol signaling system	oas04070	.	.	.	.	4	80	oas:101123108|oas:101102720|oas:101106864|oas:101111344|	PIK3C2G|DGKB|PLCB4|PLCD4|	0.371591	0.906654	trans	no
Tyrosine metabolism	oas00350	.	.	.	.	1	34	oas:101106765|	DDC|	0.374081	0.906654	trans	no
Linoleic acid metabolism	oas00591	.	.	.	.	1	35	oas:101113054|	PLB1|	0.378276	0.906654	trans	no
Axon guidance	oas04360	.	.	.	.	5	127	oas:100125613|oas:101102193|oas:101113321|oas:101123150|oas:101118949|	|ABLIM1|SEMA3D|SEMA5A|ABLIM3|	0.384801	0.906654	trans	no
African trypanosomiasis	oas05143	.	.	.	.	1	35	oas:101106864|	PLCB4|	0.388388	0.906654	trans	no
Adrenergic signaling in cardiomyocytes	oas04261	.	.	.	.	3	151	oas:101106864|oas:101105365|oas:100125358|	PLCB4|CACNA2D3|CREM|	0.388388	0.906654	trans	no
Herpes simplex infection	oas05168	.	.	.	.	4	213	oas:101114076|oas:101107358|oas:100125623|oas:101110830|	GTF2IRD1|EIF2AK4| |TBK1|	0.398336	0.906654	trans	no
HTLV-I infection	oas05166	.	.	.	.	5	275	oas:101104664|oas:494191|oas:101116829|oas:100125358|oas:100302079|	APC|TGFBR2|PTTG1|CREM|RAN|	0.398336	0.906654	trans	no
Adherens junction	oas04520	.	.	.	.	4	73	oas:780507|oas:101108178|oas:101121501|oas:494191|	|SORBS1|CTNNA2|TGFBR2|	0.402845	0.906654	trans	no
Alanine, aspartate and glutamate metabolism	oas00250	.	.	.	.	1	36	oas:101102554|	RIMKLB|	0.409055	0.906654	trans	no
Porphyrin and chlorophyll metabolism	oas00860	.	.	.	.	1	37	oas:100528012|	HMBS|	0.415351	0.906654	trans	no
Aldosterone-regulated sodium reabsorption	oas04960	.	.	.	.	1	39	oas:443032|	SFN|	0.41775	0.906654	trans	no
Pancreatic secretion	oas04972	.	.	.	.	2	100	oas:101111207|oas:101106864|	ATP2A3|PLCB4|	0.41775	0.906654	trans	no
Endocytosis	oas04144	.	.	.	.	4	226	oas:101110388|oas:494191|oas:101117366|oas:101110462|	SH3KBP1|TGFBR2|ADRBK2|EPS15|	0.427221	0.906654	trans	no
Nicotine addiction	oas05033	.	.	.	.	1	42	oas:101113565|	GABRA3|	0.427221	0.906654	trans	no
Jak-STAT signaling pathway	oas04630	.	.	.	.	3	167	oas:101112782|oas:100272002|oas:101110180|	PIAS2|PIM1|LIF|	0.436539	0.906654	trans	no
Basal transcription factors	oas03022	.	.	.	.	3	44	oas:101114076|oas:101109836|oas:101109136|	GTF2IRD1|TAF8|GTF2E1|	0.442018	0.906654	trans	no
Toll-like receptor signaling pathway	oas04620	.	.	.	.	2	104	oas:101104595|oas:101110830|	LBP|TBK1|	0.442018	0.906654	trans	no
Retrograde endocannabinoid signaling	oas04723	.	.	.	.	2	104	oas:101113565|oas:101106864|	GABRA3|PLCB4|	0.442018	0.906654	trans	no
Fatty acid degradation	oas00071	.	.	.	.	1	43	oas:101111925|	ACAA2|	0.445705	0.906654	trans	no
Phagosome	oas04145	.	.	.	.	3	169	oas:101114861|oas:101110043|oas:101118215|	|ATP6V1E2|DYNC2H1|	0.445705	0.906654	trans	no
Endocrine and other factor-regulated calcium reabsorption	oas04961	.	.	.	.	1	44	oas:101106864|	PLCB4|	0.454723	0.906654	trans	no
Tryptophan metabolism	oas00380	.	.	.	.	1	44	oas:101106765|	DDC|	0.458094	0.906654	trans	no
TNF signaling pathway	oas04668	.	.	.	.	2	110	oas:101122741|oas:101110180|	CASP7|LIF|	0.463595	0.906654	trans	no
Cell adhesion molecules (CAMs)	oas04514	.	.	.	.	6	156	oas:101112759|oas:101106001|oas:100170329|oas:101108398|oas:101115479|oas:101116672|	NCAM1|NRCAM|GLYCAM1, GlyCAM-1|SDC2|CADM1|MAG|	0.46376	0.906654	trans	no
Serotonergic synapse	oas04726	.	.	.	.	2	109	oas:101106765|oas:101106864|	DDC|PLCB4|	0.470219	0.906654	trans	no
Carbon metabolism	oas01200	.	.	.	.	2	109	oas:101123013|oas:101110910|	RPE|IDH3G|	0.478543	0.906654	trans	no
Valine, leucine and isoleucine degradation	oas00280	.	.	.	.	1	47	oas:101111925|	ACAA2|	0.480908	0.906654	trans	no
MicroRNAs in cancer	oas05206	.	.	.	.	6	184	oas:101120020|oas:100500777|oas:100272002|oas:101104664|oas:101116748|oas:100500776|	DICER1|DNMT3B|PIM1|APC|TNN|DNMT3A|	0.494744	0.906654	trans	no
N-Glycan biosynthesis	oas00510	.	.	.	.	1	48	oas:101116572|	MAN2A1|	0.495415	0.906654	trans	no
Fatty acid metabolism	oas01212	.	.	.	.	1	48	oas:101111925|	ACAA2|	0.505838	0.906654	trans	no
Fat digestion and absorption	oas04975	.	.	.	.	1	51	oas:101114861|	|	0.51388	0.906654	trans	no
Amino sugar and nucleotide sugar metabolism	oas00520	.	.	.	.	1	48	oas:101108754|	GALK2|	0.515379	0.906654	trans	no
Ether lipid metabolism	oas00565	.	.	.	.	1	49	oas:101113054|	PLB1|	0.515849	0.906654	trans	no
Mineral absorption	oas04978	.	.	.	.	1	50	oas:101118415|	|	0.515849	0.906654	trans	no
Lysine degradation	oas00310	.	.	.	.	1	54	oas:101122555|	AGPHD1|	0.521791	0.906654	trans	no
MAPK signaling pathway	oas04010	.	.	.	.	4	255	oas:101121915|oas:780507|oas:494191|oas:101105365|	RPS6KA6| |TGFBR2|CACNA2D3|	0.521791	0.906654	trans	no
Chemokine signaling pathway	oas04062	.	.	.	.	3	182	oas:101117971|oas:101117366|oas:101106864|	|ADRBK2|PLCB4|	0.523498	0.906654	trans	no
Glutathione metabolism	oas00480	.	.	.	.	1	53	oas:101108705|	|	0.53137	0.906654	trans	no
ABC transporters	oas02010	.	.	.	.	1	55	oas:101115555|	ABCA6|	0.54061	0.906654	trans	no
Alzheimer's disease	oas05010	.	.	.	.	3	192	oas:101122741|oas:101111207|oas:101106864|	CASP7|ATP2A3|PLCB4|	0.54061	0.906654	trans	no
AMPK signaling pathway	oas04152	.	.	.	.	2	126	oas:101107621|oas:101114861|	PFKFB3| |	0.544762	0.906654	trans	no
Ovarian steroidogenesis	oas04913	.	.	.	.	1	56	oas:101113228|	LHCGR, LH/CG-R, LHR, LSH-R|	0.545456	0.906654	trans	no
Osteoclast differentiation	oas04380	.	.	.	.	2	127	oas:101105277|oas:494191|	LCP2|TGFBR2|	0.552172	0.906654	trans	no
Amyotrophic lateral sclerosis (ALS)	oas05014	.	.	.	.	1	58	oas:101107472|	NEFH|	0.552172	0.906654	trans	no
Acute myeloid leukemia	oas05221	.	.	.	.	1	58	oas:100272002|	PIM1|	0.552172	0.906654	trans	no
Hedgehog signaling pathway	oas04340	.	.	.	.	3	53	oas:101114169|oas:101109276|oas:101107136|	GLI2|CSNK1G1|FBXW11|	0.554541	0.906654	trans	no
Long-term depression	oas04730	.	.	.	.	1	59	oas:101106864|	PLCB4|	0.559461	0.906654	trans	no
Glycerolipid metabolism	oas00561	.	.	.	.	1	59	oas:101102720|	DGKB|	0.566632	0.906654	trans	no
Hepatitis C	oas05160	.	.	.	.	2	132	oas:101107358|oas:101110830|	EIF2AK4|TBK1|	0.573687	0.906654	trans	no
Drug metabolism - cytochrome P450	oas00982	.	.	.	.	1	60	oas:101108705|	|	0.580693	0.906654	trans	no
Metabolism of xenobiotics by cytochrome P450	oas00980	.	.	.	.	1	62	oas:101108705|	|	0.587454	0.906654	trans	no
Cell cycle	oas04110	.	.	.	.	2	134	oas:443032|oas:101116829|	SFN|PTTG1|	0.594171	0.906654	trans	no
Measles	oas05162	.	.	.	.	2	136	oas:101107358|oas:101110830|	EIF2AK4|TBK1|	0.600778	0.906654	trans	no
Pancreatic cancer	oas05212	.	.	.	.	1	64	oas:494191|	TGFBR2|	0.607278	0.906654	trans	no
Tight junction	oas04530	.	.	.	.	2	135	oas:101120218|oas:101121501|	MPDZ|CTNNA2|	0.608982	0.906654	trans	no
Arginine and proline metabolism	oas00330	.	.	.	.	1	64	oas:101118975|	SMOX|	0.61633	0.906654	trans	no
mTOR signaling pathway	oas04150	.	.	.	.	1	66	oas:101121915|	RPS6KA6|	0.618077	0.906654	trans	no
Synaptic vesicle cycle	oas04721	.	.	.	.	1	67	oas:101110043|	ATP6V1E2|	0.619963	0.906654	trans	no
Amphetamine addiction	oas05031	.	.	.	.	1	67	oas:101106765|	DDC|	0.619963	0.906654	trans	no
Fc epsilon RI signaling pathway	oas04664	.	.	.	.	1	66	oas:101105277|	LCP2|	0.622307	0.906654	trans	no
Melanoma	oas05218	.	.	.	.	1	69	oas:780507|	|	0.626152	0.906654	trans	no
Thyroid hormone synthesis	oas04918	.	.	.	.	1	70	oas:101106864|	PLCB4|	0.626152	0.906654	trans	no
Gastric acid secretion	oas04971	.	.	.	.	1	72	oas:101106864|	PLCB4|	0.63224	0.906654	trans	no
Chemical carcinogenesis	oas05204	.	.	.	.	1	73	oas:101108705|	|	0.642915	0.906654	trans	no
Spliceosome	oas03040	.	.	.	.	2	151	oas:101104061|oas:101102755|	HNRNPM|CWC15|	0.64412	0.906654	trans	no
Legionellosis	oas05134	.	.	.	.	1	75	oas:101122741|	CASP7|	0.650907	0.906654	trans	no
Chronic myeloid leukemia	oas05220	.	.	.	.	1	75	oas:494191|	TGFBR2|	0.654849	0.906654	trans	no
Arachidonic acid metabolism	oas00590	.	.	.	.	1	77	oas:101113054|	PLB1|	0.655618	0.906654	trans	no
p53 signaling pathway	oas04115	.	.	.	.	1	78	oas:443032|	SFN|	0.655618	0.906654	trans	no
Pertussis	oas05133	.	.	.	.	1	77	oas:101122741|	CASP7|	0.658756	0.906654	trans	no
Oxytocin signaling pathway	oas04921	.	.	.	.	2	157	oas:101105365|oas:101106864|	CACNA2D3|PLCB4|	0.666745	0.906654	trans	no
Ras signaling pathway	oas04014	.	.	.	.	3	233	oas:780507|oas:101110179|oas:101110830|	|KSR2|TBK1|	0.666745	0.906654	trans	no
Oxidative phosphorylation	oas00190	.	.	.	.	2	159	oas:101118455|oas:101110043|	|ATP6V1E2|	0.672174	0.906654	trans	no
Bacterial invasion of epithelial cells	oas05100	.	.	.	.	1	80	oas:101121501|	CTNNA2|	0.672174	0.906654	trans	no
Cytokine-cytokine receptor interaction	oas04060	.	.	.	.	3	235	oas:101110180|oas:101117971|oas:494191|	LIF| |TGFBR2|	0.682767	0.906654	trans	no
Prolactin signaling pathway	oas04917	.	.	.	.	1	82	oas:101113228|	LHCGR, LH/CG-R, LHR, LSH-R|	0.687935	0.906654	trans	no
Cardiac muscle contraction	oas04260	.	.	.	.	1	84	oas:101105365|	CACNA2D3|	0.698021	0.906654	trans	no
RNA transport	oas03013	.	.	.	.	2	167	oas:101109079|oas:100302079|	|RAN|	0.702941	0.906654	trans	no
Transcriptional misregulation in cancer	oas05202	.	.	.	.	2	168	oas:494191|oas:443229|	TGFBR2|SMAD1|	0.712542	0.906654	trans	no
GnRH signaling pathway	oas04912	.	.	.	.	1	87	oas:101106864|	PLCB4|	0.712542	0.906654	trans	no
Insulin secretion	oas04911	.	.	.	.	1	86	oas:101106864|	PLCB4|	0.713178	0.906654	trans	no
Prostate cancer	oas05215	.	.	.	.	1	87	oas:780507|	|	0.721834	0.906654	trans	no
ErbB signaling pathway	oas04012	.	.	.	.	1	87	oas:101103724|	EREG|	0.721834	0.906654	trans	no
GABAergic synapse	oas04727	.	.	.	.	1	88	oas:101113565|	GABRA3|	0.726367	0.906654	trans	no
Apoptosis	oas04210	.	.	.	.	1	88	oas:101122741|	CASP7|	0.732825	0.906654	trans	no
Protein processing in endoplasmic reticulum	oas04141	.	.	.	.	2	176	oas:101107358|oas:101108761|	EIF2AK4|UGGT2|	0.735214	0.906654	trans	no
Gap junction	oas04540	.	.	.	.	1	89	oas:101106864|	PLCB4|	0.739115	0.906654	trans	no
NF-kappa B signaling pathway	oas04064	.	.	.	.	1	89	oas:101104595|	LBP|	0.740297	0.906654	trans	no
Alcoholism	oas05034	.	.	.	.	2	181	oas:101109792|oas:101106765|	NPY|DDC|	0.743774	0.906654	trans	no
Progesterone-mediated oocyte maturation	oas04914	.	.	.	.	1	93	oas:101121915|	RPS6KA6|	0.745439	0.906654	trans	no
mRNA surveillance pathway	oas03015	.	.	.	.	1	99	oas:101109079|	|	0.752059	0.906654	trans	no
Rheumatoid arthritis	oas05323	.	.	.	.	1	100	oas:101110043|	ATP6V1E2|	0.760077	0.906654	trans	no
Inflammatory mediator regulation of TRP channels	oas04750	.	.	.	.	1	100	oas:101106864|	PLCB4|	0.763026	0.906654	trans	no
Estrogen signaling pathway	oas04915	.	.	.	.	1	102	oas:101106864|	PLCB4|	0.763988	0.906654	trans	no
Natural killer cell mediated cytotoxicity	oas04650	.	.	.	.	1	105	oas:101105277|	LCP2|	0.763988	0.906654	trans	no
T cell receptor signaling pathway	oas04660	.	.	.	.	1	108	oas:101105277|	LCP2|	0.763988	0.906654	trans	no
Melanogenesis	oas04916	.	.	.	.	1	101	oas:101106864|	PLCB4|	0.765878	0.906654	trans	no
HIF-1 signaling pathway	oas04066	.	.	.	.	1	109	oas:101107621|	PFKFB3|	0.767836	0.906654	trans	no
Cholinergic synapse	oas04725	.	.	.	.	1	114	oas:101106864|	PLCB4|	0.767836	0.906654	trans	no
Protein digestion and absorption	oas04974	.	.	.	.	1	115	oas:101120753|	SLC8A3|	0.771621	0.906654	trans	no
Huntington's disease	oas05016	.	.	.	.	2	208	oas:101116743|oas:101106864|	DLG4|PLCB4|	0.771621	0.906654	trans	no
cAMP signaling pathway	oas04024	.	.	.	.	2	216	oas:101109792|oas:101109816|	NPY|ADORA1|	0.786155	0.912664	trans	no
Proteoglycans in cancer	oas05205	.	.	.	.	2	214	oas:780507|oas:101108398|	|SDC2|	0.787635	0.912664	trans	no
Leukocyte transendothelial migration	oas04670	.	.	.	.	1	123	oas:101121501|	CTNNA2|	0.800313	0.912664	trans	no
Vascular smooth muscle contraction	oas04270	.	.	.	.	1	126	oas:101106864|	PLCB4|	0.806245	0.912664	trans	no
FoxO signaling pathway	oas04068	.	.	.	.	1	132	oas:494191|	TGFBR2|	0.809405	0.912664	trans	no
Insulin signaling pathway	oas04910	.	.	.	.	1	144	oas:101108178|	SORBS1|	0.809405	0.912664	trans	no
Hepatitis B	oas05161	.	.	.	.	1	148	oas:101110830|	TBK1|	0.812514	0.912664	trans	no
Olfactory transduction	oas04740	.	.	.	.	9	832	oas:101115413|oas:101105131|oas:101113374|oas:101104875|oas:101112863|oas:101112857|oas:101122231|oas:101106457|oas:101120242|	| | | | | | | | |	0.815572	0.912664	trans	no
Non-alcoholic fatty liver disease (NAFLD)	oas04932	.	.	.	.	1	177	oas:101122741|	CASP7|	0.824451	0.917141	trans	no
Tuberculosis	oas05152	.	.	.	.	1	193	oas:101104595|	LBP|	0.832904	0.918705	trans	no
Viral carcinogenesis	oas05203	.	.	.	.	1	220	oas:101109136|	GTF2E1|	0.83563	0.918705	trans	no
Ribosome	oas03010	.	.	.	.	1	240	oas:101104961|	|	0.848611	0.919775	trans	no
Morphine addiction	oas05032			.	.	4	93	oas:101113565|oas:101121508|oas:101109816|oas:101117366|	GABRA3|PDE1C|ADORA1|ADRBK2|	0.8614	0.919775	trans	no
Circadian rhythm	oas04710			.	.	2	32	oas:101107136|oas:100125623|	FBXW11| |	0.933012	0.953295	trans	no
Arrhythmogenic right ventricular cardiomyopathy (ARVC)	oas05412	1	70	oas:101114307|	ITGA1|	2	70	oas:101108767|oas:101108767|	CACNA1S|CACNA1S|	0.0242776	0.328876	cis	yes
Hypertrophic cardiomyopathy (HCM)	oas05410	1	77	oas:101114307|	ITGA1|	2	77	oas:101108767|oas:101108767|	CACNA1S|CACNA1S|	0.0307287	0.328876	cis	yes
Dilated cardiomyopathy	oas05414	1	83	oas:101114307|	ITGA1|	2	83	oas:101108767|oas:101108767|	CACNA1S|CACNA1S|	0.0369034	0.328876	cis	yes
Insulin secretion	oas04911	1	86	oas:101116105|	PLCB3|	2	86	oas:101108767|oas:101108767|	CACNA1S|CACNA1S|	0.0402111	0.328876	cis	yes
GnRH signaling pathway	oas04912	1	87	oas:101116105|	PLCB3|	2	87	oas:101108767|oas:101108767|	CACNA1S|CACNA1S|	0.041346	0.328876	cis	yes
Retrograde endocannabinoid signaling	oas04723	1	104	oas:101116105|	PLCB3|	2	104	oas:101108767|oas:101108767|	CACNA1S|CACNA1S|	0.0630342	0.385209	cis	no
Cholinergic synapse	oas04725	1	114	oas:101116105|	PLCB3|	2	114	oas:101108767|oas:101108767|	CACNA1S|CACNA1S|	0.0777964	0.440462	cis	no
Lysine degradation	oas00310	1	54	oas:101121289|	SUV420H2|	1	54	oas:101121766|	MLL5|	0.0819598	0.440462	cis	no
Long-term depression	oas04730	1	59	oas:101116105|	PLCB3|	1	59	oas:101117124|	PRKG1|	0.0947991	0.473995	cis	no
Gap junction	oas04540	1	89	oas:101116105|	PLCB3|	1	89	oas:101117124|	PRKG1|	0.180793	0.662907	cis	no
Nicotinate and nicotinamide metabolism	oas00760	1	25	oas:101116575|	BST1|	.	.	.	.	0.198859	0.674232	cis	no
Circadian entrainment	oas04713	1	96	oas:101116105|	PLCB3|	1	96	oas:101117124|	PRKG1|	0.202269	0.674232	cis	no
Inflammatory mediator regulation of TRP channels	oas04750	1	100	oas:101116105|	PLCB3|	1	100	oas:101105574|	PRKCH|	0.21467	0.674678	cis	no
Prion diseases	oas05020	1	33	oas:101122561|	STIP1|	.	.	.	.	0.251726	0.745256	cis	no
Amoebiasis	oas05146	1	113	oas:101116105|	PLCB3|	1	113	oas:100145880|	RAB7A|	0.255352	0.745256	cis	no
African trypanosomiasis	oas05143	1	35	oas:101116105|	PLCB3|	.	.	.	.	0.264391	0.745256	cis	no
Nucleotide excision repair	oas03420	1	43	oas:101109650|	XPC|	.	.	.	.	0.312953	0.748256	cis	no
Endocrine and other factor-regulated calcium reabsorption	oas04961	1	44	oas:101116105|	PLCB3|	.	.	.	.	0.318794	0.748256	cis	no
Wnt signaling pathway	oas04310	1	141	oas:101116105|	PLCB3|	1	141	oas:101120241|	CSNK1A1, CK1, CKI-alpha, ockIa|	0.342844	0.748256	cis	no
Endometrial cancer	oas05213	1	52	oas:780444|	BAD|	.	.	.	.	0.36378	0.748256	cis	no
Non-small cell lung cancer	oas05223	1	54	oas:780444|	BAD|	.	.	.	.	0.374556	0.748256	cis	no
Amyotrophic lateral sclerosis (ALS)	oas05014	1	58	oas:780444|	BAD|	.	.	.	.	0.395567	0.748256	cis	no
Acute myeloid leukemia	oas05221	1	58	oas:780444|	BAD|	.	.	.	.	0.395567	0.748256	cis	no
VEGF signaling pathway	oas04370	1	61	oas:780444|	BAD|	.	.	.	.	0.410863	0.748256	cis	no
Inositol phosphate metabolism	oas00562	1	61	oas:101116105|	PLCB3|	.	.	.	.	0.410863	0.748256	cis	no
Pancreatic cancer	oas05212	1	64	oas:780444|	BAD|	.	.	.	.	0.425774	0.748256	cis	no
Long-term potentiation	oas04720	1	67	oas:101116105|	PLCB3|	.	.	.	.	0.440309	0.748256	cis	no
Protein processing in endoplasmic reticulum	oas04141	1	176	oas:101121446|	HSPBP1|	1	176	oas:101113018|	|	0.44708	0.748256	cis	no
Melanoma	oas05218	1	69	oas:780444|	BAD|	.	.	.	.	0.449795	0.748256	cis	no
Colorectal cancer	oas05210	1	70	oas:780444|	BAD|	.	.	.	.	0.454477	0.748256	cis	no
Thyroid hormone synthesis	oas04918	1	70	oas:101116105|	PLCB3|	.	.	.	.	0.454477	0.748256	cis	no
Gastric acid secretion	oas04971	1	72	oas:101116105|	PLCB3|	.	.	.	.	0.463724	0.748256	cis	no
Chronic myeloid leukemia	oas05220	1	75	oas:780444|	BAD|	.	.	.	.	0.477303	0.748256	cis	no
RNA degradation	oas03018	1	76	oas:101111532|	C1D|	.	.	.	.	0.481753	0.748256	cis	no
Tuberculosis	oas05152	1	193	oas:780444|	BAD|	1	193	oas:100145880|	RAB7A|	0.494335	0.748256	cis	no
Phosphatidylinositol signaling system	oas04070	1	80	oas:101116105|	PLCB3|	.	.	.	.	0.499178	0.748256	cis	no
Prostate cancer	oas05215	1	87	oas:780444|	BAD|	.	.	.	.	0.52828	0.748256	cis	no
Apoptosis	oas04210	1	88	oas:780444|	BAD|	.	.	.	.	0.532298	0.748256	cis	no
ECM-receptor interaction	oas04512	1	89	oas:101114307|	ITGA1|	.	.	.	.	0.536281	0.748256	cis	no
Hematopoietic cell lineage	oas04640	1	90	oas:101114307|	ITGA1|	.	.	.	.	0.540231	0.748256	cis	no
Proteoglycans in cancer	oas05205	1	214	oas:101103889|	ERBB3|	1	214	oas:443519|	HIF1A|	0.54907	0.748256	cis	no
Melanogenesis	oas04916	1	101	oas:101116105|	PLCB3|	.	.	.	.	0.581531	0.77543	cis	no
Estrogen signaling pathway	oas04915	1	102	oas:101116105|	PLCB3|	.	.	.	.	0.585097	0.77543	cis	no
Glutamatergic synapse	oas04724	1	113	oas:101116105|	PLCB3|	.	.	.	.	0.622383	0.777163	cis	no
Chagas disease (American trypanosomiasis)	oas05142	1	115	oas:101116105|	PLCB3|	.	.	.	.	0.628795	0.777163	cis	no
Neurotrophin signaling pathway	oas04722	1	123	oas:780444|	BAD|	.	.	.	.	0.653377	0.789796	cis	no
AMPK signaling pathway	oas04152	1	126	oas:101116812|	PPP2R3B|	.	.	.	.	0.662171	0.791727	cis	no
Hepatitis C	oas05160	1	132	oas:780444|	BAD|	.	.	.	.	0.6791	0.795757	cis	no
Toxoplasmosis	oas05145	1	134	oas:780444|	BAD|	.	.	.	.	0.684552	0.795757	cis	no
Insulin signaling pathway	oas04910	1	144	oas:780444|	BAD|	.	.	.	.	0.710464	0.813298	cis	no
Hepatitis B	oas05161	1	148	oas:780444|	BAD|	.	.	.	.	0.720226	0.813298	cis	no
Chemokine signaling pathway	oas04062	1	182	oas:101116105|	PLCB3|	.	.	.	.	0.791018	0.840417	cis	no
MicroRNAs in cancer	oas05206	1	184	oas:101103889|	ERBB3|	.	.	.	.	0.794576	0.840417	cis	no
Viral carcinogenesis	oas05203	1	220	oas:780444|	BAD|	.	.	.	.	0.849236	0.881283	cis	no
Regulation of actin cytoskeleton	oas04810	1	220	oas:101114307|	ITGA1|	.	.	.	.	0.849236	0.881283	cis	no
Cytokine-cytokine receptor interaction	oas04060	1	235	oas:101115840|	VEGFB|	.	.	.	.	0.867487	0.891809	cis	no
Neuroactive ligand-receptor interaction	oas04080	1	286	oas:101104894|	HTR6|	.	.	.	.	0.914597	0.924004	cis	no
Cardiac muscle contraction	oas04260	2	84	oas:101121036|oas:101116886|	| |	2	84	oas:101108767|oas:101108767|	CACNA1S|CACNA1S|	0.00674916	0.247469	cis	yes
Serotonergic synapse	oas04726	2	109	oas:101104894|oas:101116105|	HTR6|PLCB3|	2	109	oas:101108767|oas:101108767|	CACNA1S|CACNA1S|	0.0158357	0.318692	cis	yes
cGMP-PKG signaling pathway	oas04022	2	171	oas:101116105|oas:780444|	PLCB3|BAD|	3	171	oas:101117124|oas:101108767|oas:101108767|	PRKG1|CACNA1S|CACNA1S|	0.0173832	0.318692	cis	yes
Platelet activation	oas04611	2	134	oas:101116105|oas:101115330|	PLCB3|FERMT3|	2	134	oas:101117124|oas:101117588|	PRKG1|SNAP23|	0.0302643	0.328876	cis	yes
Adrenergic signaling in cardiomyocytes	oas04261	2	151	oas:101116812|oas:101116105|	PPP2R3B|PLCB3|	2	151	oas:101108767|oas:101108767|	CACNA1S|CACNA1S|	0.0433963	0.328876	cis	yes
Salivary secretion	oas04970	2	90	oas:101116575|oas:101116105|	BST1|PLCB3|	1	90	oas:101117124|	PRKG1|	0.0448467	0.328876	cis	yes
mRNA surveillance pathway	oas03015	2	99	oas:101116812|oas:101120109|	PPP2R3B|PELO|	1	99	oas:101122696|	ACIN1|	0.056196	0.376314	cis	no
Thyroid hormone signaling pathway	oas04919	2	118	oas:101116105|oas:780444|	PLCB3|BAD|	1	118	oas:443519|	HIF1A|	0.0840882	0.440462	cis	no
cAMP signaling pathway	oas04024	2	216	oas:101104894|oas:780444|	HTR6|BAD|	2	216	oas:101108767|oas:101108767|	CACNA1S|CACNA1S|	0.118078	0.519543	cis	no
ErbB signaling pathway	oas04012	2	87	oas:101103889|oas:780444|	ERBB3|BAD|	.	.	.	.	0.174722	0.662907	cis	no
Pancreatic secretion	oas04972	2	100	oas:101116575|oas:101116105|	BST1|PLCB3|	.	.	.	.	0.21467	0.674678	cis	no
Endocytosis	oas04144	2	226	oas:101109689|oas:101103889|	RNF41|ERBB3|	1	226	oas:100145880|	RAB7A|	0.307899	0.748256	cis	no
Dopaminergic synapse	oas04728	2	131	oas:101116812|oas:101116105|	PPP2R3B|PLCB3|	.	.	.	.	0.311813	0.748256	cis	no
Ubiquitin mediated proteolysis	oas04120	2	149	oas:101120352|oas:101106605|	UBE2S|TRIM37|	.	.	.	.	0.36735	0.748256	cis	no
Rap1 signaling pathway	oas04015	2	212	oas:101115840|oas:101116105|	VEGFB|PLCB3|	.	.	.	.	0.544038	0.748256	cis	no
Pathways in cancer	oas05200	2	336	oas:101115840|oas:780444|	VEGFB|BAD|	1	336	oas:443519|	HIF1A|	0.550989	0.748256	cis	no
Ras signaling pathway	oas04014	2	233	oas:101115840|oas:780444|	VEGFB|BAD|	.	.	.	.	0.594917	0.777163	cis	no
Ribosome	oas03010	2	240	oas:101111180|oas:101120598|	|RPL28|	.	.	.	.	0.610912	0.777163	cis	no
Vascular smooth muscle contraction	oas04270	3	126	oas:100135445|oas:101116105|oas:101110925|	MYL6|PLCB3|MYL6B|	3	126	oas:101108767|oas:101105574|oas:101108767|	CACNA1S|PRKCH|CACNA1S|	0.00093886	0.0882827	cis	yes
Oxytocin signaling pathway	oas04921	3	157	oas:100135445|oas:101116105|oas:101110925|	MYL6|PLCB3|MYL6B|	2	157	oas:101108767|oas:101108767|	CACNA1S|CACNA1S|	0.0125542	0.318692	cis	yes
Calcium signaling pathway	oas04020	3	186	oas:101104894|oas:101116105|oas:101103889|	HTR6|PLCB3|ERBB3|	2	186	oas:101108767|oas:101108767|	CACNA1S|CACNA1S|	0.0237747	0.328876	cis	yes
Oxidative phosphorylation	oas00190	3	159	oas:101118232|oas:101121036|oas:101116886|	NDUFS5| | |	.	.	.	.	0.159338	0.662907	cis	no
Parkinson's disease	oas05012	3	166	oas:101118232|oas:101121036|oas:101116886|	NDUFS5| | |	.	.	.	.	0.173782	0.662907	cis	no
Non-alcoholic fatty liver disease (NAFLD)	oas04932	3	177	oas:101118232|oas:101121036|oas:101116886|	NDUFS5| | |	.	.	.	.	0.197177	0.674232	cis	no
Focal adhesion	oas04510	3	210	oas:101114307|oas:101115840|oas:780444|	ITGA1|VEGFB|BAD|	.	.	.	.	0.271002	0.745256	cis	no
Huntington's disease	oas05016	4	208	oas:101118232|oas:101121036|oas:101116105|oas:101116886|	NDUFS5| |PLCB3| |	.	.	.	.	0.106939	0.511448	cis	no
PI3K-Akt signaling pathway	oas04151	4	356	oas:101116812|oas:101114307|oas:101115840|oas:780444|	PPP2R3B|ITGA1|VEGFB|BAD|	.	.	.	.	0.365295	0.748256	cis	no
Alzheimer's disease	oas05010	5	192	oas:101118232|oas:101116886|oas:101121036|oas:101116105|oas:780444|	NDUFS5| | |PLCB3|BAD|	2	192	oas:101108767|oas:101108767|	CACNA1S|CACNA1S|	0.00160514	0.0882827	cis	yes
Metabolic pathways	oas01100	5	1256	oas:101121036|oas:101118232|oas:101116575|oas:101116105|oas:101116886|	|NDUFS5|BST1|PLCB3| |	2	1256	oas:101120728|oas:101113018|	ACSL3| |	0.915604	0.924004	cis	no
Proteasome	oas03050	.	.	.	.	2	44	oas:101122952|oas:101123468|	PSMB11|PSMB5|	0.0581576	0.376314	cis	no
Fatty acid biosynthesis	oas00061	.	.	.	.	1	13	oas:101120728|	ACSL3|	0.11251	0.515671	cis	no
GABAergic synapse	oas04727	.	.	.	.	2	88	oas:101108767|oas:101108767|	CACNA1S|CACNA1S|	0.177753	0.662907	cis	no
SNARE interactions in vesicular transport	oas04130	.	.	.	.	1	34	oas:101117588|	SNAP23|	0.258086	0.745256	cis	no
Fatty acid degradation	oas00071	.	.	.	.	1	43	oas:101120728|	ACSL3|	0.312953	0.748256	cis	no
N-Glycan biosynthesis	oas00510	.	.	.	.	1	48	oas:101113018|	|	0.341669	0.748256	cis	no
Fatty acid metabolism	oas01212	.	.	.	.	1	48	oas:101120728|	ACSL3|	0.341669	0.748256	cis	no
Hedgehog signaling pathway	oas04340	.	.	.	.	1	53	oas:101120241|	CSNK1A1, CK1, CKI-alpha, ockIa|	0.369191	0.748256	cis	no
mTOR signaling pathway	oas04150	.	.	.	.	1	66	oas:443519|	HIF1A|	0.435505	0.748256	cis	no
Renal cell carcinoma	oas05211	.	.	.	.	1	68	oas:443519|	HIF1A|	0.445072	0.748256	cis	no
PPAR signaling pathway	oas03320	.	.	.	.	1	70	oas:101120728|	ACSL3|	0.454477	0.748256	cis	no
Adipocytokine signaling pathway	oas04920	.	.	.	.	1	74	oas:101120728|	ACSL3|	0.472815	0.748256	cis	no
Peroxisome	oas04146	.	.	.	.	1	84	oas:101120728|	ACSL3|	0.51602	0.748256	cis	no
Salmonella infection	oas05132	.	.	.	.	1	90	oas:100145880|	RAB7A|	0.540231	0.748256	cis	no
HIF-1 signaling pathway	oas04066	.	.	.	.	1	109	oas:443519|	HIF1A|	0.609227	0.777163	cis	no
Protein digestion and absorption	oas04974	.	.	.	.	1	115	oas:443250|	LAT2|	0.628795	0.777163	cis	no
MAPK signaling pathway	oas04010	.	.	.	.	2	255	oas:101108767|oas:101108767|	CACNA1S|CACNA1S|	0.64356	0.786573	cis	no
Tight junction	oas04530	.	.	.	.	1	135	oas:101105574|	PRKCH|	0.687244	0.795757	cis	no
Spliceosome	oas03040	.	.	.	.	1	151	oas:101122696|	ACIN1|	0.727331	0.813298	cis	no
Hippo signaling pathway	oas04390	.	.	.	.	1	153	oas:101102150|	AJUBA|	0.731968	0.813298	cis	no
RNA transport	oas03013	.	.	.	.	1	167	oas:101122696|	ACIN1|	0.762301	0.826452	cis	no
Transcriptional misregulation in cancer	oas05202	.	.	.	.	1	168	oas:101122954|	CEBPE|	0.764332	0.826452	cis	no
Phagosome	oas04145	.	.	.	.	1	169	oas:100145880|	RAB7A|	0.766346	0.826452	cis	no
Olfactory transduction	oas04740			.	.	1	832	oas:101117124|	PRKG1|	0.999269	0.999269	cis	no

## Sheet: Sheet3
Table S6 KEGG enrichment analysis of differentially expressed lncRNAs between follicular phase and luteal phase in WW sheep
#Term	ID	Up_Input number	Up_Background number	Up_KO	Up_Genename	Down_Input number	Down_Background number	Down_KO	Down_Genename	P-Value	Corrected P-Value	Cis/Trans	Significant
MAPK signaling pathway	oas04010	3	255	oas:101106012|oas:101107438|oas:101116015|	PDGFRA|BRAF|NTRK2|	1	255	oas:101104978|	CACNB3|	0.063758	0.596576	trans	no
Cardiac muscle contraction	oas04260	1	84	oas:442995|	OMYHCS|	1	84	oas:101104978|	CACNB3|	0.0886255	0.596576	trans	no
Pantothenate and CoA biosynthesis	oas00770	.	.	.	.	1	18	oas:101122150|	PANK1|	0.104336	0.596576	trans	no
Glycosaminoglycan biosynthesis - heparan sulfate / heparin	oas00534	.	.	.	.	1	24	oas:101115079|	EXTL2|	0.134981	0.596576	trans	no
Protein digestion and absorption	oas04974	1	115	oas:100170324|	DPP4|	1	115	oas:101119401|	COL22A1|	0.147027	0.596576	trans	no
Fructose and mannose metabolism	oas00051	.	.	.	.	1	30	oas:101101931|	GMDS|	0.164585	0.596576	trans	no
Circadian rhythm	oas04710	.	.	.	.	1	32	oas:100125623|	|	0.174227	0.596576	trans	no
Ubiquitin mediated proteolysis	oas04120	1	149	oas:101116344|	DDB2|	1	149	oas:101103532|	HERC4|	0.217321	0.596576	trans	no
Adrenergic signaling in cardiomyocytes	oas04261	1	151	oas:442995|	OMYHCS|	1	151	oas:101104978|	CACNB3|	0.221563	0.596576	trans	no
Amino sugar and nucleotide sugar metabolism	oas00520	.	.	.	.	1	48	oas:101101931|	GMDS|	0.247493	0.596576	trans	no
Ovarian steroidogenesis	oas04913	.	.	.	.	1	56	oas:101109377|	|	0.281667	0.596576	trans	no
Inositol phosphate metabolism	oas00562	.	.	.	.	1	61	oas:101109605|	INPP4A|	0.302238	0.596576	trans	no
Steroid hormone biosynthesis	oas00140	.	.	.	.	1	66	oas:101109377|	|	0.322225	0.596576	trans	no
Arrhythmogenic right ventricular cardiomyopathy (ARVC)	oas05412	.	.	.	.	1	70	oas:101104978|	CACNB3|	0.337804	0.596576	trans	no
Hypertrophic cardiomyopathy (HCM)	oas05410	.	.	.	.	1	77	oas:101104978|	CACNB3|	0.364216	0.596576	trans	no
Arachidonic acid metabolism	oas00590	.	.	.	.	1	77	oas:101109377|	|	0.364216	0.596576	trans	no
Phosphatidylinositol signaling system	oas04070	.	.	.	.	1	80	oas:101109605|	INPP4A|	0.375212	0.596576	trans	no
Dilated cardiomyopathy	oas05414	.	.	.	.	1	83	oas:101104978|	CACNB3|	0.38602	0.596576	trans	no
Bile secretion	oas04976	.	.	.	.	1	83	oas:101105401|	NR1H4|	0.38602	0.596576	trans	no
Circadian entrainment	oas04713	.	.	.	.	1	96	oas:100125623|	|	0.430748	0.632977	trans	no
Lysosome	oas04142	.	.	.	.	1	119	oas:101112942|	CLN3|	0.502099	0.64828	trans	no
Oxytocin signaling pathway	oas04921	.	.	.	.	1	157	oas:101104978|	CACNB3|	0.601038	0.702022	trans	no
Herpes simplex infection	oas05168	.	.	.	.	1	213	oas:100125623|	|	0.712342	0.739082	trans	no
Olfactory transduction	oas04740	3	832	oas:101117494|oas:101102419|oas:101114401|	| | |	1	832	oas:101113405|	|	0.716155	0.739082	trans	no
Metabolic pathways	oas01100	3	1256	oas:101118274|oas:101112170|oas:101116992|	ELOVL6|NME6|LIPC|	5	1256	oas:101122150|oas:101101931|oas:101109605|oas:101109377|oas:101115079|	PANK1|GMDS|INPP4A| |EXTL2|	0.448156	0.634887	trans	no
Prostate cancer	oas05215	3	87	oas:101106012|oas:101107438|oas:101117211|	PDGFRA|BRAF|PDPK1|	.	.	.	.	0.0154128	0.596576	trans	yes
Neurotrophin signaling pathway	oas04722	3	123	oas:101107438|oas:101117211|oas:101116015|	BRAF|PDPK1|NTRK2|	.	.	.	.	0.0367976	0.596576	trans	yes
Endometrial cancer	oas05213	2	52	oas:101107438|oas:101117211|	BRAF|PDPK1|	.	.	.	.	0.0390462	0.596576	trans	yes
Non-small cell lung cancer	oas05223	2	54	oas:101107438|oas:101117211|	BRAF|PDPK1|	.	.	.	.	0.0417092	0.596576	trans	yes
Glioma	oas05214	2	63	oas:101106012|oas:101107438|	PDGFRA|BRAF|	.	.	.	.	0.0544865	0.596576	trans	no
mTOR signaling pathway	oas04150	2	66	oas:101107438|oas:101117211|	BRAF|PDPK1|	.	.	.	.	0.0590153	0.596576	trans	no
Melanoma	oas05218	2	69	oas:101106012|oas:101107438|	PDGFRA|BRAF|	.	.	.	.	0.0636692	0.596576	trans	no
Progesterone-mediated oocyte maturation	oas04914	2	93	oas:101107438|oas:101110092|	BRAF|CPEB1|	.	.	.	.	0.104766	0.596576	trans	no
Focal adhesion	oas04510	3	210	oas:101106012|oas:101107438|oas:101117211|	PDGFRA|BRAF|PDPK1|	.	.	.	.	0.126129	0.596576	trans	no
Rap1 signaling pathway	oas04015	3	212	oas:101106012|oas:101107438|oas:101112448|	PDGFRA|BRAF|SIPA1L2|	.	.	.	.	0.128699	0.596576	trans	no
Biosynthesis of unsaturated fatty acids	oas01040	1	23	oas:101118274|	ELOVL6|	.	.	.	.	0.129947	0.596576	trans	no
Fatty acid elongation	oas00062	1	24	oas:101118274|	ELOVL6|	.	.	.	.	0.134981	0.596576	trans	no
Dorso-ventral axis formation	oas04320	1	25	oas:101110092|	CPEB1|	.	.	.	.	0.139986	0.596576	trans	no
Homologous recombination	oas03440	1	26	oas:101110192|	MUS81|	.	.	.	.	0.144963	0.596576	trans	no
Thyroid cancer	oas05216	1	31	oas:101107438|	BRAF|	.	.	.	.	0.16942	0.596576	trans	no
Hepatitis C	oas05160	2	132	oas:101107438|oas:101117211|	BRAF|PDPK1|	.	.	.	.	0.181648	0.596576	trans	no
FoxO signaling pathway	oas04068	2	132	oas:101107438|oas:101117211|	BRAF|PDPK1|	.	.	.	.	0.181648	0.596576	trans	no
Tight junction	oas04530	2	135	oas:443471|oas:442995|	OMYHC2A|OMYHCS|	.	.	.	.	0.187882	0.596576	trans	no
Bladder cancer	oas05219	1	36	oas:101107438|	BRAF|	.	.	.	.	0.193182	0.596576	trans	no
Insulin signaling pathway	oas04910	2	144	oas:101107438|oas:101117211|	BRAF|PDPK1|	.	.	.	.	0.206751	0.596576	trans	no
Aldosterone-regulated sodium reabsorption	oas04960	1	39	oas:101117211|	PDPK1|	.	.	.	.	0.207114	0.596576	trans	no
Nucleotide excision repair	oas03420	1	43	oas:101116344|	DDB2|	.	.	.	.	0.225319	0.596576	trans	no
Fatty acid metabolism	oas01212	1	48	oas:101118274|	ELOVL6|	.	.	.	.	0.247493	0.596576	trans	no
Fanconi anemia pathway	oas03460	1	51	oas:101110192|	MUS81|	.	.	.	.	0.260493	0.596576	trans	no
Hedgehog signaling pathway	oas04340	1	53	oas:101109276|	CSNK1G1|	.	.	.	.	0.269036	0.596576	trans	no
Alcoholism	oas05034	2	181	oas:101107438|oas:101116015|	BRAF|NTRK2|	.	.	.	.	0.28564	0.596576	trans	no
Acute myeloid leukemia	oas05221	1	58	oas:101107438|	BRAF|	.	.	.	.	0.289967	0.596576	trans	no
Glycerolipid metabolism	oas00561	1	59	oas:101116992|	LIPC|	.	.	.	.	0.294081	0.596576	trans	no
Long-term depression	oas04730	1	59	oas:101107438|	BRAF|	.	.	.	.	0.294081	0.596576	trans	no
Tuberculosis	oas05152	2	193	oas:101114003|oas:101102681|	EEA1|NFYC|	.	.	.	.	0.311229	0.596576	trans	no
Pancreatic cancer	oas05212	1	64	oas:101107438|	BRAF|	.	.	.	.	0.314299	0.596576	trans	no
Fc epsilon RI signaling pathway	oas04664	1	66	oas:101117211|	PDPK1|	.	.	.	.	0.322225	0.596576	trans	no
Long-term potentiation	oas04720	1	67	oas:101107438|	BRAF|	.	.	.	.	0.326153	0.596576	trans	no
Renal cell carcinoma	oas05211	1	68	oas:101107438|	BRAF|	.	.	.	.	0.330059	0.596576	trans	no
Colorectal cancer	oas05210	1	70	oas:101107438|	BRAF|	.	.	.	.	0.337804	0.596576	trans	no
PPAR signaling pathway	oas03320	1	70	oas:101117211|	PDPK1|	.	.	.	.	0.337804	0.596576	trans	no
Complement and coagulation cascades	oas04610	1	73	oas:101119740|	|	.	.	.	.	0.349254	0.596576	trans	no
Proteoglycans in cancer	oas05205	2	214	oas:101107438|oas:101117211|	BRAF|PDPK1|	.	.	.	.	0.355501	0.596576	trans	no
Chronic myeloid leukemia	oas05220	1	75	oas:101107438|	BRAF|	.	.	.	.	0.356778	0.596576	trans	no
Viral myocarditis	oas05416	1	75	oas:442995|	OMYHCS|	.	.	.	.	0.356778	0.596576	trans	no
Legionellosis	oas05134	1	75	oas:101109680|	VCP|	.	.	.	.	0.356778	0.596576	trans	no
Pertussis	oas05133	1	77	oas:101119740|	|	.	.	.	.	0.364216	0.596576	trans	no
p53 signaling pathway	oas04115	1	78	oas:101116344|	DDB2|	.	.	.	.	0.367902	0.596576	trans	no
TGF-beta signaling pathway	oas04350	1	78	oas:443229|	SMAD1|	.	.	.	.	0.367902	0.596576	trans	no
Regulation of actin cytoskeleton	oas04810	2	220	oas:101106012|oas:101107438|	PDGFRA|BRAF|	.	.	.	.	0.367979	0.596576	trans	no
Endocytosis	oas04144	2	226	oas:101106012|oas:101114003|	PDGFRA|EEA1|	.	.	.	.	0.380363	0.596576	trans	no
Antigen processing and presentation	oas04612	1	82	oas:101102681|	NFYC|	.	.	.	.	0.382438	0.596576	trans	no
ErbB signaling pathway	oas04012	1	87	oas:101107438|	BRAF|	.	.	.	.	0.400142	0.609172	trans	no
Gap junction	oas04540	1	89	oas:101106012|	PDGFRA|	.	.	.	.	0.407082	0.610623	trans	no
Pyrimidine metabolism	oas00240	1	99	oas:101112170|	NME6|	.	.	.	.	0.440602	0.632977	trans	no
mRNA surveillance pathway	oas03015	1	99	oas:101103214|	CSTF2|	.	.	.	.	0.440602	0.632977	trans	no
Natural killer cell mediated cytotoxicity	oas04650	1	105	oas:101107438|	BRAF|	.	.	.	.	0.459803	0.642245	trans	no
T cell receptor signaling pathway	oas04660	1	108	oas:101117211|	PDPK1|	.	.	.	.	0.469157	0.642245	trans	no
Serotonergic synapse	oas04726	1	109	oas:101107438|	BRAF|	.	.	.	.	0.472239	0.642245	trans	no
Amoebiasis	oas05146	1	113	oas:101120129|	|	.	.	.	.	0.484391	0.64828	trans	no
Oocyte meiosis	oas04114	1	115	oas:101110092|	CPEB1|	.	.	.	.	0.490362	0.64828	trans	no
Thyroid hormone signaling pathway	oas04919	1	118	oas:101117211|	PDPK1|	.	.	.	.	0.49919	0.64828	trans	no
AMPK signaling pathway	oas04152	1	126	oas:101117211|	PDPK1|	.	.	.	.	0.521997	0.657329	trans	no
Vascular smooth muscle contraction	oas04270	1	126	oas:101107438|	BRAF|	.	.	.	.	0.521997	0.657329	trans	no
Toxoplasmosis	oas05145	1	134	oas:101117211|	PDPK1|	.	.	.	.	0.543771	0.676398	trans	no
Signaling pathways regulating pluripotency of stem cells	oas04550	1	141	oas:443229|	SMAD1|	.	.	.	.	0.562014	0.690668	trans	no
Hepatitis B	oas05161	1	148	oas:101116344|	DDB2|	.	.	.	.	0.579533	0.700703	trans	no
Pathways in cancer	oas05200	2	336	oas:101106012|oas:101107438|	PDGFRA|BRAF|	.	.	.	.	0.583919	0.700703	trans	no
Hippo signaling pathway	oas04390	1	153	oas:443229|	SMAD1|	.	.	.	.	0.591618	0.701687	trans	no
Oxidative phosphorylation	oas00190	1	159	oas:101104749|	PPA2|	.	.	.	.	0.605666	0.702022	trans	no
PI3K-Akt signaling pathway	oas04151	2	356	oas:101106012|oas:101117211|	PDGFRA|PDPK1|	.	.	.	.	0.615292	0.703936	trans	no
Transcriptional misregulation in cancer	oas05202	1	168	oas:443229|	SMAD1|	.	.	.	.	0.625843	0.703936	trans	no
Phagosome	oas04145	1	169	oas:101114003|	EEA1|	.	.	.	.	0.628021	0.703936	trans	no
Purine metabolism	oas00230	1	175	oas:101112170|	NME6|	.	.	.	.	0.640825	0.704621	trans	no
Protein processing in endoplasmic reticulum	oas04141	1	176	oas:101109680|	VCP|	.	.	.	.	0.642916	0.704621	trans	no
Chemokine signaling pathway	oas04062	1	182	oas:101107438|	BRAF|	.	.	.	.	0.65521	0.704621	trans	no
MicroRNAs in cancer	oas05206	1	184	oas:101106012|	PDGFRA|	.	.	.	.	0.659215	0.704621	trans	no
Calcium signaling pathway	oas04020	1	186	oas:101106012|	PDGFRA|	.	.	.	.	0.663172	0.704621	trans	no
cAMP signaling pathway	oas04024	1	216	oas:101107438|	BRAF|	.	.	.	.	0.717345	0.739082	trans	no
Ras signaling pathway	oas04014	1	233	oas:101106012|	PDGFRA|	.	.	.	.	0.744104	0.754478	trans	no
Cytokine-cytokine receptor interaction	oas04060	1	235	oas:101106012|	PDGFRA|	.	.	.	.	0.747082	0.754478	trans	no
HTLV-I infection	oas05166	1	275	oas:101106012|	PDGFRA|	.	.	.	.	0.799911	0.799911	trans	no
Vitamin digestion and absorption	oas04977	.	.	.	.	1	22	oas:101121443|	SLC52A3|	0.0826273	0.467915	cis	no
Viral carcinogenesis	oas05203	1	220	oas:101122194|	ACTN1|	1	220	oas:443111|	CCR3|	0.201807	0.513885	cis	no
Hematopoietic cell lineage	oas04640	.	.	.	.	1	90	oas:101105675|	CD34|	0.289428	0.513885	cis	no
HIF-1 signaling pathway	oas04066	.	.	.	.	1	109	oas:101107460|	ANGPT4|	0.33846	0.513885	cis	no
Signaling pathways regulating pluripotency of stem cells	oas04550	.	.	.	.	1	141	oas:101123250|	PCGF5|	0.413586	0.527119	cis	no
Cell adhesion molecules (CAMs)	oas04514	.	.	.	.	1	156	oas:101105675|	CD34|	0.445832	0.534262	cis	no
Rap1 signaling pathway	oas04015	.	.	.	.	1	212	oas:101107460|	ANGPT4|	0.551455	0.60107	cis	no
Ras signaling pathway	oas04014	.	.	.	.	1	233	oas:101107460|	ANGPT4|	0.585701	0.604295	cis	no
PI3K-Akt signaling pathway	oas04151	.	.	.	.	1	356	oas:101107460|	ANGPT4|	0.740167	0.740167	cis	no
Complement and coagulation cascades	oas04610	.	.	.	.	2	73	oas:101105935|oas:101122294|	| |	0.0322006	0.348839	cis	yes
Measles	oas05162	.	.	.	.	2	136	oas:101105935|oas:101122294|	| |	0.0944719	0.467915	cis	no
Chemokine signaling pathway	oas04062	.	.	.	.	4	182	oas:101103766|oas:101117706|oas:101117971|oas:443111|	|CCR2| |CCR3|	0.00527892	0.19497	cis	yes
Cytokine-cytokine receptor interaction	oas04060	.	.	.	.	4	235	oas:101103766|oas:101117706|oas:101117971|oas:443111|	|CCR2| |CCR3|	0.0124888	0.264232	cis	yes
Phototransduction	oas04744	2	29	oas:101108346|oas:101108609|	GUCA1A|GUCA1B|	.	.	.	.	0.00599907	0.19497	cis	yes
Mineral absorption	oas04978	2	50	oas:100037693|oas:443451|	TRPM7|ATOX1, SAH|	.	.	.	.	0.0162604	0.264232	cis	yes
Arginine and proline metabolism	oas00330	2	64	oas:101114229|oas:101113161|	OAT|PYCR1|	.	.	.	.	0.0254329	0.330627	cis	yes
Ribosome	oas03010	3	240	oas:101108866|oas:101109701|oas:101110132|	MRPS10| |RPL7A|	.	.	.	.	0.0631191	0.467915	cis	no
Primary bile acid biosynthesis	oas00120	1	18	oas:101113530|	AMACR|	.	.	.	.	0.068759	0.467915	cis	no
Proximal tubule bicarbonate reclamation	oas04964	1	22	oas:100147800|	SLC25A10|	.	.	.	.	0.0826273	0.467915	cis	no
Glycosylphosphatidylinositol(GPI)-anchor biosynthesis	oas00563	1	25	oas:101119000|	GPLD1|	.	.	.	.	0.0928942	0.467915	cis	no
Glycosphingolipid biosynthesis - lacto and neolacto series	oas00601	1	26	oas:101114008|	|	.	.	.	.	0.0962912	0.467915	cis	no
Butanoate metabolism	oas00650	1	28	oas:101107828|	ALDH5A1|	.	.	.	.	0.103047	0.467915	cis	no
Ubiquitin mediated proteolysis	oas04120	2	149	oas:101114121|oas:101123528|	ANAPC11|UBE2E1|	.	.	.	.	0.109785	0.467915	cis	no
Primary immunodeficiency	oas05340	1	33	oas:101115316|	UNG|	.	.	.	.	0.11972	0.467915	cis	no
Base excision repair	oas03410	1	36	oas:101115316|	UNG|	.	.	.	.	0.129576	0.467915	cis	no
Alanine, aspartate and glutamate metabolism	oas00250	1	36	oas:101107828|	ALDH5A1|	.	.	.	.	0.129576	0.467915	cis	no
Protein processing in endoplasmic reticulum	oas04141	2	176	oas:101115218|oas:101123528|	P4HB|UBE2E1|	.	.	.	.	0.143405	0.490596	cis	no
Vasopressin-regulated water reabsorption	oas04962	1	47	oas:101114713|	ARHGDIA|	.	.	.	.	0.164791	0.513885	cis	no
Fat digestion and absorption	oas04975	1	51	oas:101119081|	CLPS|	.	.	.	.	0.177243	0.513885	cis	no
Focal adhesion	oas04510	2	210	oas:101122194|oas:101123330|	ACTN1|FLNB|	.	.	.	.	0.188256	0.513885	cis	no
Olfactory transduction	oas04740	5	832	oas:101118696|oas:101108346|oas:101118951|oas:101108609|oas:101118444|	|GUCA1A| |GUCA1B| |	.	.	.	.	0.204297	0.513885	cis	no
Arrhythmogenic right ventricular cardiomyopathy (ARVC)	oas05412	1	70	oas:101122194|	ACTN1|	.	.	.	.	0.23393	0.513885	cis	no
Adherens junction	oas04520	1	73	oas:101122194|	ACTN1|	.	.	.	.	0.24252	0.513885	cis	no
Biosynthesis of amino acids	oas01230	1	75	oas:101113161|	PYCR1|	.	.	.	.	0.248194	0.513885	cis	no
MAPK signaling pathway	oas04010	2	255	oas:101108969|oas:101123330|	MAP3K11|FLNB|	.	.	.	.	0.249942	0.513885	cis	no
Hypertrophic cardiomyopathy (HCM)	oas05410	1	77	oas:101117499|	TPM4|	.	.	.	.	0.253825	0.513885	cis	no
Dilated cardiomyopathy	oas05414	1	83	oas:101117499|	TPM4|	.	.	.	.	0.270471	0.513885	cis	no
Cardiac muscle contraction	oas04260	1	84	oas:101117499|	TPM4|	.	.	.	.	0.27321	0.513885	cis	no
Peroxisome	oas04146	1	84	oas:101113530|	AMACR|	.	.	.	.	0.27321	0.513885	cis	no
Salmonella infection	oas05132	1	90	oas:101123330|	FLNB|	.	.	.	.	0.289428	0.513885	cis	no
Neuroactive ligand-receptor interaction	oas04080	2	286	oas:101115976|oas:101107093|	GCGR|GLRA1|	.	.	.	.	0.292892	0.513885	cis	no
Progesterone-mediated oocyte maturation	oas04914	1	93	oas:101114121|	ANAPC11|	.	.	.	.	0.297402	0.513885	cis	no
mRNA surveillance pathway	oas03015	1	99	oas:101117944|	SMG6|	.	.	.	.	0.313086	0.513885	cis	no
Pancreatic secretion	oas04972	1	100	oas:100302063|	RAB8A|	.	.	.	.	0.315666	0.513885	cis	no
Glycerophospholipid metabolism	oas00564	1	101	oas:101113687|	PCYT2|	.	.	.	.	0.318237	0.513885	cis	no
Estrogen signaling pathway	oas04915	1	102	oas:101118565|	FKBP5|	.	.	.	.	0.320797	0.513885	cis	no
Metabolic pathways	oas01100	6	1256	oas:101114229|oas:101113530|oas:101114008|oas:101113161|oas:101107828|oas:101113687|	OAT|AMACR| |PYCR1|ALDH5A1|PCYT2|	.	.	.	.	0.333794	0.513885	cis	no
Amoebiasis	oas05146	1	113	oas:101122194|	ACTN1|	.	.	.	.	0.348347	0.513885	cis	no
Oocyte meiosis	oas04114	1	115	oas:101114121|	ANAPC11|	.	.	.	.	0.353236	0.513885	cis	no
Lysosome	oas04142	1	119	oas:101116140|	AP1M1|	.	.	.	.	0.362906	0.513885	cis	no
Neurotrophin signaling pathway	oas04722	1	123	oas:101114713|	ARHGDIA|	.	.	.	.	0.372432	0.513885	cis	no
Leukocyte transendothelial migration	oas04670	1	123	oas:101122194|	ACTN1|	.	.	.	.	0.372432	0.513885	cis	no
AMPK signaling pathway	oas04152	1	126	oas:100302063|	RAB8A|	.	.	.	.	0.379484	0.513885	cis	no
Cell cycle	oas04110	1	134	oas:101114121|	ANAPC11|	.	.	.	.	0.397909	0.520226	cis	no
Tight junction	oas04530	1	135	oas:101122194|	ACTN1|	.	.	.	.	0.400173	0.520226	cis	no
Systemic lupus erythematosus	oas05322	1	145	oas:101122194|	ACTN1|	.	.	.	.	0.422362	0.527952	cis	no
Adrenergic signaling in cardiomyocytes	oas04261	1	151	oas:101117499|	TPM4|	.	.	.	.	0.435283	0.533838	cis	no
Oxidative phosphorylation	oas00190	1	159	oas:101104360|	LHPP|	.	.	.	.	0.452068	0.534262	cis	no
Phagosome	oas04145	1	169	oas:101116491|	HGS|	.	.	.	.	0.472356	0.54827	cis	no
Non-alcoholic fatty liver disease (NAFLD)	oas04932	1	177	oas:101108969|	MAP3K11|	.	.	.	.	0.48805	0.556548	cis	no
Herpes simplex infection	oas05168	1	213	oas:101119590|	SRPK1|	.	.	.	.	0.553147	0.60107	cis	no
Proteoglycans in cancer	oas05205	1	214	oas:101123330|	FLNB|	.	.	.	.	0.554834	0.60107	cis	no
Regulation of actin cytoskeleton	oas04810	1	220	oas:101122194|	ACTN1|	.	.	.	.	0.564819	0.601857	cis	no
Endocytosis	oas04144	1	226	oas:101116491|	HGS|	.	.	.	.	0.574583	0.602386	cis	no
HTLV-I infection	oas05166	1	275	oas:101114121|	ANAPC11|	.	.	.	.	0.646621	0.656724	cis	no
