# Supplementary material for: Exploring the roles of fecundity-related long non-coding RNAs and mRNAs in the adrenal glands of small-tailed Han Sheep
Source: BMC Genet. 2020 Apr 6;21:39. doi: 10.1186/s12863-020-00850-6 (PMC7137433; doi:10.1186/s12863-020-00850-6)
Supplement: Supplementary file 7 — Additional file 7 : Table S7. Details of primer sequences and expected product sizes of lncRNAs and lncRNA targets used for RT–qPCR. [file 12863_2020_850_MOESM7_ESM.xlsx]

## Sheet: Sheet1
Primer name	Primer sequence (5'-3')	Length (bp)	Tm (℃)
XLOC_397965	F: GTCTTCTCGGTTTTCTCGCC	146	60
	R: ACTACGACAGAGCCAAGGAC
XLOC_282304	F: ACTCCTGTCCCTTCTTCTGC	100	60
	R: CAGCCTCACACACACTCATG
XLOC_212066	F: CGGCCCAAAAGTTCTTCTGG	159	60
	R: GGTGCTGATTTGTGAACCCA
XLOC_108057	F: TGAACACTGATGCGTACCCT	156	60
	R: GCCGAGTGACCAAGACAAAG
XLOC_274809	F: CTTGTACGTCTCTCCCAGCT	152	60
	R: ACAAGCAGCCTGTCAAAGTG
XLOC_374827	F: AGCTAGTTCCTGGGCTTCAA	193	60
	R: TACCCTGAGTCCAAGCAAGG
XLOC_381122	F: TCGTGGTCTTCTCCTTCACC	102	60
	R: TGAGGGAGCGACAGTAGAGA
XLOC_393803	F: GGATTCCAGGAGCCAGTGTT	107	60
	R: CTTCCTTCACCAAGTCGCAC
NTRK2	F: AAGGGAGCTAGGTGAAGGAG	119	60
	R: CATTGTCgCTGGCATCCTTC
BAD	F: GAGGATCTCGGCCCCTTTAG	173	60
	R: CTAGGGCTTTGTCGCATTTG
CREB1	F: TCTTCCCCAGCACTTCCTG	145	60
	R: GCACTGCCACTCTGTTCTCT
PER3	F: TCTTTCATCATTGGTCGCCA	100	60
	R: TGGTGTCTTTGTCATCATTGCT
SMAD1	F: GCTGCTCTCCAACGTTAACC	104	60
	R: ATTCGGCATACACCTCACCT
TGFBR2	F: TGCACAGGGACCTCAAGAG	162	60
	R: GGACCTCTGGAGCCATGTAT
